# Supplementary material for: High-throughput identification of pathogen effector proteins that target host transcription by dual perturb-seq
Source: Cell Host Microbe. Author manuscript; Available in PMC 2026 Apr 9. (PMC12033024; doi:10.1016/j.chom.2023.09.003)
Supplement: Suppl files [file EMS212870-supplement-Suppl_files.zip]

Archive with 13 entries (13 files):
- 1-s2.0-S1931312823003700-mmc1.pdf
- 1-s2.0-S1931312823003700-mmc2.xlsx
- 1-s2.0-S1931312823003700-mmc3.xlsx
- 1-s2.0-S1931312823003700-mmc4.xlsx
- 1-s2.0-S1931312823003700-mmc5.xlsx
- 1-s2.0-S1931312823003700-mmc8.xlsx
- 1-s2.0-S1931312823003700-mmc6.xlsx
- 1-s2.0-S1931312823003700-mmc7.xlsx
- 1-s2.0-S1931312823003700-mmc9.xlsx
- 1-s2.0-S1931312823003700-mmc10.xlsx
- 1-s2.0-S1931312823003700-mmc11.xlsx
- 1-s2.0-S1931312823003700-mmc12.xlsx
- 1-s2.0-S1931312823003700-mmc13.pdf
