# Supplementary material for: High-throughput identification of pathogen effector proteins that target host transcription by dual perturb-seq
Source: Cell Host Microbe. Author manuscript; Available in PMC 2026 Apr 9. (PMC12033024; doi:10.1016/j.chom.2023.09.003)
Supplement: Suppl files [file EMS212870-supplement-Suppl_files.zip › 1-s2.0-S1931312823003700-mmc2.xlsx]

## Sheet: Supplementary Data 1A
Target	Gene	Avg_Log2FC	Percent_Detection_Target_Population	Percent_Detection_Reference_Population	P_Value	P_Value_Adjusted	Naor_2018_Significant_Genes_Avg_Log2FC
MYR1	BIRC3	-2.52009	0.079	0.913	1.12593e-90	2.20805e-86	NA
MYR1	HSP90AA1	-1.64254	1	1	1.31111e-88	1.2856e-84	NA
MYR1	PTMA	-2.31702	1	1	1.99091e-88	1.30146e-84	-1.38871
MYR1	PHLDA2	-2.7192	0.975	1	1.55246e-87	7.61133e-84	NA
MYR1	ARNTL2	-2.21555	0.279	0.974	2.25266e-86	8.83538e-83	NA
MYR1	MARCKSL1	-2.32808	0.552	0.991	1.79885e-83	5.14661e-80	-2.08205
MYR1	PPIA	-0.986247	1	1	1.83704e-83	5.14661e-80	NA
MYR1	EZH2	-2.04194	0.163	0.917	5.04639e-82	1.23706e-78	-2.00541
MYR1	HSPE1	-1.34282	0.997	1	3.58027e-81	7.8014e-78	NA
MYR1	STMN1	-2.19904	0.963	1	1.03609e-79	2.03187e-76	-1.53798
MYR1	ANXA1	1.8342	1	0.983	3.4583e-79	6.16552e-76	NA
MYR1	RAN	-1.10635	1	1	1.10443e-76	1.80491e-73	NA
MYR1	FTL	1.4864	1	1	4.0897e-76	6.16947e-73	NA
MYR1	RANBP1	-1.39925	0.946	1	1.03634e-74	1.45169e-71	-1.15127
MYR1	THBS1	1.49785	1	0.996	5.49002e-74	7.17766e-71	NA
MYR1	GPR183	-1.97371	0.048	0.773	9.16872e-74	1.1238e-70	NA
MYR1	DCBLD2	-1.86659	0.842	1	1.25752e-73	1.45066e-70	NA
MYR1	CCNE2	-1.35857	0.037	0.76	1.6483e-73	1.79582e-70	-4.71589
MYR1	DCTPP1	-1.74416	0.332	0.939	3.10188e-73	3.20163e-70	-1.96736
MYR1	TENM4	-2.01431	0.228	0.917	8.52205e-73	8.35629e-70	NA
MYR1	PDLIM2	1.59464	0.997	0.838	9.92143e-73	9.2652e-70	NA
MYR1	HSPD1	-1.29296	0.98	1	1.29358e-72	1.15311e-69	NA
MYR1	C17orf58	-2.15508	0.645	0.983	3.28506e-72	2.80101e-69	-1.72485
MYR1	H3F3A	-1.01955	1	1	3.76987e-71	3.08045e-68	-1.1316
MYR1	DEK	-1.32152	0.949	1	1.91532e-70	1.50245e-67	NA
MYR1	NPM1	-0.776058	1	1	4.6267e-70	3.48978e-67	NA
MYR1	REXO2	1.06836	1	0.983	1.43144e-69	1.0397e-66	NA
MYR1	NETO2	-1.6034	0.11	0.803	6.40855e-69	4.4885e-66	-2.56752
MYR1	MALAT1	0.708383	1	1	1.37357e-68	9.28865e-66	NA
MYR1	HELLS	-1.40227	0.121	0.83	8.82234e-68	5.68402e-65	-2.83583
MYR1	AHNAK	1.57281	0.986	0.651	8.985e-68	5.68402e-65	NA
MYR1	FABP5	-2.22503	0.468	0.948	1.42544e-67	8.73571e-65	-3.85316
MYR1	HNRNPA2B1	-1.06803	1	1	2.48611e-67	1.47743e-64	NA
MYR1	TKT	1.41267	1	0.996	3.22706e-67	1.86135e-64	NA
MYR1	CLSPN	-1.50727	0.054	0.747	5.84326e-67	3.27406e-64	-2.60363
MYR1	SNRPD1	-1.09237	0.975	1	8.50589e-67	4.63358e-64	NA
MYR1	TYMS	-1.78131	0.637	0.991	2.0033e-66	1.0618e-63	-2.3806
MYR1	HES4	-1.8747	0.715	0.974	7.33103e-66	3.78339e-63	-2.1941
MYR1	CSRP1	-1.33965	0.994	1	1.02589e-65	5.15862e-63	-0.635213
MYR1	HNRNPAB	-1.31084	0.885	1	1.10149e-65	5.40031e-63	-1.14183
MYR1	LRRC8B	-1.25239	0.023	0.681	1.60391e-65	7.67176e-63	-3.75899
MYR1	NCALD	-1.65118	0.056	0.725	4.04865e-65	1.89043e-62	NA
MYR1	PAICS	-1.4137	0.656	0.978	7.74638e-65	3.53289e-62	-1.38618
MYR1	NRG1	-2.13989	0.668	0.987	1.35618e-64	6.04457e-62	-1.22529
MYR1	TRAF1	-1.45593	0.031	0.681	2.65407e-64	1.15665e-61	-2.11579
MYR1	C3orf14	-1.60171	0.611	0.965	5.39334e-64	2.29932e-61	NA
MYR1	TFPI2	-2.39517	0.282	0.882	6.69945e-64	2.79538e-61	NA
MYR1	NASP	-1.3556	0.786	1	5.54397e-63	2.26506e-60	-2.19328
MYR1	PDLIM4	-1.42229	0.961	0.996	8.93205e-63	3.57482e-60	NA
MYR1	S100A6	0.991259	1	1	1.15263e-62	4.52083e-60	NA
MYR1	2011-09-01	1.11727	1	0.996	1.93123e-62	7.42613e-60	NA
MYR1	TUBA1B	-1.26024	0.997	1	2.79228e-62	1.05306e-59	NA
MYR1	PDLIM1	1.40215	0.994	0.908	3.25327e-62	1.20377e-59	NA
MYR1	SLCO2A1	-1.21868	0.045	0.703	3.91438e-62	1.42157e-59	NA
MYR1	MXRA8	1.55078	0.946	0.45	6.27316e-62	2.23678e-59	NA
MYR1	TLCD1	-1.26032	0.239	0.886	8.8676e-62	3.1054e-59	NA
MYR1	NOP56	-1.44283	0.606	0.987	1.65651e-61	5.69925e-59	-1.39771
MYR1	SRSF7	-1.17849	0.972	1	2.64687e-61	8.94962e-59	-1.32774
MYR1	KLHL23	-1.32372	0.183	0.825	3.25244e-61	1.08108e-58	-4.21299
MYR1	TIPIN	-1.38593	0.282	0.878	2.10742e-60	6.88809e-58	-2.83694
MYR1	COL1A1	0.950639	1	1	2.49514e-60	8.02167e-58	NA
MYR1	RAMP1	-1.61529	0.944	0.996	1.68015e-59	5.31047e-57	-1.67343
MYR1	MT2A	-1.5689	1	1	1.70598e-59	5.31047e-57	NA
MYR1	HMGB1	-0.878854	1	1	1.78292e-59	5.46325e-57	NA
MYR1	ATP5MC1	-0.964776	0.997	1	3.49233e-59	1.05366e-56	NA
MYR1	DBI	-1.03735	1	1	1.10796e-58	3.29216e-56	NA
MYR1	MPG	1.10804	0.997	0.869	1.16802e-58	3.41881e-56	NA
MYR1	LDHB	-0.789397	1	1	1.25978e-58	3.63316e-56	NA
MYR1	UBE2T	-1.37491	0.265	0.886	2.49637e-58	7.0951e-56	-2.15538
MYR1	LINC01588	-1.42388	0.07	0.69	2.50404e-57	7.01525e-55	NA
MYR1	TXNIP	1.63982	0.8	0.1	2.70676e-57	7.47637e-55	1.49488
MYR1	NCL	-1.19811	1	1	2.83854e-57	7.73147e-55	-1.12328
MYR1	CENPK	-1.28424	0.124	0.764	5.40805e-57	1.45284e-54	NA
MYR1	TNFAIP3	-1.4054	0.113	0.738	1.4473e-56	3.83555e-54	NA
MYR1	PCLAF	-2.12219	0.127	0.764	8.9909e-56	2.35094e-53	NA
MYR1	FHL1	1.68986	0.975	0.716	2.50376e-55	6.4607e-53	NA
MYR1	REL	-1.31307	0.161	0.777	2.90426e-55	7.39682e-53	NA
MYR1	GCLM	1.43906	0.997	0.886	3.5206e-55	8.85159e-53	NA
MYR1	ANP32B	-1.00805	0.994	1	5.37029e-55	1.33312e-52	-1.25684
MYR1	RNF145	-1.1985	0.814	0.983	1.83253e-54	4.49223e-52	NA
MYR1	GSTP1	-0.557962	1	1	7.41662e-54	1.79565e-51	NA
MYR1	TUBA1C	-1.12347	0.986	1	1.08614e-53	2.59761e-51	NA
MYR1	TENM3	-1.82429	0.811	0.969	1.1477e-53	2.71175e-51	NA
MYR1	DAB2	1.2961	0.966	0.598	1.37808e-53	3.21733e-51	NA
MYR1	ACSL4	-1.51117	0.552	0.939	1.74073e-53	4.01618e-51	NA
MYR1	GLS	1.47924	1	0.965	1.52972e-52	3.48829e-50	NA
MYR1	SLC25A5	-0.860614	1	1	1.97554e-52	4.45315e-50	-0.807172
MYR1	CENPV	-1.46458	0.262	0.817	3.466e-52	7.72406e-50	-2.42232
MYR1	YBX1	-0.620155	1	1	6.18489e-52	1.36283e-49	NA
MYR1	PDCD5	-0.738383	1	1	1.32914e-51	2.89619e-49	NA
MYR1	LRRFIP1	-1.17781	0.918	1	1.39798e-51	3.01273e-49	NA
MYR1	NRP2	-1.35538	0.225	0.83	1.67306e-51	3.56634e-49	NA
MYR1	SLBP	-1.32918	0.746	0.978	3.69517e-51	7.79204e-49	-2.22839
MYR1	KRT18	2.63847	0.992	0.751	4.5692e-51	9.53261e-49	NA
MYR1	MAT2A	-1.2103	0.51	0.939	4.86624e-51	1.00454e-48	-0.829395
MYR1	CIRBP	0.937107	1	0.987	5.93341e-51	1.21209e-48	NA
MYR1	ARL6IP5	1.25894	0.966	0.664	8.01614e-51	1.62067e-48	NA
MYR1	SLC9A9	-1.7471	0.234	0.803	1.23522e-50	2.47183e-48	NA
MYR1	PRKDC	-0.972805	0.972	1	2.60207e-50	5.15446e-48	NA
MYR1	THSD4	-1.55832	0.679	0.974	3.40891e-50	6.6852e-48	NA
MYR1	SYNE2	-1.14512	0.161	0.769	4.76173e-50	9.24578e-48	NA
MYR1	TMEM97	-1.55969	0.245	0.817	5.07809e-50	9.76338e-48	-1.78206
MYR1	H2AFZ	-1.10546	1	1	5.66909e-50	1.07938e-47	-0.874346
MYR1	HES6	-1.30133	0.034	0.576	6.86244e-50	1.29403e-47	-3.34104
MYR1	HMGN2	-0.873789	1	1	9.95337e-50	1.859e-47	NA
MYR1	PCNA	-1.32412	0.721	0.978	2.45251e-49	4.53738e-47	-2.3299
MYR1	SERBP1	-0.70014	0.997	1	2.52436e-49	4.62666e-47	NA
MYR1	SRSF3	-0.715573	1	1	3.90834e-49	7.0969e-47	NA
MYR1	SET	-0.851473	0.994	1	5.14065e-49	9.24892e-47	-1.23309
MYR1	COL1A2	0.652928	1	1	8.88531e-49	1.58409e-46	NA
MYR1	SNRPG	-0.815418	1	1	9.82232e-49	1.73537e-46	NA
MYR1	NEAT1	1.19857	1	0.956	1.15264e-48	2.01825e-46	NA
MYR1	CBX5	-1.10835	0.625	0.978	1.90353e-48	3.30355e-46	NA
MYR1	COLCA1	-1.03619	0.068	0.62	2.71525e-48	4.67094e-46	NA
MYR1	VIM	-0.662663	1	1	4.30332e-48	7.33848e-46	NA
MYR1	LRIG1	-0.936252	0.076	0.629	6.23458e-48	1.05402e-45	-1.05939
MYR1	FAM111B	-1.55024	0.014	0.515	1.36204e-47	2.28298e-45	-4.67119
MYR1	LINC00511	-1.21414	0.166	0.742	1.50209e-47	2.49639e-45	-0.75048
MYR1	YWHAH	-1.07257	0.989	1	2.52385e-47	4.15926e-45	-1.11102
MYR1	PTMAP2	-0.865449	0.082	0.638	3.18721e-47	5.20869e-45	NA
MYR1	ATF4	1.0469	0.992	0.843	4.25939e-47	6.90337e-45	NA
MYR1	KIRREL3	-1.3171	0.961	0.983	4.7975e-47	7.71178e-45	NA
MYR1	WDR76	-0.838922	0.056	0.594	4.85975e-47	7.74834e-45	-3.48096
MYR1	HPRT1	-1.03784	0.685	0.978	5.45118e-47	8.62121e-45	NA
MYR1	FKBP5	-1.17996	0.118	0.668	7.72582e-47	1.21209e-44	-1.89007
MYR1	OSTC	0.749432	1	1	9.07606e-47	1.41262e-44	NA
MYR1	S1PR3	-1.2998	0.313	0.865	1.0553e-46	1.62957e-44	NA
MYR1	RFC2	-0.955741	0.177	0.742	1.08854e-46	1.66776e-44	-0.621548
MYR1	AC013652.1	1.64861	0.941	0.594	1.62549e-46	2.47112e-44	NA
MYR1	DSTN	0.704394	1	1	2.37542e-46	3.58341e-44	NA
MYR1	CENPX	-1.12076	0.651	0.948	2.90741e-46	4.35246e-44	NA
MYR1	PTMAP5	-0.93936	0.118	0.681	3.20534e-46	4.76211e-44	NA
MYR1	TUBB	-0.829497	1	1	3.31798e-46	4.8704e-44	NA
MYR1	SRSF2	-1.07872	0.901	1	3.32789e-46	4.8704e-44	-1.01191
MYR1	FAM107B	-1.28779	0.538	0.913	3.65962e-46	5.3162e-44	NA
MYR1	KPNB1	-0.99725	0.842	0.983	8.75617e-46	1.26263e-43	-1.15618
MYR1	LGI2	-0.931032	0.011	0.498	9.62425e-46	1.37767e-43	-3.23704
MYR1	PSIP1	-1.04661	0.865	0.991	1.22257e-45	1.73737e-43	NA
MYR1	NME1	-0.783523	0.992	1	1.76078e-45	2.48423e-43	NA
MYR1	RELB	-1.12986	0.344	0.852	2.14854e-45	3.00964e-43	NA
MYR1	BRI3	0.789762	1	1	2.42973e-45	3.37939e-43	NA
MYR1	PDE4D	-1.90972	0.169	0.699	2.99683e-45	4.13879e-43	NA
MYR1	IL34	-0.967363	0.118	0.681	3.02897e-45	4.15392e-43	NA
MYR1	SLC1A2	-1.06687	0.042	0.546	5.23816e-45	7.13372e-43	NA
MYR1	CBX3	-0.750085	0.997	1	6.76156e-45	9.1449e-43	NA
MYR1	MRPL17	-0.902388	0.946	1	7.57523e-45	1.01752e-42	-0.6412
MYR1	MRPL17	-0.902388	0.946	1	7.57523e-45	1.01752e-42	-0.6412
MYR1	SARS	0.944855	0.992	0.886	8.88896e-45	1.18586e-42	NA
MYR1	ENOX1	-1.58753	0.251	0.786	1.14332e-44	1.51498e-42	NA
MYR1	SLFN11	-0.996628	0.118	0.655	1.94295e-44	2.55726e-42	NA
MYR1	CCL2	-1.31361	0.915	0.991	2.11116e-44	2.76013e-42	NA
MYR1	BCL2	-1.11737	0.07	0.594	2.2663e-44	2.94334e-42	-2.58496
MYR1	PTGES3	-0.728781	1	0.996	3.71752e-44	4.79633e-42	NA
MYR1	PNP	-0.917588	0.076	0.598	5.01261e-44	6.42498e-42	NA
MYR1	CEBPB	1.124	0.98	0.764	5.51505e-44	7.0231e-42	0.752313
MYR1	CEBPB	1.124	0.98	0.764	5.51505e-44	7.0231e-42	0.752313
MYR1	COL5A2	0.898382	1	0.996	7.47327e-44	9.43611e-42	NA
MYR1	HNRNPD	-0.981806	0.89	0.987	7.50616e-44	9.43611e-42	-0.968492
MYR1	LMO7	1.31177	0.91	0.537	9.90966e-44	1.23782e-41	NA
MYR1	ATP1B3	-0.878439	0.989	1	1.04652e-43	1.29894e-41	NA
MYR1	ATP2B1	-1.14868	0.806	0.961	1.08859e-43	1.34267e-41	NA
MYR1	CDX1	-0.930604	0.059	0.568	1.11895e-43	1.37148e-41	NA
MYR1	SLC9A3R2	1.19404	0.837	0.301	1.53332e-43	1.8677e-41	NA
MYR1	NOP58	-0.974753	0.575	0.943	1.66922e-43	2.02069e-41	NA
MYR1	NCOA7	-1.13031	0.828	0.978	1.8179e-43	2.18717e-41	NA
MYR1	NFKB2	-1.01458	0.161	0.707	1.95077e-43	2.33272e-41	NA
MYR1	CLIC1	0.804223	1	0.991	2.18056e-43	2.5917e-41	NA
MYR1	TMEM123	-0.903799	0.958	1	2.73511e-43	3.23122e-41	NA
MYR1	PLGRKT	-1.18891	0.873	0.974	4.27991e-43	5.02595e-41	NA
MYR1	AGPAT5	-0.978088	0.206	0.747	5.17759e-43	6.04391e-41	-1.91277
MYR1	TMPO	-1.1793	0.369	0.856	5.52934e-43	6.41632e-41	-2.3133
MYR1	ULBP1	-0.940294	0.037	0.52	9.60586e-43	1.10812e-40	-3.19005
MYR1	GSTM3	-0.86663	0.997	1	1.06218e-42	1.21815e-40	NA
MYR1	COPZ2	0.86468	0.997	0.974	1.58182e-42	1.80355e-40	NA
MYR1	MCM5	-0.815693	0.07	0.581	2.34744e-42	2.66101e-40	-1.82905
MYR1	CXCL6	-1.80345	0.124	0.642	2.61646e-42	2.94893e-40	NA
MYR1	PIM3	-1.22023	0.29	0.799	3.15333e-42	3.53371e-40	-0.711167
MYR1	WDHD1	-0.80993	0.073	0.576	3.71393e-42	4.13829e-40	NA
MYR1	LINC00923	-0.983514	0.017	0.476	4.38943e-42	4.86334e-40	NA
MYR1	PSME2	-0.900896	0.946	0.996	4.46554e-42	4.91987e-40	NA
MYR1	FUS	-1.03683	0.741	0.961	4.90895e-42	5.37818e-40	-0.729329
MYR1	MSH6	-1.08562	0.335	0.834	5.38869e-42	5.86539e-40	-2.87941
MYR1	ZEB1	-1.18852	0.949	1	5.41347e-42	5.86539e-40	NA
MYR1	SBDS	0.762073	0.997	0.991	7.3231e-42	7.89084e-40	NA
MYR1	DNAJC9	-1.04958	0.355	0.834	8.24195e-42	8.8324e-40	-2.55605
MYR1	EIF1	0.583842	1	1	1.24196e-41	1.3237e-39	NA
MYR1	HNRNPU	-0.830361	0.949	1	1.27938e-41	1.35621e-39	NA
MYR1	CYCS	-0.877653	0.901	0.996	1.28869e-41	1.35874e-39	NA
MYR1	DNAJA1	-0.784598	0.994	1	1.42813e-41	1.4977e-39	NA
MYR1	MCM3	-0.892231	0.2	0.725	1.59309e-41	1.66181e-39	-1.83872
MYR1	UCK2	-1.00054	0.462	0.921	1.73694e-41	1.80228e-39	-0.940016
MYR1	NFKBIA	-1.19224	0.749	0.978	1.7811e-41	1.83837e-39	NA
MYR1	H2AFV	-0.744245	0.977	1	3.63304e-41	3.73024e-39	NA
MYR1	AP2M1	0.787342	1	0.961	7.29541e-41	7.45158e-39	NA
MYR1	MSRB2	1.05473	0.944	0.686	8.02492e-41	8.15423e-39	NA
MYR1	SLC7A2	-1.0551	0.02	0.476	8.43823e-41	8.53001e-39	NA
MYR1	LOX	1.06736	1	0.974	9.08278e-41	9.13448e-39	NA
MYR1	HIST1H2AC	1.34203	0.823	0.319	9.36291e-41	9.36816e-39	NA
MYR1	SPHK1	-1.07777	0.603	0.939	1.05717e-40	1.05239e-38	NA
MYR1	BTG3	-1.07577	0.806	0.974	1.39551e-40	1.38219e-38	-1.33799
MYR1	CHEK1	-1.07304	0.259	0.773	2.08721e-40	2.0569e-38	-1.32636
MYR1	CD320	-0.912094	0.859	0.987	2.11569e-40	2.07454e-38	NA
MYR1	DGKH	-1.12224	0.442	0.9	2.34347e-40	2.28645e-38	NA
MYR1	PLAT	-1.23699	0.287	0.795	3.69776e-40	3.58994e-38	NA
MYR1	EMP3	-0.757926	1	1	3.75188e-40	3.62453e-38	NA
MYR1	MCM4	-0.769322	0.11	0.629	4.89881e-40	4.70934e-38	-2.93783
MYR1	CFLAR	-1.02746	0.676	0.943	5.00941e-40	4.79218e-38	NA
MYR1	RABAC1	0.713798	1	1	5.51561e-40	5.25081e-38	NA
MYR1	EVL	-1.12623	0.555	0.939	5.63306e-40	5.33671e-38	NA
MYR1	RBPJ	-0.897675	0.949	1	7.92492e-40	7.4719e-38	NA
MYR1	STXBP6	-1.35267	0.189	0.707	8.39804e-40	7.8801e-38	-2.06413
MYR1	SERPINB6	0.895863	0.997	0.965	1.05114e-39	9.81612e-38	NA
MYR1	HAS2	-0.781335	0.028	0.48	1.28536e-39	1.19465e-37	NA
MYR1	RTN4	0.708824	1	1	2.05595e-39	1.90185e-37	NA
MYR1	NAP1L1	-0.590224	1	1	2.45089e-39	2.25654e-37	NA
MYR1	MCM7	-1.0015	0.197	0.707	2.72542e-39	2.49758e-37	-2.1102
MYR1	EGLN3	-0.945448	0.056	0.533	2.81285e-39	2.56388e-37	NA
MYR1	DNMT1	-0.967541	0.437	0.895	2.82391e-39	2.56388e-37	-1.22996
MYR1	MANF	-1.04597	0.907	1	3.52431e-39	3.18504e-37	NA
MYR1	MAGED2	0.896283	0.989	0.904	3.81525e-39	3.43215e-37	NA
MYR1	TRAF3	-1.00478	0.392	0.869	4.02976e-39	3.60857e-37	NA
MYR1	DOCK10	-1.10806	0.713	0.969	6.56917e-39	5.85582e-37	NA
MYR1	PSMG1	-0.859365	0.915	0.991	7.39979e-39	6.5664e-37	-1.86695
MYR1	EIF5B	-0.707359	0.992	1	7.58809e-39	6.70315e-37	NA
MYR1	SLIT2	-1.40521	0.873	0.974	7.64734e-39	6.7252e-37	NA
MYR1	GCSH	-0.792174	0.932	0.996	1.47703e-38	1.29313e-36	-1.02975
MYR1	GCSH	-0.792174	0.932	0.996	1.47703e-38	1.29313e-36	-1.02975
MYR1	PRKG1	1.09663	0.992	0.908	2.04137e-38	1.77926e-36	NA
MYR1	C1QTNF1	-1.09743	0.268	0.755	2.70488e-38	2.34714e-36	NA
MYR1	SNRPE	-0.706876	0.983	1	3.24798e-38	2.80599e-36	NA
MYR1	CDK4	-0.855479	0.792	0.987	3.45024e-38	2.96766e-36	NA
MYR1	ANKRD9	-0.98254	0.332	0.812	3.48854e-38	2.9875e-36	-1.69947
MYR1	PHLDA1	-1.03383	0.397	0.891	3.67886e-38	3.13679e-36	NA
MYR1	HNRNPA1	-0.609654	1	1	4.08083e-38	3.46447e-36	NA
MYR1	MEOX1	-0.872263	0.014	0.437	4.27385e-38	3.61269e-36	NA
MYR1	SNAP25	-1.32323	0.014	0.432	8.17086e-38	6.8772e-36	-1.9445
MYR1	EIF1B	0.824996	1	0.974	8.4222e-38	7.05846e-36	NA
MYR1	USP53	1.81383	0.966	0.751	8.48095e-38	7.07744e-36	NA
MYR1	INPP4B	1.53189	0.82	0.336	8.541e-38	7.09736e-36	NA
MYR1	NUPR1	1.13151	0.992	0.9	1.32346e-37	1.09512e-35	NA
MYR1	SUB1	-0.50277	1	1	1.38757e-37	1.14335e-35	NA
MYR1	CXCL12	1.63764	0.958	0.786	1.68127e-37	1.37956e-35	NA
MYR1	NQO1	1.03652	0.997	0.961	1.80687e-37	1.47644e-35	NA
MYR1	CITED4	-1.18839	0.234	0.725	2.34604e-37	1.90905e-35	-1.37378
MYR1	TUBB4B	-0.835124	0.963	1	2.77872e-37	2.2518e-35	NA
MYR1	GAPDH	-0.512982	1	1	2.89813e-37	2.3389e-35	NA
MYR1	ASPH	0.777161	0.997	0.996	3.15694e-37	2.53733e-35	NA
MYR1	TSPAN4	0.88111	0.989	0.886	3.88756e-37	3.1118e-35	NA
MYR1	ERH	-0.568454	0.997	1	5.18285e-37	4.13174e-35	NA
MYR1	HEBP2	0.879013	0.983	0.799	5.46869e-37	4.34196e-35	NA
MYR1	RAP1B	-0.687989	1	1	6.61905e-37	5.23412e-35	NA
MYR1	HNRNPF	-0.764811	0.958	0.996	7.37692e-37	5.80999e-35	-0.87994
MYR1	NXT1	-1.00092	0.468	0.882	1.08672e-36	8.52464e-35	-1.24797
MYR1	PEG10	-1.72645	0.113	0.576	1.14067e-36	8.9122e-35	-1.88851
MYR1	PRIM1	-0.783765	0.124	0.607	1.30842e-36	1.01823e-34	-3.04793
MYR1	SNHG18	1.05387	0.873	0.485	1.73993e-36	1.34869e-34	NA
MYR1	PRR16	1.32036	0.752	0.284	1.92446e-36	1.48585e-34	NA
MYR1	ELOVL5	-1.00313	0.724	0.965	2.13275e-36	1.64021e-34	NA
MYR1	DDAH2	1.01721	0.924	0.633	2.16358e-36	1.65742e-34	NA
MYR1	GALNT18	-1.18581	0.223	0.712	2.4473e-36	1.86747e-34	NA
MYR1	TEX41	-1.43614	0.169	0.646	2.94454e-36	2.2382e-34	NA
MYR1	RBBP4	-0.904941	0.482	0.904	2.96991e-36	2.24876e-34	NA
MYR1	CACYBP	-0.882806	0.851	0.969	3.25038e-36	2.45166e-34	-0.939836
MYR1	PIK3R3	-0.792128	0.054	0.493	4.62491e-36	3.47506e-34	-2.71456
MYR1	CKS2	-1.25356	0.541	0.908	5.45698e-36	4.08461e-34	-0.836449
MYR1	AHI1	-0.891131	0.834	0.978	6.18566e-36	4.61243e-34	NA
MYR1	CYP7B1	-1.52686	0.101	0.559	6.82029e-36	5.06639e-34	NA
MYR1	BZW1	-0.7442	0.983	1	7.12045e-36	5.2694e-34	NA
MYR1	GFPT2	-0.879466	0.121	0.59	8.61031e-36	6.348e-34	NA
MYR1	CCT5	-0.742271	0.969	1	9.25449e-36	6.79737e-34	NA
MYR1	ARPP19	-1.03836	0.797	0.943	9.47728e-36	6.92536e-34	NA
MYR1	CISD2	-0.857154	0.865	0.991	9.49937e-36	6.92536e-34	-1.35884
MYR1	CISD2	-0.857154	0.865	0.991	9.49937e-36	6.92536e-34	-1.35884
MYR1	TRERF1	-1.23772	0.406	0.847	1.01799e-35	7.394e-34	NA
MYR1	TAX1BP1	0.794268	0.997	0.956	1.29717e-35	9.36691e-34	NA
MYR1	ENPP1	-0.8913	0.206	0.703	1.29917e-35	9.36691e-34	NA
MYR1	MORF4L1	0.536872	1	1	1.60667e-35	1.15416e-33	NA
MYR1	PFDN5	0.408757	1	1	1.88078e-35	1.34613e-33	NA
MYR1	AMD1	-0.960986	0.58	0.926	2.2718e-35	1.62008e-33	NA
MYR1	IL7R	-1.20408	0.09	0.555	2.50084e-35	1.77695e-33	NA
MYR1	CDT1	-0.692281	0.051	0.485	2.61444e-35	1.85096e-33	-3.13417
MYR1	ITGA11	1.34808	0.848	0.463	3.53961e-35	2.49695e-33	NA
MYR1	CTPS1	-0.929156	0.33	0.817	3.67561e-35	2.5836e-33	-1.16643
MYR1	SUMO2	-0.467487	1	1	3.92146e-35	2.74343e-33	-0.883329
MYR1	CDCA7	-0.663168	0.045	0.472	3.93097e-35	2.74343e-33	-4.68316
MYR1	TEX30	-0.959433	0.327	0.79	4.02821e-35	2.80132e-33	NA
MYR1	SNRPF	-0.643094	0.994	1	4.27102e-35	2.95968e-33	NA
MYR1	COMT	0.612601	1	0.991	5.81228e-35	4.01354e-33	NA
MYR1	COL4A4	-1.05133	0.039	0.459	6.12128e-35	4.21208e-33	NA
MYR1	UHRF1	-0.655494	0.042	0.467	7.23674e-35	4.96223e-33	-3.41782
MYR1	SUPT16H	-0.857045	0.746	0.978	9.06112e-35	6.19155e-33	NA
MYR1	GPHN	-0.969951	0.583	0.934	9.17844e-35	6.24994e-33	-1
MYR1	PLP2	-0.888639	0.969	0.978	1.02978e-34	6.98792e-33	-0.798112
MYR1	PLP2	-0.888639	0.969	0.978	1.02978e-34	6.98792e-33	-0.798112
MYR1	DYNLL1	0.58076	1	1	1.13666e-34	7.68658e-33	NA
MYR1	DNPH1	-0.710859	0.927	0.991	1.21068e-34	8.15897e-33	NA
MYR1	RPL35	-0.333924	1	1	1.85175e-34	1.24365e-32	NA
MYR1	MTHFD1	-0.797531	0.237	0.729	2.0761e-34	1.38957e-32	-1.35804
MYR1	EMP2	-0.976956	0.727	0.961	3.215e-34	2.14454e-32	NA
MYR1	AP3M2	-0.89594	0.372	0.83	3.65804e-34	2.43179e-32	-1.30566
MYR1	XYLT1	-1.18826	0.608	0.926	5.11502e-34	3.38888e-32	NA
MYR1	PA2G4	-0.773691	0.958	0.996	5.30905e-34	3.50558e-32	-0.684353
MYR1	CAVIN3	-0.843348	1	1	7.55304e-34	4.97056e-32	NA
MYR1	RNF114	-0.86993	0.777	0.952	7.7231e-34	5.06547e-32	NA
MYR1	CTGF	1.97806	0.966	0.738	7.93973e-34	5.1902e-32	NA
MYR1	FASN	-1.06719	0.211	0.668	9.26194e-34	6.03441e-32	-0.816065
MYR1	NUAK1	1.2587	0.8	0.371	9.65426e-34	6.26919e-32	NA
MYR1	WDR34	-0.792657	0.375	0.86	9.86292e-34	6.38356e-32	-1.04201
MYR1	WDR34	-0.792657	0.375	0.86	9.86292e-34	6.38356e-32	-1.04201
MYR1	RAD51B	-1.02621	0.625	0.939	1.00787e-33	6.50177e-32	NA
MYR1	JAZF1	1.08687	0.961	0.716	1.22181e-33	7.85606e-32	NA
MYR1	SNRPB	-0.742305	0.958	1	1.22846e-33	7.87301e-32	NA
MYR1	FLRT2	-1.30595	0.335	0.773	2.11421e-33	1.35055e-31	NA
MYR1	HPDL	-0.620399	0.014	0.389	2.28376e-33	1.45412e-31	-3.87092
MYR1	FARP1	0.992559	0.958	0.79	2.30862e-33	1.46519e-31	NA
MYR1	SACS	-0.984457	0.493	0.895	2.37343e-33	1.50146e-31	NA
MYR1	SERPINH1	0.776985	1	0.961	2.62772e-33	1.65698e-31	NA
MYR1	SPIDR	-0.847931	0.927	0.996	2.7025e-33	1.69867e-31	NA
MYR1	ACACA	-0.940069	0.721	0.965	3.81343e-33	2.3893e-31	NA
MYR1	OTUD4	-0.914103	0.327	0.755	3.97818e-33	2.48459e-31	NA
MYR1	AKAP12	-1.12057	0.713	0.939	4.25796e-33	2.65088e-31	NA
MYR1	PGP	-1.07495	0.58	0.913	5.17539e-33	3.20316e-31	-1.17708
MYR1	CDH13	-1.19295	0.873	0.956	5.17771e-33	3.20316e-31	NA
MYR1	GINS2	-0.639985	0.059	0.485	5.30967e-33	3.27446e-31	-2.48089
MYR1	FANCA	-0.584775	0.034	0.432	5.8576e-33	3.60105e-31	-2.05889
MYR1	NEXN	1.03089	0.972	0.734	6.44639e-33	3.95063e-31	NA
MYR1	EVA1B	0.754376	0.994	0.974	6.6202e-33	4.04451e-31	NA
MYR1	RDH10	-1.15104	0.31	0.747	8.03685e-33	4.89474e-31	NA
MYR1	PRPS2	-0.840097	0.273	0.742	8.88534e-33	5.39475e-31	-1.99369
MYR1	BNIP3L	0.771963	0.98	0.865	8.95733e-33	5.42167e-31	NA
MYR1	WFDC21P	1.6911	0.701	0.249	9.47577e-33	5.71783e-31	NA
MYR1	CSTB	0.614658	1	1	1.13961e-32	6.85548e-31	NA
MYR1	HOMER1	-0.907837	0.228	0.703	1.20805e-32	7.24498e-31	NA
MYR1	ADI1	-0.687832	0.992	0.996	1.33743e-32	7.99644e-31	NA
MYR1	PAQR4	-0.665638	0.082	0.511	1.42215e-32	8.47715e-31	-5.265
MYR1	APRT	-0.568857	0.997	1	1.48574e-32	8.82936e-31	NA
MYR1	SDF2L1	-1.0275	0.89	0.969	1.69821e-32	1.00615e-30	NA
MYR1	ITGA1	-1.16597	0.58	0.878	1.76394e-32	1.04195e-30	NA
MYR1	AGAP1	-0.973418	0.67	0.93	1.90919e-32	1.12436e-30	-1.04064
MYR1	TNS3	1.06686	0.935	0.751	2.0914e-32	1.22798e-30	1.01136
MYR1	PPAT	-0.705228	0.127	0.576	2.31875e-32	1.3574e-30	NA
MYR1	CREB5	-1.10946	0.403	0.834	2.34562e-32	1.36904e-30	-2.35576
MYR1	DDIT3	1.1252	0.893	0.594	2.41539e-32	1.40558e-30	NA
MYR1	CHD1	-0.915556	0.507	0.869	2.80459e-32	1.62724e-30	NA
MYR1	MICALL2	-0.736261	0.177	0.638	3.16134e-32	1.82882e-30	NA
MYR1	AAMDC	0.872598	0.901	0.664	4.21598e-32	2.43175e-30	NA
MYR1	COL12A1	1.08075	0.997	0.987	4.57399e-32	2.63052e-30	NA
MYR1	C2CD2	-0.758551	0.186	0.646	4.79409e-32	2.74903e-30	-1.35023
MYR1	BTN2A2	-0.664493	0.113	0.555	5.96758e-32	3.41196e-30	NA
MYR1	ATF5	-0.909211	0.214	0.668	7.40588e-32	4.222e-30	-1.04334
MYR1	PRUNE2	-1.47972	0.366	0.764	7.7498e-32	4.40525e-30	NA
MYR1	S100A4	1.13508	1	0.996	8.28344e-32	4.69498e-30	NA
MYR1	RAB2A	0.566074	1	1	9.27322e-32	5.24084e-30	NA
MYR1	LXN	-1.22632	0.918	0.978	1.05051e-31	5.91999e-30	NA
MYR1	ACOT7	-0.789515	0.439	0.865	1.39635e-31	7.84639e-30	-0.581967
MYR1	ACOT7	-0.789515	0.439	0.865	1.39635e-31	7.84639e-30	-0.581967
MYR1	SVIP	-0.880295	0.515	0.9	1.48664e-31	8.32986e-30	NA
MYR1	RNF19B	-0.789042	0.127	0.568	2.72104e-31	1.52029e-29	-0.867297
MYR1	SNAP25-AS1	-0.915405	0.014	0.367	3.24674e-31	1.80886e-29	NA
MYR1	USP31	-0.685787	0.155	0.616	3.3515e-31	1.86193e-29	-1.55254
MYR1	CEP83	-0.761665	0.211	0.677	3.79847e-31	2.10429e-29	NA
MYR1	CYR61	1.07197	0.986	0.904	4.6246e-31	2.55473e-29	NA
MYR1	FOXO1	-1.14075	0.31	0.721	4.81434e-31	2.64843e-29	-1.82667
MYR1	B2M	-0.392447	1	1	4.82122e-31	2.64843e-29	NA
MYR1	LMNB1	-0.624977	0.056	0.463	5.10827e-31	2.79827e-29	-2.41451
MYR1	AC009041.2	-0.745897	0.048	0.437	6.44512e-31	3.52076e-29	NA
MYR1	MSH2	-0.809005	0.279	0.725	7.34031e-31	3.99863e-29	-2.62052
MYR1	RPS27	0.355754	1	1	7.98514e-31	4.33786e-29	NA
MYR1	HNRNPC	-0.613472	0.992	1	1.02826e-30	5.57049e-29	NA
MYR1	NFKB1	-1.07819	0.479	0.852	1.03985e-30	5.61777e-29	NA
MYR1	HUNK	-0.876762	0.175	0.616	1.05106e-30	5.66273e-29	-2.39486
MYR1	PARP1	-0.82744	0.541	0.908	1.15704e-30	6.21663e-29	-1.37851
MYR1	ARNTL2-AS1	-0.588569	0.031	0.402	1.25888e-30	6.74534e-29	NA
MYR1	TMEM54	-0.85772	0.634	0.93	1.56539e-30	8.36483e-29	NA
MYR1	MIR155HG	-0.914541	0.076	0.476	1.58401e-30	8.44129e-29	-2.30996
MYR1	CAV1	-0.958593	0.997	1	1.67042e-30	8.87765e-29	NA
MYR1	AC097059.1	-0.636376	0.034	0.406	1.87642e-30	9.94552e-29	NA
MYR1	IFITM3	0.585765	1	1	2.00531e-30	1.06e-28	NA
MYR1	DCTN2	0.736605	0.941	0.786	2.44116e-30	1.28692e-28	0.712993
MYR1	APEX1	-0.63685	0.963	1	2.48876e-30	1.3085e-28	-0.609813
MYR1	APEX1	-0.63685	0.963	1	2.48876e-30	1.3085e-28	-0.609813
MYR1	POLR3K	-0.816503	0.459	0.838	2.52136e-30	1.3221e-28	-1.33943
MYR1	C15orf53	1.15062	0.69	0.245	2.6306e-30	1.3757e-28	NA
MYR1	FBN1	0.85222	0.997	0.939	2.77536e-30	1.44754e-28	NA
MYR1	CASK	-1.03698	0.628	0.913	3.18762e-30	1.65815e-28	NA
MYR1	CCNE1	-0.684002	0.082	0.485	3.21249e-30	1.66667e-28	-3.53353
MYR1	PLEKHA5	1.10012	0.876	0.546	3.82919e-30	1.98138e-28	NA
MYR1	ZNF788P	-0.636119	0.101	0.524	4.15722e-30	2.14545e-28	NA
MYR1	LMNTD1	-0.933755	0.02	0.371	4.81953e-30	2.48073e-28	NA
MYR1	COPRS	-0.690574	0.946	0.996	5.30609e-30	2.72402e-28	NA
MYR1	STRIP2	-0.505466	0.003	0.328	6.30485e-30	3.22832e-28	-2.19068
MYR1	NT5E	-0.965473	0.386	0.795	6.87966e-30	3.51346e-28	NA
MYR1	NINJ1	-0.855996	0.541	0.895	9.13284e-30	4.65205e-28	NA
MYR1	MEIS1	-1.06737	0.594	0.904	9.3897e-30	4.7705e-28	NA
MYR1	RPP25	-0.776176	0.115	0.533	9.76318e-30	4.94743e-28	-3.71295
MYR1	GPATCH4	-0.772897	0.332	0.786	1.03057e-29	5.20887e-28	NA
MYR1	WWC1	-0.592057	0.02	0.367	1.09293e-29	5.50988e-28	NA
MYR1	CD83	-0.562683	0.014	0.354	1.16562e-29	5.86127e-28	-1.93431
MYR1	ZEB2	-0.985998	0.794	0.961	1.19542e-29	5.99577e-28	NA
MYR1	ODC1	-0.770134	0.961	0.987	1.23651e-29	6.18602e-28	-1.14819
MYR1	CNN2	0.8276	0.851	0.555	1.32146e-29	6.59419e-28	NA
MYR1	XRCC5	-0.612473	0.983	1	1.43246e-29	7.12996e-28	NA
MYR1	FANCL	-0.772596	0.304	0.742	1.57969e-29	7.84284e-28	NA
MYR1	CSRP2	-0.820414	0.992	1	1.60761e-29	7.9613e-28	-0.790991
MYR1	ANXA4	0.737285	0.98	0.83	1.79889e-29	8.88616e-28	NA
MYR1	USP1	-0.833706	0.448	0.847	2.02377e-29	9.97191e-28	NA
MYR1	EIF1AX	-0.579433	0.983	1	2.07879e-29	1.02173e-27	NA
MYR1	PTMS	-0.508857	1	1	2.21909e-29	1.08796e-27	NA
MYR1	PFDN2	-0.571865	0.997	1	2.32756e-29	1.1383e-27	NA
MYR1	POLE2	-0.650001	0.138	0.563	2.45801e-29	1.19911e-27	-3.27922
MYR1	EGR4	-0.672108	0.003	0.323	2.85438e-29	1.38901e-27	-2.95174
MYR1	NFE2L3	-0.768082	0.135	0.559	2.86641e-29	1.39142e-27	NA
MYR1	SERF2	0.33702	1	1	3.12298e-29	1.51222e-27	NA
MYR1	DDX21	-0.698007	0.87	0.978	3.1801e-29	1.53608e-27	NA
MYR1	UBE2S	-0.742965	0.769	0.952	3.20356e-29	1.54361e-27	-1.15478
MYR1	CISD1	-0.715701	0.969	0.996	3.44241e-29	1.65463e-27	NA
MYR1	DONSON	-0.694399	0.22	0.659	4.07781e-29	1.95526e-27	-2.38247
MYR1	CCT2	-0.634461	0.938	0.996	5.35555e-29	2.56165e-27	-0.766269
MYR1	MYB	-0.674625	0.039	0.402	5.47926e-29	2.61445e-27	NA
MYR1	UQCC2	-0.610187	0.963	1	5.69607e-29	2.7113e-27	NA
MYR1	TRIM16L	1.01636	0.71	0.288	7.16174e-29	3.4007e-27	NA
MYR1	ZNF267	-0.753153	0.214	0.651	8.10461e-29	3.83912e-27	NA
MYR1	CENPU	-0.725813	0.065	0.454	8.93082e-29	4.2203e-27	NA
MYR1	ERICH1	-1.36944	0.603	0.869	9.19215e-29	4.33335e-27	NA
MYR1	TMEM59	0.512479	1	1	9.91495e-29	4.66288e-27	NA
MYR1	RBL1	-0.657878	0.096	0.498	1.02885e-28	4.82699e-27	NA
MYR1	FLOT1	0.866537	0.839	0.576	1.16564e-28	5.4557e-27	NA
MYR1	ATF3	-0.780496	0.203	0.642	1.36564e-28	6.37657e-27	NA
MYR1	ATP5MC3	-0.443891	1	1	1.39161e-28	6.4824e-27	NA
MYR1	CYTOR	0.789336	0.992	0.921	1.41525e-28	6.57691e-27	NA
MYR1	TCEAL9	-0.626315	1	1	1.69026e-28	7.83632e-27	NA
MYR1	RPLP0	-0.304286	1	1	1.9208e-28	8.88416e-27	NA
MYR1	TM7SF2	-1.26697	0.22	0.616	2.06763e-28	9.54079e-27	NA
MYR1	HSP90AB1	-0.446621	1	1	2.13789e-28	9.84182e-27	NA
MYR1	C11orf96	-0.942812	0.132	0.541	2.41947e-28	1.1112e-26	NA
MYR1	DCAF13	-0.651069	0.783	0.978	2.7972e-28	1.28168e-26	NA
MYR1	ALKBH7	0.748707	0.958	0.76	2.89958e-28	1.3255e-26	NA
MYR1	CHCHD10	0.994392	0.876	0.598	2.95421e-28	1.34732e-26	NA
MYR1	METTL1	-0.686021	0.282	0.712	3.85598e-28	1.75451e-26	NA
MYR1	GART	-0.719604	0.338	0.764	3.87789e-28	1.7604e-26	NA
MYR1	ALDH1A2	-1.15835	0.115	0.524	3.93824e-28	1.78367e-26	NA
MYR1	TIMM8A	-0.782093	0.282	0.712	3.98301e-28	1.79979e-26	-0.772823
MYR1	TCIM	-0.81126	0.687	0.978	4.18268e-28	1.88567e-26	NA
MYR1	BHLHE41	-0.789546	0.155	0.576	4.73053e-28	2.12776e-26	-2.50696
MYR1	FBLN5	0.82696	0.961	0.777	5.64098e-28	2.53147e-26	NA
MYR1	COL5A1	0.773033	0.989	0.891	6.97521e-28	3.12308e-26	NA
MYR1	MYO19	-0.711794	0.206	0.651	7.18954e-28	3.21171e-26	-2.38508
MYR1	NDUFS5	-0.398895	1	1	7.71838e-28	3.44012e-26	NA
MYR1	COL24A1	0.958116	0.535	0.096	8.06386e-28	3.58595e-26	NA
MYR1	RPL22L1	-0.832481	0.946	0.996	8.29869e-28	3.68203e-26	NA
MYR1	HAX1	0.646771	0.994	0.965	8.32457e-28	3.68517e-26	NA
MYR1	EGR3	-0.538305	0.017	0.345	8.39534e-28	3.70813e-26	-1.37136
MYR1	B4GALNT1	-0.548407	0.039	0.393	8.67888e-28	3.82475e-26	-2.2303
MYR1	KIAA1217	-0.790372	0.124	0.528	8.95313e-28	3.93677e-26	NA
MYR1	RND3	0.958243	0.972	0.808	9.76282e-28	4.28319e-26	NA
MYR1	NUDT8	-0.97671	0.42	0.808	1.05375e-27	4.61273e-26	-1.04594
MYR1	CGAS	-0.635862	0.158	0.59	1.08934e-27	4.7579e-26	NA
MYR1	NOLC1	-0.752894	0.211	0.624	1.40591e-27	6.12694e-26	-1.07753
MYR1	COX17	-0.698534	0.952	0.978	1.46585e-27	6.37402e-26	NA
MYR1	PGLS	0.616071	1	0.991	1.49449e-27	6.48416e-26	NA
MYR1	LY96	-1.41204	0.651	0.852	1.5255e-27	6.60409e-26	NA
MYR1	IL32	-1.05032	0.738	0.948	1.60442e-27	6.93047e-26	NA
MYR1	MKX	0.970324	0.949	0.703	1.6179e-27	6.97332e-26	NA
MYR1	HCFC1R1	0.691141	0.992	0.974	1.64419e-27	7.0711e-26	NA
MYR1	LMNA	0.702242	0.997	0.996	1.65674e-27	7.10947e-26	NA
MYR1	TOMM5	-0.734721	0.566	0.904	1.68414e-27	7.21129e-26	NA
MYR1	ANXA2	0.411703	1	1	1.98859e-27	8.49636e-26	NA
MYR1	CNOT9	-0.715091	0.315	0.738	2.35881e-27	1.00562e-25	NA
MYR1	KRT8	1.03965	0.842	0.546	2.39994e-27	1.02094e-25	NA
MYR1	PRSS23	0.952046	0.98	0.913	2.50672e-27	1.06405e-25	NA
MYR1	CCDC167	-0.803952	0.594	0.904	2.61518e-27	1.1077e-25	NA
MYR1	AC022523.1	-0.567438	0.023	0.349	2.6346e-27	1.11352e-25	NA
MYR1	DERA	-0.669364	0.854	0.969	2.77608e-27	1.17079e-25	NA
MYR1	GMNN	-0.798892	0.217	0.633	2.97016e-27	1.24995e-25	-2.19715
MYR1	NNMT	0.623861	1	1	2.9789e-27	1.25095e-25	1.20901
MYR1	CXCL14	-1.36944	0.068	0.428	3.0635e-27	1.28372e-25	NA
MYR1	ZNF367	-0.608493	0.025	0.354	3.91842e-27	1.63847e-25	-3.92232
MYR1	PRMT3	-0.805217	0.327	0.734	4.05238e-27	1.69088e-25	NA
MYR1	CKLF	-0.789484	0.797	0.961	4.26806e-27	1.77709e-25	-0.687266
MYR1	CKLF	-0.789484	0.797	0.961	4.26806e-27	1.77709e-25	-0.687266
MYR1	KCNK2	-0.951446	0.239	0.659	4.3721e-27	1.81655e-25	-1.16325
MYR1	KCNK2	-0.951446	0.239	0.659	4.3721e-27	1.81655e-25	-1.16325
MYR1	LAP3	-0.941602	0.654	0.869	4.39233e-27	1.8211e-25	NA
MYR1	ILF2	-0.640504	0.955	0.996	5.03136e-27	2.08165e-25	NA
MYR1	FRMD4A	-1.02307	0.566	0.869	5.89091e-27	2.43214e-25	NA
MYR1	CAMTA1	-0.54301	0.975	1	6.20121e-27	2.55487e-25	NA
MYR1	TRAM1	0.6513	0.994	0.969	7.66201e-27	3.1501e-25	NA
MYR1	AL357507.1	1.6857	0.569	0.148	7.70812e-27	3.16242e-25	NA
MYR1	FADS1	-0.986321	0.383	0.76	8.34537e-27	3.41673e-25	-1.08893
MYR1	EXOG	-0.736267	0.324	0.721	8.98354e-27	3.67034e-25	-0.839393
MYR1	EXOG	-0.736267	0.324	0.721	8.98354e-27	3.67034e-25	-0.839393
MYR1	ORAI1	-0.841925	0.377	0.751	9.12197e-27	3.71915e-25	NA
MYR1	TRIO	-0.706472	0.983	0.996	1.00523e-26	4.08363e-25	NA
MYR1	HOXA10	0.985778	0.842	0.563	1.00576e-26	4.08363e-25	NA
MYR1	ITGBL1	1.19585	0.91	0.703	1.07289e-26	4.34719e-25	NA
MYR1	LINC01515	-0.772046	0.169	0.585	1.15482e-26	4.66952e-25	NA
MYR1	SERTAD2	-0.902844	0.434	0.808	1.29023e-26	5.20632e-25	NA
MYR1	SPARC	0.661205	1	0.996	1.36051e-26	5.47862e-25	NA
MYR1	CYBRD1	0.748143	0.989	0.934	1.38903e-26	5.58202e-25	NA
MYR1	CASP2	-0.671642	0.183	0.594	1.63538e-26	6.55856e-25	-1.47989
MYR1	LRP1	0.629649	0.986	0.913	1.66983e-26	6.68307e-25	NA
MYR1	HNRNPA3	-0.578024	0.98	0.991	1.97818e-26	7.90103e-25	NA
MYR1	C1QBP	-0.592805	0.997	1	2.04896e-26	8.1671e-25	NA
MYR1	TGFB1I1	0.802014	0.983	0.908	2.16414e-26	8.6087e-25	NA
MYR1	ERN1	-0.788221	0.29	0.699	2.18049e-26	8.6562e-25	-0.644249
MYR1	ZNF521	-1.03718	0.507	0.86	2.30123e-26	9.11707e-25	NA
MYR1	TTLL5	-0.68649	0.282	0.716	2.45885e-26	9.72188e-25	NA
MYR1	CLMP	-0.701063	0.98	0.987	2.76325e-26	1.09035e-24	NA
MYR1	CARMN	0.955213	0.713	0.319	3.19436e-26	1.25792e-24	NA
MYR1	SLC3A2	0.781082	1	0.934	4.11321e-26	1.61652e-24	NA
MYR1	IL11	-0.989574	0.172	0.568	4.37739e-26	1.7169e-24	NA
MYR1	FDPS	-1.36535	0.899	0.952	4.91747e-26	1.92488e-24	NA
MYR1	LMCD1	-0.839572	0.887	0.969	6.13643e-26	2.39724e-24	NA
MYR1	ADGRA3	-0.687246	0.27	0.69	6.95978e-26	2.71348e-24	NA
MYR1	PAXX	-0.719141	0.71	0.948	7.02536e-26	2.73362e-24	NA
MYR1	ACLY	-0.83802	0.49	0.834	7.06132e-26	2.74217e-24	NA
MYR1	EZR	-0.864107	0.487	0.838	8.47653e-26	3.28524e-24	-1.53806
MYR1	PMAIP1	-0.838436	0.38	0.786	8.63898e-26	3.3416e-24	NA
MYR1	LDLRAD3	-0.765902	0.327	0.721	9.12117e-26	3.52117e-24	NA
MYR1	MPHOSPH6	-0.67763	0.462	0.865	9.16415e-26	3.53081e-24	NA
MYR1	CNN1	-0.965088	0.651	0.917	9.77521e-26	3.75885e-24	NA
MYR1	TCEAL4	0.73119	0.983	0.93	1.03395e-25	3.96807e-24	NA
MYR1	POGLUT1	-0.915882	0.369	0.751	1.125e-25	4.30907e-24	NA
MYR1	RHEB	-0.551763	0.994	1	1.14856e-25	4.39071e-24	-0.763712
MYR1	ATP6V1G1	0.518428	1	1	1.20788e-25	4.60849e-24	NA
MYR1	CD59	-0.485762	1	1	1.22314e-25	4.65768e-24	NA
MYR1	HSPG2	-0.725581	0.679	0.948	1.34483e-25	5.11114e-24	NA
MYR1	CDCA4	-0.651794	0.194	0.616	1.65493e-25	6.27754e-24	-2.0037
MYR1	VCAM1	-0.934167	0.208	0.655	1.68566e-25	6.38174e-24	NA
MYR1	ACTG1	0.590872	1	1	1.69482e-25	6.40408e-24	NA
MYR1	LINC01615	1.29579	0.67	0.31	1.72035e-25	6.48804e-24	NA
MYR1	TLN2	-0.778642	0.476	0.869	1.73522e-25	6.53154e-24	NA
MYR1	PPIF	-0.721739	0.248	0.651	1.81717e-25	6.8269e-24	NA
MYR1	MT1E	-0.948106	0.997	1	2.28257e-25	8.55898e-24	NA
MYR1	SELENOH	-0.536799	0.997	1	2.34984e-25	8.7944e-24	NA
MYR1	DSP	1.10449	0.718	0.384	2.44808e-25	9.14464e-24	NA
MYR1	RAB18	0.661976	0.986	0.9	2.54507e-25	9.48885e-24	NA
MYR1	GGCT	-0.668911	0.865	0.978	2.63472e-25	9.80446e-24	NA
MYR1	MYL12B	0.446773	1	1	2.87343e-25	1.06725e-23	NA
MYR1	PRMT1	-0.594734	0.966	0.996	2.95608e-25	1.09587e-23	NA
MYR1	CCNB1IP1	-0.70622	0.665	0.926	3.22851e-25	1.19461e-23	NA
MYR1	DSN1	-0.709639	0.228	0.629	3.36459e-25	1.24262e-23	-1.61928
MYR1	P3H2	-0.931628	0.186	0.576	3.40868e-25	1.25654e-23	NA
MYR1	PSMA3	-0.483131	1	1	3.54268e-25	1.30348e-23	NA
MYR1	ID4	-0.892339	0.279	0.69	3.61081e-25	1.32606e-23	-1.53687
MYR1	SMIM14	0.723875	0.918	0.773	3.89866e-25	1.42909e-23	NA
MYR1	RFC4	-0.664959	0.265	0.672	4.03161e-25	1.47507e-23	NA
MYR1	SNRPA1	-0.717896	0.808	0.956	4.08078e-25	1.49028e-23	NA
MYR1	NSD2	-0.752766	0.355	0.747	4.49334e-25	1.6379e-23	NA
MYR1	L2HGDH	-0.613662	0.07	0.424	4.61387e-25	1.67871e-23	-2.69632
MYR1	SQLE	-0.950087	0.673	0.882	5.68626e-25	2.06506e-23	NA
MYR1	COBLL1	1.15191	0.758	0.441	5.73257e-25	2.07803e-23	NA
MYR1	NDFIP2	0.842237	0.98	0.913	5.94693e-25	2.15176e-23	NA
MYR1	ATIC	-0.702773	0.637	0.93	6.20807e-25	2.24211e-23	NA
MYR1	MCM2	-0.49615	0.031	0.345	6.282e-25	2.26464e-23	-2.58159
MYR1	SECTM1	1.14096	0.724	0.358	6.61278e-25	2.37951e-23	1.55842
MYR1	PHLDA3	0.671727	0.983	0.9	6.63978e-25	2.38485e-23	NA
MYR1	HNRNPL	-0.647453	0.265	0.668	7.07302e-25	2.53581e-23	NA
MYR1	IRF3	-0.71836	0.555	0.886	7.09313e-25	2.53838e-23	NA
MYR1	PCA3	-0.688505	0.093	0.463	7.12234e-25	2.54419e-23	NA
MYR1	SPCS3	-0.655668	0.918	0.978	7.5763e-25	2.70143e-23	NA
MYR1	KRT10	0.456544	1	1	7.89047e-25	2.80835e-23	NA
MYR1	FN1	0.658615	1	1	7.95002e-25	2.82442e-23	NA
MYR1	PRDX5	0.434424	1	1	8.1448e-25	2.88838e-23	NA
MYR1	RGS20	-0.575138	0.07	0.424	8.17145e-25	2.8926e-23	-2.53605
MYR1	CEBPD	0.916585	0.969	0.913	8.98032e-25	3.17321e-23	1.29967
MYR1	ANK2	-0.913608	0.386	0.769	9.76237e-25	3.4424e-23	NA
MYR1	RCAN2	0.948031	0.651	0.24	9.77724e-25	3.4424e-23	NA
MYR1	MT2P1	-0.705914	0.307	0.716	1.01106e-24	3.55337e-23	NA
MYR1	COTL1	-0.721691	0.831	0.974	1.03456e-24	3.62946e-23	NA
MYR1	TUBB2A	-0.752324	0.958	0.996	1.1907e-24	4.16979e-23	NA
MYR1	DKC1	-0.730143	0.513	0.882	1.2073e-24	4.22037e-23	-0.953846
MYR1	DNAJC6	-0.819641	0.197	0.607	1.23977e-24	4.32617e-23	NA
MYR1	RBBP8	-0.725207	0.279	0.668	1.29354e-24	4.50579e-23	NA
MYR1	YEATS4	-0.635186	0.327	0.742	1.40535e-24	4.88658e-23	NA
MYR1	HAT1	-0.703042	0.617	0.904	1.53838e-24	5.33968e-23	NA
MYR1	BARD1	-0.663836	0.194	0.603	1.58346e-24	5.48642e-23	-2.66513
MYR1	SFPQ	-0.711183	0.735	0.956	1.65535e-24	5.7254e-23	NA
MYR1	CCT6A	-0.61356	0.935	0.983	1.74776e-24	6.03439e-23	NA
MYR1	SNRPD3	-0.515477	0.983	0.996	1.83045e-24	6.30877e-23	NA
MYR1	CMTM6	-0.642564	0.918	0.987	1.87278e-24	6.44335e-23	NA
MYR1	BAALC	-0.802396	0.132	0.511	1.92385e-24	6.60746e-23	NA
MYR1	RUNX1	0.899351	0.977	0.86	2.00236e-24	6.86508e-23	NA
MYR1	CLASP2	-0.890269	0.431	0.773	2.03659e-24	6.97025e-23	NA
MYR1	GMPS	-0.724835	0.575	0.882	2.33899e-24	7.99129e-23	-1.32499
MYR1	PPIC	0.590338	0.997	0.987	2.37965e-24	8.11605e-23	NA
MYR1	BNIP3	0.983188	0.994	0.93	2.43516e-24	8.29096e-23	NA
MYR1	TNFRSF21	-0.621416	0.087	0.445	2.48047e-24	8.43059e-23	NA
MYR1	PICALM	-0.715887	0.935	0.991	2.95295e-24	1.00191e-22	NA
MYR1	IFT20	0.661202	0.961	0.834	3.0118e-24	1.02011e-22	NA
MYR1	SYF2	0.653678	0.992	0.926	3.19644e-24	1.08078e-22	NA
MYR1	XRCC3	-0.464036	0.023	0.319	3.52006e-24	1.18816e-22	-1.71621
MYR1	SNRNP70	-0.601445	0.868	0.965	3.59125e-24	1.2101e-22	NA
MYR1	IL15	-0.983582	0.462	0.79	3.60968e-24	1.21423e-22	NA
MYR1	ARHGAP42	-0.891714	0.262	0.646	3.87932e-24	1.3027e-22	NA
MYR1	REEP5	0.524837	1	0.983	4.05692e-24	1.36001e-22	NA
MYR1	CHST15	-0.674199	0.177	0.572	4.08825e-24	1.36817e-22	NA
MYR1	SOX8	-0.452436	0.008	0.284	4.16341e-24	1.39095e-22	NA
MYR1	NREP	1.14825	0.961	0.865	4.57033e-24	1.5243e-22	NA
MYR1	CREB3L1	0.758798	0.854	0.581	4.9108e-24	1.63507e-22	NA
MYR1	NAA50	-0.650497	0.811	0.969	4.94631e-24	1.6441e-22	NA
MYR1	SIK2	-0.847694	0.431	0.812	6.07619e-24	2.01625e-22	-1.03085
MYR1	SULF2	0.864648	0.786	0.476	6.24514e-24	2.06881e-22	NA
MYR1	MRPS6	-0.660278	0.961	1	7.38101e-24	2.44096e-22	NA
MYR1	PPM1G	-0.607018	0.924	0.974	7.52183e-24	2.48334e-22	-0.616469
MYR1	MT1X	-0.932368	0.907	0.969	7.55114e-24	2.48883e-22	NA
MYR1	ELOVL6	-0.685911	0.161	0.533	7.86504e-24	2.58794e-22	NA
MYR1	EHD1	-0.759617	0.349	0.716	9.13658e-24	3.0013e-22	-1.55831
MYR1	MAB21L1	0.791246	0.592	0.175	9.46143e-24	3.10281e-22	NA
MYR1	CRYAB	1.07195	0.715	0.389	1.05314e-23	3.44795e-22	NA
MYR1	LSM2	-0.651413	0.845	0.978	1.06939e-23	3.4953e-22	NA
MYR1	FAM161A	-0.527961	0.155	0.537	1.12008e-23	3.65488e-22	-3.5518
MYR1	TMSB15A	-0.647738	0.042	0.354	1.16656e-23	3.80024e-22	-1.42245
MYR1	HDGFL3	-0.703182	0.724	0.93	1.3976e-23	4.54531e-22	NA
MYR1	GNAS	0.403236	1	1	1.47672e-23	4.79468e-22	NA
MYR1	EPS8	1.04094	0.868	0.651	1.51983e-23	4.92652e-22	NA
MYR1	COL6A2	0.491273	1	1	1.63008e-23	5.27517e-22	NA
MYR1	MIF	-0.563843	0.98	0.996	1.63284e-23	5.2754e-22	NA
MYR1	LAYN	-0.79793	0.893	0.965	1.69377e-23	5.46323e-22	NA
MYR1	POLR2H	-0.611824	0.856	0.978	1.70847e-23	5.5016e-22	-0.887525
MYR1	EIF2S1	-0.646798	0.814	0.974	1.72521e-23	5.5464e-22	NA
MYR1	RPL30	0.270615	1	1	1.79342e-23	5.75421e-22	NA
MYR1	FBL	-0.607283	0.338	0.738	1.79572e-23	5.75421e-22	-0.904283
MYR1	N4BP2L2	0.610449	0.994	0.921	2.04969e-23	6.55735e-22	NA
MYR1	TPI1	-0.454907	1	1	2.09349e-23	6.68654e-22	NA
MYR1	MYOM2	-0.949225	0.068	0.393	2.31715e-23	7.38887e-22	-3.88042
MYR1	MAP1B	0.759188	0.949	0.799	2.37631e-23	7.56522e-22	NA
MYR1	TOX	1.11936	0.783	0.41	2.62306e-23	8.33725e-22	NA
MYR1	XYLB	-0.607869	0.155	0.524	2.94325e-23	9.33983e-22	-1.99214
MYR1	DCLK1	-1.76125	0.349	0.668	2.96807e-23	9.40335e-22	NA
MYR1	COA4	-0.627446	0.93	0.991	3.07016e-23	9.71111e-22	NA
MYR1	RHOF	-0.57889	0.076	0.41	3.11707e-23	9.84362e-22	NA
MYR1	ATP5IF1	0.455917	1	1	3.2205e-23	1.01539e-21	NA
MYR1	SLC38A2	0.726432	0.969	0.873	3.80508e-23	1.19778e-21	NA
MYR1	COL6A1	0.508468	1	1	4.82956e-23	1.51783e-21	NA
MYR1	GLRX	0.735038	0.93	0.747	5.00332e-23	1.56992e-21	NA
MYR1	ISCU	0.517716	1	0.996	5.59422e-23	1.75253e-21	NA
MYR1	HMGA1	-0.72986	0.746	0.939	5.70852e-23	1.78548e-21	NA
MYR1	POLD2	-0.673801	0.589	0.891	5.85843e-23	1.82945e-21	NA
MYR1	ID1	1.66898	0.924	0.677	5.92375e-23	1.84691e-21	NA
MYR1	PXN-AS1	-0.604637	0.251	0.651	6.11302e-23	1.9029e-21	-1.1635
MYR1	POLA1	-0.673559	0.223	0.594	6.19074e-23	1.92403e-21	NA
MYR1	KLHL2	-0.644724	0.242	0.638	6.91358e-23	2.14529e-21	NA
MYR1	ADAMTS8	-0.396583	0.008	0.271	7.85025e-23	2.43209e-21	NA
MYR1	EPOP	-0.38706	0.008	0.271	7.95138e-23	2.45953e-21	NA
MYR1	GARS	0.661867	0.98	0.847	8.05735e-23	2.48839e-21	NA
MYR1	NHP2	-0.583994	0.89	0.974	8.69926e-23	2.68241e-21	NA
MYR1	NR2C2AP	-0.635878	0.155	0.524	9.32667e-23	2.87136e-21	-1.89907
MYR1	SNHG15	-0.743162	0.456	0.808	9.83396e-23	3.02279e-21	-0.977838
MYR1	USP37	-0.6655	0.259	0.642	1.09213e-22	3.35175e-21	NA
MYR1	BACH2	-0.672099	0.082	0.419	1.12986e-22	3.46214e-21	-5.20945
MYR1	ITGB3BP	-0.660436	0.377	0.751	1.14492e-22	3.50281e-21	NA
MYR1	MRPS12	-0.639123	0.848	0.974	1.26279e-22	3.85741e-21	NA
MYR1	HNRNPM	-0.602673	0.854	0.987	1.36385e-22	4.15962e-21	NA
MYR1	TYMP	-0.807558	0.679	0.895	1.45251e-22	4.42316e-21	NA
MYR1	RPA3	-0.672487	0.761	0.926	1.80614e-22	5.49151e-21	NA
MYR1	RAB13	-0.606922	0.994	1	1.8151e-22	5.51021e-21	NA
MYR1	LARGE1	-0.819209	0.448	0.803	2.004e-22	6.07426e-21	NA
MYR1	EIF4A3	-0.635002	0.865	0.952	2.01458e-22	6.09689e-21	NA
MYR1	UACA	0.979688	0.879	0.664	2.07114e-22	6.25842e-21	NA
MYR1	KDELR1	0.562325	0.997	0.961	2.16228e-22	6.52376e-21	NA
MYR1	CERS6	-0.720278	0.285	0.655	2.3194e-22	6.98707e-21	NA
MYR1	LAGE3	-0.75199	0.783	0.93	2.33708e-22	7.02952e-21	NA
MYR1	SLC8A1	-1.10078	0.744	0.939	2.94141e-22	8.83367e-21	NA
MYR1	ANTXR1	0.864373	0.961	0.834	2.98451e-22	8.94944e-21	NA
MYR1	CDC42EP3	0.729331	0.992	0.956	3.00508e-22	8.99733e-21	NA
MYR1	LRP10	0.665932	0.89	0.655	3.19686e-22	9.55695e-21	0.63676
MYR1	LRP10	0.665932	0.89	0.655	3.19686e-22	9.55695e-21	0.63676
MYR1	AP002884.1	0.828258	0.623	0.245	3.23453e-22	9.65484e-21	NA
MYR1	IFRD2	-0.630604	0.625	0.904	3.31797e-22	9.88885e-21	NA
MYR1	MFAP4	0.947928	0.961	0.847	3.38382e-22	1.00698e-20	NA
MYR1	VASH2	-0.497778	0.011	0.271	3.59599e-22	1.0685e-20	-4.30378
MYR1	ATP11C	-0.676639	0.366	0.76	3.88204e-22	1.15175e-20	NA
MYR1	MTSS1	-0.727228	0.073	0.389	3.97552e-22	1.1777e-20	NA
MYR1	STXBP4	-0.670248	0.296	0.664	4.71176e-22	1.3937e-20	NA
MYR1	HSPH1	-0.670061	0.501	0.838	4.83173e-22	1.42704e-20	NA
MYR1	COX7A1	0.910671	0.899	0.786	5.07655e-22	1.49709e-20	NA
MYR1	FBXL4	-0.580849	0.403	0.786	5.69321e-22	1.67642e-20	NA
MYR1	ABCE1	-0.648068	0.592	0.895	5.89275e-22	1.73257e-20	NA
MYR1	PRDM15	-0.486044	0.045	0.345	5.97016e-22	1.75271e-20	NA
MYR1	RRP1	-0.573463	0.335	0.734	6.26306e-22	1.83595e-20	-0.655592
MYR1	QSER1	-0.65909	0.363	0.725	6.61495e-22	1.9362e-20	NA
MYR1	GPD2	-0.650137	0.279	0.655	6.88655e-22	2.0127e-20	NA
MYR1	CENPH	-0.488461	0.079	0.41	7.46341e-22	2.17805e-20	NA
MYR1	KCNK1	-0.717989	0.085	0.41	7.61631e-22	2.21937e-20	NA
MYR1	BICC1	0.831246	0.992	0.948	7.63529e-22	2.2216e-20	NA
MYR1	GNL3	-0.651957	0.763	0.926	8.21843e-22	2.38626e-20	NA
MYR1	SPTSSA	-0.617838	0.839	0.974	8.22555e-22	2.38626e-20	NA
MYR1	ERRFI1	-0.642275	0.18	0.546	8.44682e-22	2.44683e-20	NA
MYR1	HLA-DPB1	-0.690303	0.279	0.646	8.57251e-22	2.47693e-20	NA
MYR1	SLC7A11	1.1184	0.718	0.424	8.57598e-22	2.47693e-20	NA
MYR1	SARAF	0.463714	1	1	8.93436e-22	2.57664e-20	NA
MYR1	SREBF2	-0.710474	0.451	0.79	8.96152e-22	2.58068e-20	NA
MYR1	RBBP7	-0.632471	0.758	0.948	9.34524e-22	2.68724e-20	-1.03093
MYR1	RBBP7	-0.632471	0.758	0.948	9.34524e-22	2.68724e-20	-1.03093
MYR1	BRIP1	-0.554268	0.062	0.38	1.02592e-21	2.94572e-20	NA
MYR1	VPS13A	-0.685877	0.58	0.891	1.04102e-21	2.9847e-20	NA
MYR1	TRAF2	-0.453846	0.101	0.445	1.05205e-21	3.01192e-20	-1.09914
MYR1	PHB	-0.495047	0.989	1	1.0851e-21	3.10203e-20	NA
MYR1	DPY19L1	-0.575178	0.279	0.668	1.09809e-21	3.13458e-20	NA
MYR1	ZNF730	-0.594303	0.073	0.389	1.11359e-21	3.17423e-20	NA
MYR1	TPMT	-0.690419	0.448	0.786	1.17957e-21	3.35741e-20	-0.934905
MYR1	TPMT	-0.690419	0.448	0.786	1.17957e-21	3.35741e-20	-0.934905
MYR1	SSTR2	-0.422019	0.017	0.279	1.19564e-21	3.39822e-20	-3.5502
MYR1	POLA2	-0.441492	0.039	0.332	1.1975e-21	3.39859e-20	-1.0392
MYR1	EIF5A	-0.56039	0.958	0.996	1.31166e-21	3.71718e-20	NA
MYR1	ROBO1	-0.734042	0.924	0.991	1.35861e-21	3.84469e-20	NA
MYR1	BAZ1A	-0.710151	0.555	0.852	1.44155e-21	4.07351e-20	NA
MYR1	CLSTN3	-0.534823	0.076	0.393	1.44975e-21	4.0908e-20	NA
MYR1	RMI1	-0.597476	0.237	0.607	1.48393e-21	4.18122e-20	NA
MYR1	PHF6	-0.723178	0.47	0.755	1.59997e-21	4.50172e-20	NA
MYR1	CAMK1	-0.659211	0.425	0.79	1.65826e-21	4.65905e-20	NA
MYR1	ARHGAP31	-0.671167	0.318	0.686	1.78333e-21	5.00328e-20	NA
MYR1	SLC20A1	-0.730761	0.434	0.808	1.90452e-21	5.33565e-20	NA
MYR1	SRA1	-0.605504	0.854	0.983	1.9407e-21	5.42927e-20	NA
MYR1	SNX6	0.522356	0.994	0.952	1.96503e-21	5.4895e-20	NA
MYR1	FEN1	-0.635902	0.144	0.498	1.97801e-21	5.51788e-20	-1.37615
MYR1	VEGFC	1.0384	0.741	0.415	2.00228e-21	5.57767e-20	NA
MYR1	UBC	0.364525	1	1	2.02725e-21	5.6392e-20	NA
MYR1	MLEC	-0.533197	0.969	0.987	2.04277e-21	5.67434e-20	NA
MYR1	DUSP2	-0.639908	0.051	0.354	2.06661e-21	5.73243e-20	-2.36531
MYR1	DBF4	-0.570779	0.155	0.515	2.25506e-21	6.24632e-20	NA
MYR1	ALPK2	-0.927215	0.966	0.978	2.3366e-21	6.46307e-20	NA
MYR1	SLC16A1	-0.648296	0.366	0.729	2.37575e-21	6.5621e-20	NA
MYR1	CDC7	-0.40353	0.028	0.306	2.84022e-21	7.83397e-20	NA
MYR1	MAMLD1	-0.731848	0.355	0.738	3.06526e-21	8.44281e-20	-1.49944
MYR1	LARP6	0.574686	0.98	0.9	3.189e-21	8.77133e-20	NA
MYR1	CALD1	0.636699	1	1	3.26693e-21	8.97309e-20	NA
MYR1	ALDH1B1	-0.549597	0.138	0.485	3.27971e-21	8.99558e-20	-0.967325
MYR1	MRTO4	-0.620432	0.566	0.891	3.34221e-21	9.15419e-20	-0.70145
MYR1	CTNNAL1	0.857937	0.949	0.878	3.4501e-21	9.43652e-20	NA
MYR1	PXDN	0.697826	0.899	0.659	3.51081e-21	9.5892e-20	NA
MYR1	RASSF5	-0.461067	0.031	0.306	3.69802e-21	1.00865e-19	-2.36923
MYR1	PRSS36	-0.463034	0.037	0.319	3.93846e-21	1.07274e-19	-2.64386
MYR1	PRSS36	-0.463034	0.037	0.319	3.93846e-21	1.07274e-19	-2.64386
MYR1	COL6A3	0.599884	1	1	3.98178e-21	1.08303e-19	NA
MYR1	CCT7	-0.495464	0.975	0.996	4.01552e-21	1.0907e-19	NA
MYR1	HSD11B1	-0.636451	0.02	0.279	4.0672e-21	1.10321e-19	NA
MYR1	UBXN4	0.488371	1	0.996	4.15945e-21	1.12667e-19	NA
MYR1	AC016205.1	-0.584561	0.042	0.332	4.30596e-21	1.16475e-19	NA
MYR1	EXOSC8	-0.732644	0.806	0.956	4.44405e-21	1.20044e-19	NA
MYR1	CAST	0.518618	1	0.974	4.52044e-21	1.2194e-19	NA
MYR1	MTAP	-0.627187	0.377	0.738	4.55944e-21	1.22823e-19	NA
MYR1	PIP4P1	-0.712199	0.338	0.69	4.64878e-21	1.25058e-19	NA
MYR1	KPNA2	-0.644378	0.727	0.939	4.6573e-21	1.25115e-19	NA
MYR1	SNX3	0.417082	1	0.996	4.88249e-21	1.30986e-19	NA
MYR1	NCAPD3	-0.580257	0.166	0.515	5.00122e-21	1.33987e-19	-1.11498
MYR1	STAR	-0.455946	0.003	0.236	5.34459e-21	1.42991e-19	NA
MYR1	ISOC1	-0.606593	0.211	0.576	5.38655e-21	1.43918e-19	-0.878277
MYR1	ATP6V0A2	-0.575757	0.206	0.568	5.57478e-21	1.48744e-19	NA
MYR1	ADAMTSL1	-0.912373	0.096	0.419	5.61039e-21	1.49491e-19	NA
MYR1	PUM3	-0.659842	0.786	0.939	5.77185e-21	1.53585e-19	NA
MYR1	PTPRG-AS1	-0.568341	0.149	0.493	5.87972e-21	1.56243e-19	NA
MYR1	HDAC2	-0.626473	0.789	0.934	6.98155e-21	1.85271e-19	NA
MYR1	SNRNP40	-0.586668	0.592	0.891	7.38747e-21	1.95778e-19	NA
MYR1	DUSP5	-0.637689	0.332	0.716	7.70265e-21	2.03855e-19	-1.18258
MYR1	NOC3L	-0.658359	0.541	0.869	7.8203e-21	2.0669e-19	NA
MYR1	TGFB3	-0.408079	0.017	0.271	8.36165e-21	2.207e-19	-2.53797
MYR1	HRH1	0.869327	0.69	0.341	8.93398e-21	2.3549e-19	1.19105
MYR1	SRI	-0.523153	0.994	1	9.11423e-21	2.39918e-19	NA
MYR1	RGS16	-0.433016	0.023	0.284	9.68517e-21	2.54606e-19	NA
MYR1	ADAMTS15	-0.472895	0.062	0.367	1.00803e-20	2.64639e-19	0.749992
MYR1	FGD4	-0.876921	0.397	0.729	1.04644e-20	2.74356e-19	NA
MYR1	EAF2	-0.460127	0.048	0.336	1.06603e-20	2.79117e-19	NA
MYR1	SLC5A3	-0.678143	0.42	0.786	1.18851e-20	3.1077e-19	NA
MYR1	LARP1B	-0.731173	0.546	0.825	1.21724e-20	3.17859e-19	NA
MYR1	MRPL57	-0.488361	0.983	1	1.23932e-20	3.23196e-19	NA
MYR1	RBX1	-0.383536	1	1	1.2504e-20	3.25652e-19	NA
MYR1	SNU13	-0.40601	1	1	1.33976e-20	3.48462e-19	NA
MYR1	TMEM165	0.577208	0.992	0.913	1.50643e-20	3.91293e-19	NA
MYR1	ENO1	-0.452777	1	1	1.51944e-20	3.9415e-19	NA
MYR1	OLA1	-0.539991	0.961	0.987	1.68508e-20	4.36541e-19	NA
MYR1	MOXD1	-0.711226	0.637	0.895	1.79839e-20	4.6528e-19	NA
MYR1	C19orf48	-0.768035	0.417	0.751	1.80961e-20	4.67567e-19	-1.71488
MYR1	CCL11	-2.12474	0.823	0.865	1.91836e-20	4.95012e-19	NA
MYR1	MT1G	-1.90012	0.324	0.677	2.01107e-20	5.18254e-19	NA
MYR1	HEBP1	0.641628	0.887	0.755	2.02939e-20	5.22289e-19	NA
MYR1	WFDC1	1.2641	0.732	0.428	2.07413e-20	5.33104e-19	NA
MYR1	MANEA	-0.517829	0.18	0.537	2.0923e-20	5.37069e-19	NA
MYR1	LINC01169	-0.504055	0.023	0.279	2.18342e-20	5.59726e-19	NA
MYR1	EMG1	-0.665168	0.566	0.852	2.24255e-20	5.74133e-19	NA
MYR1	HNRNPH3	-0.543771	0.966	0.991	2.29569e-20	5.86972e-19	NA
MYR1	MT1M	-1.7111	0.268	0.594	2.30025e-20	5.87373e-19	NA
MYR1	ATP2A2	-0.669491	0.932	0.983	2.83384e-20	7.22685e-19	NA
MYR1	AMIGO2	1.11296	0.654	0.341	3.24628e-20	8.26791e-19	NA
MYR1	GLT8D2	0.704857	0.777	0.52	3.30711e-20	8.40657e-19	NA
MYR1	EXOC6	-0.708724	0.417	0.769	3.3093e-20	8.40657e-19	NA
MYR1	RNF7	0.432455	1	1	3.39435e-20	8.61146e-19	NA
MYR1	PLK2	-0.672637	0.448	0.799	3.5675e-20	9.03905e-19	NA
MYR1	TAF15	-0.591753	0.82	0.969	3.73092e-20	9.4409e-19	NA
MYR1	NUCKS1	-0.459213	1	1	3.82133e-20	9.65722e-19	NA
MYR1	FMNL3	-0.53664	0.087	0.397	3.86472e-20	9.75432e-19	NA
MYR1	ADAMTS3	-1.29754	0.141	0.467	3.99738e-20	1.00657e-18	NA
MYR1	RFLNB	0.821552	0.955	0.852	3.99838e-20	1.00657e-18	NA
MYR1	TIMM17A	-0.610219	0.792	0.943	4.17678e-20	1.05014e-18	NA
MYR1	DIAPH2	-0.727985	0.639	0.895	4.26048e-20	1.06981e-18	NA
MYR1	GSN	0.681189	0.896	0.738	4.30558e-20	1.07975e-18	NA
MYR1	RIPOR3	-0.523324	0.096	0.415	4.43748e-20	1.11141e-18	NA
MYR1	RCL1	-0.570762	0.124	0.45	4.75563e-20	1.18958e-18	NA
MYR1	YWHAQ	-0.501497	0.983	1	4.81868e-20	1.20381e-18	NA
MYR1	KHK	-0.419124	0.042	0.319	4.91526e-20	1.22638e-18	-4.2936
MYR1	JPT1	-0.529726	0.986	0.996	5.00927e-20	1.24824e-18	NA
MYR1	FTX	0.604937	0.992	0.921	5.36741e-20	1.33579e-18	NA
MYR1	HMGCR	-1.03368	0.279	0.594	5.37848e-20	1.33685e-18	NA
MYR1	SNHG1	-0.592073	0.304	0.668	5.70066e-20	1.41513e-18	-1.11819
MYR1	STK38L	-0.682803	0.485	0.825	5.76825e-20	1.4301e-18	NA
MYR1	S100A13	0.477256	1	1	5.78079e-20	1.4314e-18	NA
MYR1	RBM43	0.600768	0.499	0.135	5.79339e-20	1.43271e-18	NA
MYR1	EEF2	0.419656	1	0.996	5.98419e-20	1.47803e-18	NA
MYR1	TMEM14B	-0.475484	0.98	1	6.07576e-20	1.49876e-18	NA
MYR1	IDI1	-1.25545	0.592	0.817	6.15443e-20	1.51626e-18	NA
MYR1	PPIB	0.333232	1	1	6.74697e-20	1.66016e-18	NA
MYR1	FKBP3	-0.506113	0.952	0.987	7.82316e-20	1.92256e-18	NA
MYR1	AFAP1	-0.629654	0.749	0.926	7.84833e-20	1.92633e-18	NA
MYR1	BDKRB2	-0.571071	0.065	0.354	7.95399e-20	1.94982e-18	NA
MYR1	TFRC	-0.634269	0.611	0.886	8.68105e-20	2.12539e-18	NA
MYR1	BAZ1B	-0.579441	0.49	0.852	9.04971e-20	2.21289e-18	NA
MYR1	PSMC3IP	-0.480889	0.065	0.358	9.75621e-20	2.38268e-18	-1.51043
MYR1	ARPC3	0.327222	1	1	1.13221e-19	2.76167e-18	NA
MYR1	HINT1	-0.302223	1	1	1.19282e-19	2.90589e-18	NA
MYR1	M6PR	-0.574116	0.654	0.926	1.23539e-19	3.00586e-18	-0.638574
MYR1	YPEL3	0.780843	0.769	0.498	1.26479e-19	3.07359e-18	0.608189
MYR1	LRRC8C	-0.487886	0.082	0.384	1.28679e-19	3.12317e-18	NA
MYR1	EEF1E1	-0.563485	0.806	0.956	1.34836e-19	3.26855e-18	NA
MYR1	DYNLT3	0.690558	0.87	0.664	1.40652e-19	3.40533e-18	NA
MYR1	TUBG1	-0.656572	0.501	0.808	1.45124e-19	3.50928e-18	NA
MYR1	NIN	-0.625756	0.485	0.817	1.50308e-19	3.63016e-18	NA
MYR1	RCAN1	-1.00142	0.462	0.76	1.52889e-19	3.68796e-18	NA
MYR1	GINS1	-0.417115	0.051	0.332	1.54089e-19	3.71233e-18	-1.46248
MYR1	CALM2	0.51826	1	1	1.73847e-19	4.1832e-18	NA
MYR1	PHF14	-0.603617	0.8	0.952	1.78628e-19	4.29298e-18	NA
MYR1	PITPNB	-0.581466	0.741	0.943	1.86945e-19	4.48736e-18	NA
MYR1	SS18L2	-0.619666	0.532	0.86	1.93557e-19	4.64039e-18	-1.10631
MYR1	HOXA13	0.707057	0.532	0.188	1.95667e-19	4.68526e-18	NA
MYR1	MCM6	-0.587524	0.279	0.629	2.08147e-19	4.97196e-18	-1.31455
MYR1	CHN1	-0.834176	0.586	0.869	2.08148e-19	4.97196e-18	NA
MYR1	GABARAPL1	0.82092	0.901	0.76	2.12976e-19	5.0811e-18	NA
MYR1	HECTD2	-0.638289	0.282	0.624	2.31899e-19	5.52584e-18	NA
MYR1	SYNCRIP	-0.594103	0.814	0.965	2.41786e-19	5.75446e-18	NA
MYR1	ADAMTS2	0.862774	0.727	0.45	2.63585e-19	6.26565e-18	NA
MYR1	NOP16	-0.566382	0.349	0.712	2.73669e-19	6.49749e-18	NA
MYR1	CDC42EP5	0.594231	0.921	0.79	2.74385e-19	6.50661e-18	NA
MYR1	PNN	-0.589623	0.792	0.961	3.05018e-19	7.22427e-18	NA
MYR1	MAP2K3	-0.619076	0.358	0.703	3.11677e-19	7.3731e-18	NA
MYR1	TXNDC17	-0.401864	1	1	3.1686e-19	7.48667e-18	NA
MYR1	DPYSL3	-0.668228	0.577	0.878	3.30527e-19	7.80021e-18	NA
MYR1	CREB3L2	-0.657162	0.634	0.895	3.5885e-19	8.45843e-18	NA
MYR1	NUP188	-0.485879	0.146	0.48	3.70886e-19	8.73164e-18	NA
MYR1	VPS28	0.461584	0.994	0.974	3.75666e-19	8.83356e-18	NA
MYR1	CHAF1B	-0.375696	0.034	0.293	4.08712e-19	9.59911e-18	-2.7031
MYR1	INSIG1	-0.983432	0.335	0.655	4.30169e-19	1.0091e-17	NA
MYR1	ZRANB3	-0.566998	0.394	0.773	4.35191e-19	1.01966e-17	NA
MYR1	SMIM13	-0.634886	0.445	0.769	4.43014e-19	1.03675e-17	NA
MYR1	NT5M	-0.491226	0.087	0.384	4.64169e-19	1.08496e-17	-2.39689
MYR1	CHML	-0.570277	0.262	0.607	4.74225e-19	1.10714e-17	NA
MYR1	PMS1	-0.594669	0.414	0.751	4.88266e-19	1.13857e-17	NA
MYR1	NUDT1	-0.583354	0.546	0.856	4.95367e-19	1.15376e-17	NA
MYR1	IFI16	0.625425	0.972	0.838	5.36574e-19	1.24825e-17	NA
MYR1	NTN4	0.889787	0.603	0.258	5.49276e-19	1.27629e-17	NA
MYR1	PFN1	-0.412443	1	1	6.06683e-19	1.40801e-17	NA
MYR1	NDUFS4	0.494656	0.992	0.969	6.27163e-19	1.45382e-17	NA
MYR1	ITM2B	0.441063	1	1	6.60704e-19	1.52976e-17	NA
MYR1	IMMP2L	-0.620628	0.946	0.983	8.19471e-19	1.89512e-17	NA
MYR1	PHLDB1	-0.561415	0.366	0.725	9.40039e-19	2.17139e-17	NA
MYR1	CSE1L	-0.575665	0.349	0.686	9.55426e-19	2.20434e-17	NA
MYR1	XPO5	-0.507243	0.186	0.524	9.80486e-19	2.2595e-17	-0.645054
MYR1	PDE7A	-0.531815	0.225	0.576	1.11923e-18	2.5762e-17	-4.18587
MYR1	MMP2	0.489395	0.997	0.996	1.13926e-18	2.61924e-17	NA
MYR1	PAPLN	-0.425111	0.031	0.279	1.17298e-18	2.6936e-17	NA
MYR1	EGR2	-0.487421	0.183	0.537	1.17646e-18	2.69843e-17	NA
MYR1	PACSIN2	-0.63768	0.363	0.707	1.21151e-18	2.77557e-17	NA
MYR1	ZDHHC14	-0.735259	0.445	0.76	1.23814e-18	2.83328e-17	-1.49399
MYR1	NPAS2	-0.693013	0.279	0.616	1.31841e-18	3.01344e-17	NA
MYR1	KLF12	-0.845996	0.566	0.825	1.36885e-18	3.1251e-17	NA
MYR1	CHST11	-0.682609	0.248	0.603	1.37997e-18	3.1465e-17	NA
MYR1	TMEM45A	0.637926	0.899	0.738	1.38144e-18	3.1465e-17	NA
MYR1	MEG3	0.675791	0.887	0.686	1.39003e-18	3.16241e-17	NA
MYR1	RPA2	-0.661084	0.499	0.79	1.39776e-18	3.17629e-17	-1.09209
MYR1	IFNAR1	-0.612378	0.606	0.852	1.40228e-18	3.18289e-17	NA
MYR1	PTRH2	-0.582128	0.586	0.886	1.4863e-18	3.36969e-17	NA
MYR1	ITGAV	-0.56614	0.972	0.987	1.52655e-18	3.45695e-17	NA
MYR1	OSBP2	-0.372604	0.025	0.266	1.56002e-18	3.52866e-17	NA
MYR1	CCT3	-0.45502	0.994	1	1.56745e-18	3.5414e-17	NA
MYR1	SLIRP	-0.395653	1	1	1.60742e-18	3.6275e-17	NA
MYR1	SESTD1	-0.595746	0.38	0.725	1.62035e-18	3.65249e-17	NA
MYR1	WLS	-0.627949	0.437	0.773	1.78691e-18	4.02331e-17	NA
MYR1	CITED2	0.811987	0.915	0.799	1.82081e-18	4.0935e-17	-0.782256
MYR1	RPL13A	-0.299069	1	1	1.82226e-18	4.0935e-17	NA
MYR1	FAT1	0.722388	0.921	0.825	1.82864e-18	4.10313e-17	NA
MYR1	HSBP1L1	0.711779	0.566	0.227	1.88505e-18	4.22487e-17	NA
MYR1	APEX2	-0.495312	0.161	0.489	1.90896e-18	4.27359e-17	-0.701109
MYR1	HMGCS1	-1.19756	0.327	0.611	1.91288e-18	4.27748e-17	NA
MYR1	SRP14	0.256294	1	1	2.11209e-18	4.71756e-17	NA
MYR1	ILK	0.543071	0.963	0.869	2.15741e-18	4.8133e-17	NA
MYR1	ARL4A	-0.587007	0.31	0.668	2.1784e-18	4.8546e-17	NA
MYR1	SRPK1	-0.620565	0.569	0.852	2.32765e-18	5.18134e-17	NA
MYR1	IL17RB	-0.407405	0.011	0.231	2.34599e-18	5.21476e-17	-2.61566
MYR1	UBE2H	0.677063	0.834	0.677	2.34799e-18	5.21476e-17	NA
MYR1	DDX39A	-0.573232	0.33	0.686	2.35342e-18	5.22091e-17	NA
MYR1	PRRX1	-0.617556	0.935	0.983	2.47293e-18	5.47985e-17	NA
MYR1	PSMB7	-0.448265	0.989	0.991	2.63914e-18	5.84155e-17	NA
MYR1	LAPTM4B	-0.654498	0.577	0.852	2.75583e-18	6.09296e-17	-0.676897
MYR1	AL138724.1	-0.485899	0.073	0.354	2.97044e-18	6.56005e-17	NA
MYR1	DIPK2A	-0.610233	0.335	0.672	2.98253e-18	6.57688e-17	NA
MYR1	DECR1	0.517825	0.983	0.939	2.98476e-18	6.57688e-17	NA
MYR1	MSN	-0.577806	0.78	0.934	3.02315e-18	6.65398e-17	NA
MYR1	SP100	0.625545	0.842	0.633	3.09368e-18	6.8016e-17	NA
MYR1	NDUFC1	0.433618	1	0.991	3.15432e-18	6.92714e-17	NA
MYR1	OPTN	0.566467	0.932	0.773	3.41276e-18	7.4863e-17	NA
MYR1	MTHFD1L	-0.577486	0.986	0.991	3.50112e-18	7.67156e-17	NA
MYR1	ZBTB21	-0.493609	0.175	0.502	3.64716e-18	7.97905e-17	NA
MYR1	LAMC1	0.584467	0.961	0.821	3.64959e-18	7.97905e-17	NA
MYR1	RNASEH2B	-0.593477	0.611	0.856	3.6741e-18	8.02369e-17	-1.10745
MYR1	TMEM38B	-0.451025	0.197	0.541	3.73032e-18	8.1374e-17	NA
MYR1	BRI3BP	-0.464744	0.135	0.454	3.76677e-18	8.20779e-17	-2.6015
MYR1	CDC6	-0.461563	0.025	0.262	4.23408e-18	9.21581e-17	-2.26793
MYR1	SEH1L	-0.521786	0.315	0.664	4.65497e-18	1.01207e-16	NA
MYR1	RRAS	0.483713	1	0.983	4.73853e-18	1.0291e-16	NA
MYR1	TRAPPC1	0.500051	0.994	0.974	5.03873e-18	1.09308e-16	NA
MYR1	FUOM	-0.655793	0.456	0.773	5.2595e-18	1.13971e-16	NA
MYR1	TNFAIP8	-0.699355	0.772	0.943	5.52215e-18	1.19531e-16	NA
MYR1	GUK1	0.427862	0.997	1	5.52869e-18	1.1954e-16	NA
MYR1	AXL	0.580088	0.913	0.742	5.63249e-18	1.21651e-16	NA
MYR1	SMDT1	0.528509	0.975	0.904	5.70674e-18	1.23119e-16	NA
MYR1	CYP27B1	-0.447864	0.008	0.218	5.95774e-18	1.28393e-16	NA
MYR1	COX7A2L	0.389408	0.997	1	6.08739e-18	1.31043e-16	NA
MYR1	SLIT3	0.974884	0.899	0.747	6.1252e-18	1.31712e-16	NA
MYR1	SRPX2	-0.560472	0.282	0.633	6.23049e-18	1.33829e-16	NA
MYR1	EFEMP1	0.83538	0.907	0.742	6.48977e-18	1.39246e-16	NA
MYR1	RPL36	-0.199578	1	1	6.76804e-18	1.45058e-16	NA
MYR1	FHL2	0.680133	0.986	0.948	6.97829e-18	1.49401e-16	NA
MYR1	KAT6B	0.698353	0.834	0.646	7.39802e-18	1.58214e-16	NA
MYR1	CYP1B1	-0.771216	0.29	0.638	7.521e-18	1.60669e-16	NA
MYR1	ATAD2	-0.575011	0.211	0.546	7.53579e-18	1.6081e-16	NA
MYR1	SLC22A4	-0.568465	0.31	0.681	8.00059e-18	1.70543e-16	NA
MYR1	IFIT1	0.857668	0.439	0.118	8.20439e-18	1.74697e-16	NA
MYR1	MGST3	0.447249	1	1	8.22013e-18	1.74843e-16	NA
MYR1	LITAF	-0.567655	0.727	0.93	8.31601e-18	1.7669e-16	NA
MYR1	GOLM1	-0.638758	0.555	0.799	8.75947e-18	1.85911e-16	-1.11156
MYR1	CMIP	-0.570756	0.417	0.777	8.90539e-18	1.88804e-16	-0.596902
MYR1	NAMPT	-0.663535	0.611	0.865	8.93886e-18	1.89309e-16	NA
MYR1	IDH2	-0.540705	0.825	0.965	9.25414e-18	1.95775e-16	NA
MYR1	RASL11B	-0.325703	0	0.192	9.85456e-18	2.08252e-16	-3.72278
MYR1	CFH	-0.634471	0.504	0.83	1.03845e-17	2.19214e-16	NA
MYR1	PLCL1	-0.942812	0.042	0.288	1.04152e-17	2.19627e-16	NA
MYR1	SEC23B	-0.515168	0.242	0.572	1.07412e-17	2.26257e-16	NA
MYR1	PPP1R14A	1.41452	0.859	0.568	1.08683e-17	2.28689e-16	NA
MYR1	CHRNA5	-0.339887	0.023	0.253	1.09221e-17	2.29576e-16	-4.07435
MYR1	FGF2	0.716379	1	0.996	1.2025e-17	2.52487e-16	NA
MYR1	HACD3	-0.524922	0.882	0.965	1.22653e-17	2.57256e-16	NA
MYR1	CNN3	-0.482164	0.969	0.996	1.25957e-17	2.63905e-16	-0.97742
MYR1	CNN3	-0.482164	0.969	0.996	1.25957e-17	2.63905e-16	-0.97742
MYR1	MAPRE1	-0.590844	0.746	0.904	1.27869e-17	2.67625e-16	-0.645348
MYR1	RHOBTB3	0.660576	0.932	0.825	1.29504e-17	2.70756e-16	NA
MYR1	ADAMTS6	-1.00777	0.662	0.86	1.34123e-17	2.80115e-16	NA
MYR1	ILF3	-0.549055	0.493	0.803	1.45016e-17	3.02544e-16	NA
MYR1	MRPL12	-0.605427	0.535	0.865	1.49652e-17	3.11883e-16	NA
MYR1	LINC01503	0.711808	0.47	0.14	1.5154e-17	3.15483e-16	NA
MYR1	SRM	-0.451627	0.997	1	1.5195e-17	3.16002e-16	NA
MYR1	NOX4	1.15682	0.51	0.188	1.53325e-17	3.18522e-16	NA
MYR1	CARS	0.601613	0.828	0.616	1.57611e-17	3.26756e-16	0.583459
MYR1	UCP2	-0.590952	0.141	0.45	1.57763e-17	3.26756e-16	-1.95025
MYR1	TRAM2	0.755388	0.67	0.428	1.57788e-17	3.26756e-16	NA
MYR1	RCC2	-0.554953	0.301	0.629	1.58689e-17	3.28276e-16	NA
MYR1	TGFBR2	0.67986	0.696	0.397	1.61658e-17	3.34064e-16	NA
MYR1	IL4I1	-0.422644	0.017	0.236	1.64739e-17	3.40074e-16	1.40616
MYR1	HERC2	-0.587313	0.49	0.795	1.66557e-17	3.43003e-16	NA
MYR1	PARK7	-0.275887	1	1	1.666e-17	3.43003e-16	NA
MYR1	KNTC1	-0.434532	0.093	0.38	1.66683e-17	3.43003e-16	NA
MYR1	GNAI2	0.543784	0.949	0.895	1.69342e-17	3.4811e-16	NA
MYR1	SLC25A25	-0.547196	0.211	0.537	1.73766e-17	3.5683e-16	0.944015
MYR1	OST4	0.289215	1	1	1.75006e-17	3.59001e-16	NA
MYR1	SLC6A6	0.849353	0.715	0.463	1.78315e-17	3.65406e-16	0.585689
MYR1	LRRCC1	-0.448537	0.124	0.424	1.92339e-17	3.93733e-16	NA
MYR1	GK	-0.562082	0.166	0.472	1.99316e-17	4.0759e-16	NA
MYR1	CDKN1A	0.767804	0.941	0.799	2.00446e-17	4.09123e-16	0.813876
MYR1	VWCE	-0.385765	0.039	0.284	2.00483e-17	4.09123e-16	NA
MYR1	CSMD2	-0.660365	0.208	0.533	2.13245e-17	4.34714e-16	NA
MYR1	PPFIBP1	-0.638342	0.735	0.921	2.21971e-17	4.52032e-16	NA
MYR1	MTURN	-0.590651	0.459	0.777	2.50411e-17	5.0942e-16	NA
MYR1	EML6	-0.403653	0.051	0.306	2.5928e-17	5.26916e-16	NA
MYR1	EEF1A1	0.305005	1	1	2.79002e-17	5.66409e-16	NA
MYR1	RFWD3	-0.427652	0.135	0.441	2.92639e-17	5.9348e-16	-1.17331
MYR1	SLC7A1	-0.607447	0.6	0.878	2.98218e-17	6.04168e-16	-1.09201
MYR1	NFIA	-0.838056	0.515	0.79	3.02434e-17	6.12077e-16	NA
MYR1	E2F1	-0.382598	0.039	0.284	3.04444e-17	6.15509e-16	-2.01612
MYR1	JPT2	-0.510027	0.259	0.585	3.08098e-17	6.22257e-16	NA
MYR1	CD2AP	-0.606936	0.403	0.725	3.15295e-17	6.36137e-16	NA
MYR1	KLHDC2	0.537454	0.924	0.799	3.32519e-17	6.70198e-16	NA
MYR1	TMSB10	-0.256911	1	1	3.34184e-17	6.72864e-16	NA
MYR1	RPS17	-0.4185	0.989	1	3.70725e-17	7.4567e-16	NA
MYR1	RBFOX2	-0.415869	0.989	1	3.77314e-17	7.58145e-16	NA
MYR1	SMARCC1	-0.552033	0.738	0.934	3.97853e-17	7.98597e-16	NA
MYR1	ADAMTS14	-0.429163	0.079	0.354	4.15322e-17	8.32809e-16	NA
MYR1	RBFA	-0.567438	0.611	0.878	4.24783e-17	8.5091e-16	-0.939564
MYR1	RBFA	-0.567438	0.611	0.878	4.24783e-17	8.5091e-16	-0.939564
MYR1	PLA2R1	-0.841058	0.555	0.786	4.28331e-17	8.57142e-16	NA
MYR1	ADAM15	-0.520859	0.321	0.646	4.3991e-17	8.79417e-16	NA
MYR1	EXOSC2	-0.408256	0.11	0.402	4.54711e-17	9.07765e-16	-0.852125
MYR1	TNFRSF11B	-0.635168	0.8	0.956	4.55017e-17	9.07765e-16	NA
MYR1	SLC38A1	0.638684	0.873	0.655	4.57904e-17	9.12598e-16	NA
MYR1	CLDN1	-0.342516	0.006	0.201	4.99876e-17	9.95236e-16	NA
MYR1	CXCL5	-0.3326	0.006	0.201	5.17074e-17	1.02843e-15	NA
MYR1	EML1	-0.568578	0.366	0.69	5.35526e-17	1.06405e-15	NA
MYR1	MSANTD3	-0.560366	0.693	0.9	5.36841e-17	1.06559e-15	NA
MYR1	IER2	-0.619107	0.789	0.934	5.62866e-17	1.11611e-15	NA
MYR1	SINHCAF	-0.501541	0.186	0.507	5.73091e-17	1.13524e-15	NA
MYR1	SFMBT1	-0.368671	0.054	0.31	6.25206e-17	1.23723e-15	-2.30359
MYR1	RPL12	0.249535	1	1	6.34863e-17	1.25507e-15	NA
MYR1	FAM118A	-0.573844	0.228	0.537	6.36495e-17	1.25703e-15	-1.17181
MYR1	NUP58	-0.562569	0.442	0.747	6.81844e-17	1.34524e-15	NA
MYR1	TCEA1	0.527035	0.989	0.956	7.07993e-17	1.39542e-15	NA
MYR1	APOC1	-0.750008	0.059	0.31	7.14564e-17	1.40696e-15	NA
MYR1	TWSG1	-0.523785	0.887	0.987	7.30546e-17	1.43699e-15	NA
MYR1	C9orf116	-0.380578	0.085	0.362	7.71013e-17	1.51506e-15	NA
MYR1	TMEM263	0.556032	0.961	0.856	8.51078e-17	1.67072e-15	NA
MYR1	FLNC	-0.870482	0.454	0.747	8.72928e-17	1.7119e-15	NA
MYR1	UBA2	-0.500844	0.831	0.952	8.78862e-17	1.72182e-15	NA
MYR1	NUP35	-0.431173	0.172	0.493	8.86537e-17	1.73512e-15	NA
MYR1	RPL7A	-0.192322	1	1	8.99363e-17	1.75847e-15	NA
MYR1	RASA2	-0.689931	0.699	0.886	9.2537e-17	1.80751e-15	NA
MYR1	RIC1	0.592448	0.961	0.921	9.34621e-17	1.82377e-15	NA
MYR1	ASS1	0.642728	0.772	0.502	9.45994e-17	1.84412e-15	NA
MYR1	TBCA	-0.306398	1	1	1.07498e-16	2.09348e-15	NA
MYR1	ADM	0.926754	0.761	0.515	1.1282e-16	2.19495e-15	NA
MYR1	SORCS2	-0.561901	0.093	0.371	1.20929e-16	2.35038e-15	NA
MYR1	IQCB1	-0.497035	0.372	0.721	1.21489e-16	2.35894e-15	NA
MYR1	SMAP2	-0.51127	0.293	0.62	1.30795e-16	2.5352e-15	NA
MYR1	TTL	-0.542675	0.414	0.747	1.30826e-16	2.5352e-15	-0.896406
MYR1	PDE7B	-0.866172	0.208	0.52	1.31513e-16	2.54601e-15	NA
MYR1	MIB1	-0.611212	0.611	0.878	1.33216e-16	2.57642e-15	NA
MYR1	ACKR3	-0.515114	0.054	0.301	1.3908e-16	2.68719e-15	NA
MYR1	SNHG7	0.497	0.994	0.987	1.43951e-16	2.77856e-15	-0.732279
MYR1	SNHG7	0.497	0.994	0.987	1.43951e-16	2.77856e-15	-0.732279
MYR1	SCD	-0.817795	0.389	0.699	1.45255e-16	2.80097e-15	NA
MYR1	MAGI1	-0.598788	0.848	0.948	1.49216e-16	2.87454e-15	NA
MYR1	SCARA3	-0.464744	0.127	0.424	1.54963e-16	2.98232e-15	NA
MYR1	DLEU2	-0.784297	0.555	0.817	1.55629e-16	2.99219e-15	-1.65896
MYR1	PPP1R14B	-0.354512	1	1	1.63141e-16	3.13356e-15	NA
MYR1	TMEM70	-0.577739	0.639	0.886	1.66249e-16	3.19012e-15	NA
MYR1	AC098934.1	-0.341188	0.014	0.218	1.69357e-16	3.24659e-15	NA
MYR1	LIMA1	0.473728	1	1	1.73184e-16	3.31671e-15	NA
MYR1	CCDC90B	0.517469	0.961	0.86	1.78502e-16	3.41521e-15	NA
MYR1	TPT1	0.239754	1	1	1.79355e-16	3.42819e-15	NA
MYR1	DBP	0.560174	0.349	0.057	1.87078e-16	3.57215e-15	NA
MYR1	COL5A3	-0.685608	0.482	0.769	1.8725e-16	3.57215e-15	-0.628326
MYR1	PXK	0.635068	0.718	0.445	2.01683e-16	3.84374e-15	NA
MYR1	TFDP1	-0.555806	0.434	0.769	2.03829e-16	3.88086e-15	-0.909715
MYR1	SSBP1	-0.348698	1	1	2.16848e-16	4.12473e-15	NA
MYR1	WNT5A	0.748935	0.887	0.773	2.4179e-16	4.5947e-15	NA
MYR1	LAMA4	0.702028	0.879	0.707	2.44681e-16	4.64514e-15	NA
MYR1	EBNA1BP2	-0.472078	0.879	0.965	2.55801e-16	4.85157e-15	NA
MYR1	FNDC3A	-0.564669	0.882	0.961	2.70988e-16	5.13464e-15	NA
MYR1	COL8A1	0.98072	0.868	0.642	2.72834e-16	5.16463e-15	NA
MYR1	BICD1	-0.610017	0.58	0.838	2.78577e-16	5.26826e-15	NA
MYR1	SLFNL1	-0.392758	0.107	0.397	2.86694e-16	5.41653e-15	-2.46815
MYR1	ANKH	-0.789607	0.704	0.886	2.96287e-16	5.59237e-15	-0.649847
MYR1	ANKH	-0.789607	0.704	0.886	2.96287e-16	5.59237e-15	-0.649847
MYR1	FLAD1	-0.515515	0.287	0.607	2.97784e-16	5.61524e-15	-0.91482
MYR1	GTPBP4	-0.526174	0.572	0.873	3.00207e-16	5.65549e-15	NA
MYR1	JOSD2	0.54856	0.944	0.808	3.22389e-16	6.06754e-15	NA
MYR1	KLHL42	-0.565241	0.451	0.734	3.23328e-16	6.07937e-15	NA
MYR1	PSMD14	-0.454307	0.899	0.983	3.28013e-16	6.16156e-15	NA
MYR1	NPAT	-0.55174	0.217	0.52	3.31642e-16	6.22376e-15	NA
MYR1	E2F3	-0.497593	0.352	0.69	3.38695e-16	6.35004e-15	NA
MYR1	SERPINF1	0.918067	0.823	0.59	3.45614e-16	6.47358e-15	NA
MYR1	NUDC	-0.482877	0.924	0.978	3.53114e-16	6.60775e-15	NA
MYR1	TMEM198B	0.570566	0.47	0.153	3.758e-16	7.02556e-15	NA
MYR1	C12orf57	0.360533	1	1	3.84079e-16	7.1735e-15	NA
MYR1	POLR1C	-0.480159	0.363	0.672	3.87543e-16	7.23131e-15	NA
MYR1	FBN2	1.04508	0.896	0.786	4.02664e-16	7.50631e-15	NA
MYR1	TIMP2	0.405035	1	1	4.11656e-16	7.66665e-15	NA
MYR1	NUP62	-0.466843	0.231	0.559	4.18e-16	7.77742e-15	-2.92084
MYR1	CAD	-0.437455	0.183	0.498	4.25947e-16	7.91776e-15	NA
MYR1	STK38	0.676787	0.693	0.445	4.28755e-16	7.96241e-15	NA
MYR1	UXS1	-0.530044	0.493	0.808	4.31909e-16	8.01341e-15	NA
MYR1	HSPA12A	-0.497929	0.183	0.489	4.37296e-16	8.10568e-15	-1.0163
MYR1	ETFB	-0.39381	0.966	0.996	4.40503e-16	8.15741e-15	NA
MYR1	UBAP2	-0.632471	0.521	0.782	4.65071e-16	8.59976e-15	-0.661198
MYR1	FENDRR	-0.489249	0.203	0.52	4.65267e-16	8.59976e-15	NA
MYR1	MID1	-0.863555	0.423	0.725	4.91316e-16	9.07269e-15	NA
MYR1	EEF1B2	-0.234619	1	1	5.10444e-16	9.41705e-15	NA
MYR1	DSCC1	-0.38431	0.076	0.336	5.35214e-16	9.86473e-15	NA
MYR1	GALNT1	-0.553915	0.693	0.913	5.39968e-16	9.94301e-15	NA
MYR1	HADH	-0.478911	0.315	0.646	5.43006e-16	9.98957e-15	-1.07662
MYR1	JDP2	0.538765	0.91	0.742	5.66329e-16	1.04089e-14	NA
MYR1	DZIP1	-0.565357	0.4	0.712	5.75521e-16	1.05679e-14	NA
MYR1	SUZ12	-0.632471	0.549	0.795	5.90936e-16	1.08408e-14	NA
MYR1	RARB	-0.894213	0.479	0.729	6.30536e-16	1.15559e-14	NA
MYR1	NHSL2	-0.608885	0.324	0.664	6.31091e-16	1.15559e-14	NA
MYR1	ITGA2	-0.750589	0.245	0.55	6.4429e-16	1.17865e-14	NA
MYR1	ARRB2	-0.329652	0.054	0.297	6.67012e-16	1.21908e-14	-2.09192
MYR1	2007-09-01	0.35911	1	1	6.67885e-16	1.21954e-14	NA
MYR1	DHX9	-0.550647	0.668	0.856	6.70733e-16	1.22164e-14	NA
MYR1	NUP153	-0.533505	0.349	0.664	6.7088e-16	1.22164e-14	NA
MYR1	COLGALT1	-0.499116	0.332	0.646	6.70903e-16	1.22164e-14	-0.764068
MYR1	PPAN	-0.488736	0.254	0.559	6.89803e-16	1.25489e-14	NA
MYR1	FRMD5	-0.607749	0.104	0.376	7.14374e-16	1.29839e-14	NA
MYR1	CTIF	0.660836	0.783	0.568	7.27099e-16	1.32029e-14	NA
MYR1	DKK1	1.31122	0.797	0.559	7.68038e-16	1.39334e-14	NA
MYR1	BAG2	-0.498271	0.904	0.974	7.74812e-16	1.40433e-14	-1.61388
MYR1	BAG2	-0.498271	0.904	0.974	7.74812e-16	1.40433e-14	-1.61388
MYR1	UQCRB	0.269757	1	1	7.77488e-16	1.40788e-14	NA
MYR1	PDCD11	-0.494383	0.31	0.624	8.10606e-16	1.46649e-14	NA
MYR1	DIMT1	-0.544185	0.668	0.908	8.18871e-16	1.48008e-14	NA
MYR1	RBBP9	-0.433538	0.172	0.48	8.28696e-16	1.49646e-14	NA
MYR1	EXOSC9	-0.526034	0.248	0.546	8.35164e-16	1.50675e-14	NA
MYR1	POLR1E	-0.574524	0.369	0.642	9.03092e-16	1.62781e-14	-1.02109
MYR1	C9orf3	0.502359	0.997	0.983	9.23035e-16	1.66223e-14	NA
MYR1	PDGFRA	0.663294	0.631	0.31	9.74239e-16	1.75283e-14	NA
MYR1	MBOAT2	-0.527714	0.318	0.646	1.00314e-15	1.80317e-14	-1.92774
MYR1	NAE1	-0.51439	0.682	0.913	1.01674e-15	1.82594e-14	NA
MYR1	CHCHD2	-0.276213	1	1	1.03009e-15	1.84822e-14	NA
MYR1	C20orf27	-0.525556	0.527	0.825	1.06308e-15	1.90568e-14	NA
MYR1	CD99	0.408104	1	1	1.10354e-15	1.9764e-14	NA
MYR1	SPINT2	0.886283	0.67	0.38	1.12421e-15	2.01157e-14	NA
MYR1	RB1	-0.553095	0.735	0.926	1.19678e-15	2.13948e-14	NA
MYR1	THBS2	0.682389	0.961	0.908	1.24994e-15	2.23247e-14	NA
MYR1	ST3GAL1	-0.581378	0.473	0.782	1.25444e-15	2.23848e-14	-0.596513
MYR1	VAMP5	0.584224	0.966	0.856	1.29305e-15	2.30527e-14	NA
MYR1	C15orf61	0.586404	0.859	0.677	1.34731e-15	2.39983e-14	NA
MYR1	PRDX1	-0.313237	1	1	1.42214e-15	2.53081e-14	NA
MYR1	SIGMAR1	-0.525907	0.49	0.786	1.43756e-15	2.55594e-14	NA
MYR1	COL4A3	-0.480468	0.039	0.262	1.48793e-15	2.6431e-14	NA
MYR1	PRKCA	-0.565501	0.98	0.987	1.56619e-15	2.7796e-14	NA
MYR1	MFAP2	0.686916	0.62	0.341	1.66597e-15	2.954e-14	NA
MYR1	GULP1	0.607215	0.938	0.769	1.67087e-15	2.96001e-14	NA
MYR1	MRVI1	0.638663	0.662	0.371	1.73006e-15	3.06212e-14	NA
MYR1	ARRDC4	0.90633	0.715	0.524	1.742e-15	3.08046e-14	NA
MYR1	NRXN3	-0.975423	0.085	0.341	1.74363e-15	3.08058e-14	NA
MYR1	ULBP2	-0.537546	0.172	0.459	1.83658e-15	3.24187e-14	-1.48224
MYR1	NONO	-0.503495	0.806	0.956	1.92213e-15	3.38983e-14	NA
MYR1	FAM110B	-0.763922	0.386	0.668	1.98973e-15	3.50589e-14	NA
MYR1	TPM3	-0.481902	0.93	0.983	2.0041e-15	3.52805e-14	NA
MYR1	TOMM34	-0.463717	0.251	0.563	2.01696e-15	3.5475e-14	NA
MYR1	TMEM164	-0.421904	0.118	0.397	2.03342e-15	3.57324e-14	-1.11042
MYR1	ADAMTS12	-0.649647	0.592	0.838	2.03614e-15	3.57482e-14	NA
MYR1	ETS2	-0.468854	0.254	0.568	2.04e-15	3.57839e-14	NA
MYR1	NPM3	-0.537902	0.572	0.852	2.05457e-15	3.60072e-14	NA
MYR1	ACTN4	0.586338	0.966	0.917	2.10716e-15	3.68959e-14	NA
MYR1	ACER3	-0.493889	0.349	0.681	2.15679e-15	3.77313e-14	NA
MYR1	EPAS1	-0.64223	0.656	0.882	2.22058e-15	3.88127e-14	NA
MYR1	KISS1R	-0.578649	0	0.166	2.2862e-15	3.9924e-14	-2.97797
MYR1	ABHD2	-0.51179	0.273	0.585	2.37953e-15	4.15168e-14	NA
MYR1	TLN1	0.519195	0.983	0.904	2.43806e-15	4.25003e-14	NA
MYR1	NEDD1	-0.610612	0.577	0.83	2.49091e-15	4.3383e-14	NA
MYR1	BRCA1	-0.506941	0.208	0.502	2.56897e-15	4.47029e-14	NA
MYR1	C1orf21	-0.6409	0.31	0.603	2.69239e-15	4.6809e-14	-1.46768
MYR1	CHMP2A	0.398956	0.997	0.991	2.84022e-15	4.93189e-14	NA
MYR1	CNP	-0.498517	0.445	0.738	2.84179e-15	4.93189e-14	NA
MYR1	FOXO3	-0.782391	0.792	0.908	2.85728e-15	4.95439e-14	NA
MYR1	AC004816.2	-0.359148	0.082	0.345	3.01782e-15	5.22814e-14	NA
MYR1	HIST1H1C	0.769941	0.648	0.376	3.04043e-15	5.26265e-14	NA
MYR1	LINC01578	0.491926	0.992	0.939	3.05152e-15	5.2772e-14	NA
MYR1	CTSD	0.499877	0.98	0.956	3.09343e-15	5.34496e-14	NA
MYR1	IFNAR2	-0.472007	0.228	0.533	3.11302e-15	5.37408e-14	NA
MYR1	MVD	-1.3327	0.332	0.568	3.16439e-15	5.45794e-14	NA
MYR1	ATRAID	0.402791	1	0.996	3.17335e-15	5.46859e-14	NA
MYR1	IAH1	0.445208	0.989	0.943	3.18692e-15	5.48716e-14	NA
MYR1	EID1	-0.367502	1	1	3.21866e-15	5.53694e-14	NA
MYR1	HNRNPK	-0.418182	0.994	1	3.51584e-15	6.04287e-14	NA
MYR1	PRAG1	0.795565	0.78	0.572	3.62045e-15	6.21723e-14	NA
MYR1	RUNX1T1	0.657442	0.792	0.528	3.62549e-15	6.22044e-14	NA
MYR1	FAR1	-0.541471	0.51	0.782	3.77097e-15	6.46438e-14	NA
MYR1	ABLIM1	-0.595654	0.389	0.716	3.81581e-15	6.53554e-14	NA
MYR1	ELOC	-0.351802	0.997	0.996	4.04896e-15	6.92882e-14	NA
MYR1	ACAT2	-1.60701	0.535	0.747	4.09975e-15	7.00961e-14	NA
MYR1	ARHGEF28	-0.720442	0.451	0.734	4.11646e-15	7.03204e-14	NA
MYR1	TMEM179B	0.489308	0.952	0.913	4.19447e-15	7.15907e-14	NA
MYR1	NIP7	-0.50476	0.445	0.755	4.2414e-15	7.23288e-14	NA
MYR1	CDC42EP4	-0.514325	0.296	0.603	4.28001e-15	7.29238e-14	0.986298
MYR1	TTC39C	0.480603	1	0.965	4.37048e-15	7.44006e-14	NA
MYR1	PRPF38B	-0.488907	0.49	0.79	5.23841e-15	8.90984e-14	NA
MYR1	DCTN3	0.422488	0.989	0.921	5.27145e-15	8.95827e-14	NA
MYR1	TGIF2	-0.351571	0.087	0.345	5.28353e-15	8.97102e-14	-3
MYR1	MBD3	-0.504921	0.33	0.646	5.37665e-15	9.12124e-14	-0.589868
MYR1	MBD3	-0.504921	0.33	0.646	5.37665e-15	9.12124e-14	-0.589868
MYR1	BCL9L	0.512959	0.434	0.135	5.46103e-15	9.25638e-14	1.17843
MYR1	SPATS2	-0.561505	0.614	0.843	5.55639e-15	9.40987e-14	-0.968291
MYR1	LINC01605	-0.462546	0.056	0.288	5.73011e-15	9.6957e-14	NA
MYR1	COX5A	-0.366364	1	0.996	5.74851e-15	9.71845e-14	NA
MYR1	COX7B	-0.3028	1	1	5.91038e-15	9.9835e-14	NA
MYR1	HSDL2	-0.505714	0.701	0.913	5.94764e-15	1.00378e-13	NA
MYR1	NFIB	-0.393161	0.056	0.293	5.98363e-15	1.00898e-13	-2.1375
MYR1	CREBRF	0.563487	0.549	0.249	6.01223e-15	1.01294e-13	NA
MYR1	PSMA7	-0.283193	1	1	6.06096e-15	1.02027e-13	NA
MYR1	UTP14A	-0.48543	0.335	0.646	6.21738e-15	1.0457e-13	NA
MYR1	S100A11	0.22365	1	1	6.26114e-15	1.05216e-13	NA
MYR1	ARGLU1	-0.495567	0.87	0.956	6.44308e-15	1.08181e-13	-0.953345
MYR1	PTTG1IP	0.487857	0.969	0.886	7.14577e-15	1.19877e-13	NA
MYR1	ZNF672	-0.3934	0.124	0.402	7.35456e-15	1.23274e-13	-1.07906
MYR1	GXYLT1	-0.451341	0.332	0.659	7.59392e-15	1.27177e-13	NA
MYR1	CSNK1A1	0.511614	0.93	0.852	7.83923e-15	1.31173e-13	NA
MYR1	AL391069.2	-0.258374	0.011	0.192	7.92147e-15	1.32436e-13	NA
MYR1	VCP	-0.479719	0.918	0.978	8.01733e-15	1.33925e-13	NA
MYR1	SFI1	-0.387494	0.101	0.367	8.39471e-15	1.40109e-13	-1.36457
MYR1	EED	-0.430543	0.296	0.607	8.71145e-15	1.45272e-13	NA
MYR1	SELENOS	0.44546	0.98	0.961	8.8003e-15	1.46629e-13	NA
MYR1	PPARD	-0.497703	0.344	0.655	9.19552e-15	1.53084e-13	-0.615428
MYR1	AL445524.1	-0.472378	0.206	0.515	9.21475e-15	1.53274e-13	NA
MYR1	FKBP9	0.549639	0.859	0.747	9.30292e-15	1.5461e-13	NA
MYR1	CHMP5	0.41567	0.994	0.974	9.49265e-15	1.57557e-13	NA
MYR1	RNF187	0.533176	0.882	0.773	9.4963e-15	1.57557e-13	NA
MYR1	DYNLL2	-0.531687	0.408	0.712	9.69307e-15	1.60685e-13	-1.26507
MYR1	RARRES1	-0.752366	0.361	0.633	9.98681e-15	1.65415e-13	NA
MYR1	TMEM9B	0.522399	0.907	0.729	1.07638e-14	1.78135e-13	NA
MYR1	ATP5F1E	0.195919	1	1	1.0841e-14	1.7926e-13	NA
MYR1	LTV1	-0.524464	0.468	0.764	1.11186e-14	1.83695e-13	NA
MYR1	MRPS25	-0.47369	0.673	0.882	1.12323e-14	1.85418e-13	NA
MYR1	EIF2AK4	0.537803	0.817	0.624	1.15916e-14	1.91188e-13	NA
MYR1	FILIP1L	-0.581134	0.769	0.926	1.18155e-14	1.94718e-13	NA
MYR1	POLD3	-0.453623	0.208	0.507	1.19692e-14	1.97086e-13	-1.41198
MYR1	CLIC2	-0.344264	0.039	0.253	1.28913e-14	2.12089e-13	NA
MYR1	UAP1	-0.520377	0.656	0.886	1.3002e-14	2.13732e-13	NA
MYR1	CENPN	-0.477989	0.186	0.48	1.32997e-14	2.18442e-13	-1.16895
MYR1	AC025164.1	-0.28017	0.014	0.197	1.34118e-14	2.20099e-13	NA
MYR1	SOCS1	0.907868	0.907	0.769	1.38979e-14	2.27886e-13	3.23353
MYR1	SOCS1	0.907868	0.907	0.769	1.38979e-14	2.27886e-13	3.23353
MYR1	TMCO1	0.427517	0.994	0.987	1.43976e-14	2.35883e-13	NA
MYR1	LIN52	-0.468973	0.214	0.507	1.45286e-14	2.37701e-13	-1.27119
MYR1	DHCR24	-0.571208	0.208	0.493	1.45328e-14	2.37701e-13	NA
MYR1	POPDC3	-0.483785	0.332	0.651	1.46106e-14	2.38774e-13	NA
MYR1	GPR137	-0.441085	0.296	0.607	1.51544e-14	2.47454e-13	NA
MYR1	PCOLCE	0.464275	0.997	0.983	1.57015e-14	2.56175e-13	NA
MYR1	CERCAM	0.505273	0.862	0.686	1.60488e-14	2.61624e-13	NA
MYR1	DAPK2	-0.523242	0.254	0.555	1.61486e-14	2.63032e-13	NA
MYR1	LSM4	-0.406837	0.966	1	1.64267e-14	2.67339e-13	NA
MYR1	PGM2	-0.487274	0.248	0.537	1.64969e-14	2.68259e-13	NA
MYR1	GTDC1	-0.57402	0.513	0.782	1.6714e-14	2.71564e-13	NA
MYR1	YTHDC1	0.641193	0.792	0.646	1.71964e-14	2.79172e-13	NA
MYR1	SLC39A13	0.514505	0.679	0.419	1.73344e-14	2.81179e-13	NA
MYR1	PRRX2	0.722256	0.961	0.891	1.76224e-14	2.85614e-13	NA
MYR1	LINC02251	-0.273914	0.011	0.188	1.83889e-14	2.97791e-13	NA
MYR1	FXN	-0.423295	0.287	0.603	1.89613e-14	3.06807e-13	NA
MYR1	C12orf75	0.55532	1	1	1.90509e-14	3.08003e-13	NA
MYR1	PTPN2	-0.488173	0.645	0.895	1.9354e-14	3.12645e-13	NA
MYR1	TRIB3	0.759529	0.693	0.454	1.97526e-14	3.18822e-13	NA
MYR1	KCMF1	0.521386	0.91	0.808	2.19439e-14	3.539e-13	NA
MYR1	AIG1	0.62994	0.699	0.472	2.2334e-14	3.59894e-13	NA
MYR1	KRT7	-0.52339	0.307	0.62	2.24604e-14	3.61635e-13	NA
MYR1	AL512662.2	0.550803	0.366	0.092	2.27741e-14	3.66384e-13	NA
MYR1	SCARB1	-0.44281	0.144	0.415	2.35707e-14	3.7889e-13	-1.03009
MYR1	PARVA	0.491153	0.994	0.952	2.43394e-14	3.90926e-13	NA
MYR1	PUF60	-0.45785	0.8	0.952	2.49794e-14	4.00876e-13	NA
MYR1	DDX46	-0.460054	0.901	0.978	2.56912e-14	4.11963e-13	NA
MYR1	SLC25A40	-0.458356	0.18	0.459	2.63201e-14	4.21702e-13	NA
MYR1	TBC1D4	-0.619509	0.355	0.646	2.6549e-14	4.25022e-13	NA
MYR1	MORC4	-0.703096	0.682	0.856	2.67172e-14	4.27367e-13	NA
MYR1	TIMELESS	-0.364235	0.09	0.341	2.75192e-14	4.39837e-13	-1.15155
MYR1	KIAA1671	-0.283464	0.017	0.201	2.75918e-14	4.40637e-13	-2.6845
MYR1	NCBP2	-0.46305	0.845	0.965	2.8031e-14	4.47288e-13	NA
MYR1	VGLL4	0.506465	0.87	0.681	2.83684e-14	4.52303e-13	0.988995
MYR1	VGLL4	0.506465	0.87	0.681	2.83684e-14	4.52303e-13	0.988995
MYR1	ZNRF1	-0.478997	0.515	0.795	2.87173e-14	4.57494e-13	NA
MYR1	LRRC59	-0.493619	0.859	0.943	2.89203e-14	4.60354e-13	NA
MYR1	TSEN2	-0.386859	0.166	0.459	2.89951e-14	4.6117e-13	NA
MYR1	RIN2	0.599891	0.727	0.454	2.92077e-14	4.64175e-13	NA
MYR1	GPR85	-0.570134	0.107	0.358	2.93519e-14	4.6609e-13	NA
MYR1	CHAC2	-0.402866	0.115	0.376	2.95175e-14	4.68339e-13	-2.53398
MYR1	BID	-0.503622	0.648	0.869	2.95992e-14	4.69256e-13	NA
MYR1	UBR7	-0.47493	0.256	0.546	3.20595e-14	5.07851e-13	-1.57001
MYR1	RORA	0.702949	0.834	0.651	3.23625e-14	5.12236e-13	NA
MYR1	NCCRP1	-0.335722	0	0.153	3.29604e-14	5.2128e-13	NA
MYR1	TM4SF1	-0.781816	0.321	0.624	3.31688e-14	5.24153e-13	0.983251
MYR1	PCBP1	-0.392413	0.961	0.991	3.32249e-14	5.24616e-13	NA
MYR1	HAUS8	-0.423018	0.124	0.389	3.38454e-14	5.33984e-13	-1.57154
MYR1	HAUS8	-0.423018	0.124	0.389	3.38454e-14	5.33984e-13	-1.57154
MYR1	NFATC2IP	-0.556523	0.321	0.603	3.46111e-14	5.45625e-13	-0.996411
MYR1	SMC1A	-0.517621	0.408	0.694	3.49189e-14	5.50036e-13	NA
MYR1	TUBB6	-0.47899	0.975	1	3.49753e-14	5.50482e-13	NA
MYR1	UBASH3B	-0.433828	0.245	0.568	3.51838e-14	5.5332e-13	NA
MYR1	SLC25A19	-0.441301	0.155	0.432	3.78569e-14	5.94881e-13	-2.43594
MYR1	TRIM24	-0.483949	0.22	0.511	3.82118e-14	5.99635e-13	NA
MYR1	CBFB	-0.500988	0.42	0.703	3.82206e-14	5.99635e-13	NA
MYR1	MT1A	-0.456264	0.051	0.266	3.96814e-14	6.22056e-13	NA
MYR1	TMEM231	-0.38431	0.07	0.306	4.06085e-14	6.3608e-13	NA
MYR1	PMP22	-0.525823	0.989	0.987	4.07916e-14	6.38439e-13	NA
MYR1	ZNF43	-0.471226	0.197	0.472	4.11646e-14	6.43763e-13	NA
MYR1	AC008014.1	0.635634	0.462	0.183	4.23022e-14	6.61027e-13	NA
MYR1	MCAM	-0.462981	0.138	0.402	4.25079e-14	6.63713e-13	-0.877228
MYR1	GALE	-0.428458	0.211	0.511	4.29643e-14	6.70305e-13	NA
MYR1	WDR12	-0.46319	0.397	0.699	4.40472e-14	6.86654e-13	NA
MYR1	TEDC1	-0.320919	0.068	0.301	4.6956e-14	7.31417e-13	NA
MYR1	CCDC137	-0.462546	0.377	0.677	4.79664e-14	7.46562e-13	NA
MYR1	NLGN1	-0.876832	0.842	0.921	4.90695e-14	7.63126e-13	NA
MYR1	TFPI	0.695526	0.699	0.463	4.98445e-14	7.74564e-13	NA
MYR1	AKAP11	-0.434961	0.431	0.742	5.04061e-14	7.82672e-13	NA
MYR1	TBC1D19	0.759216	0.73	0.511	5.24401e-14	8.13609e-13	NA
MYR1	RELL1	-0.462546	0.366	0.664	5.44032e-14	8.43399e-13	NA
MYR1	AMPD3	-0.399339	0.068	0.297	5.58701e-14	8.65458e-13	NA
MYR1	RFX2	-0.457974	0.239	0.541	5.64699e-14	8.74058e-13	-2.1375
MYR1	ATP1B1	-0.511456	0.183	0.454	5.67433e-14	8.77597e-13	-3.48436
MYR1	PPIL1	-0.442603	0.33	0.638	5.75384e-14	8.89192e-13	NA
MYR1	APOL2	-0.76052	0.465	0.721	5.9006e-14	9.11154e-13	2.60424
MYR1	FARSB	-0.469943	0.358	0.655	5.9901e-14	9.24248e-13	NA
MYR1	RFX8	-0.524	0.158	0.428	6.66882e-14	1.02816e-12	NA
MYR1	NFATC1	-0.332614	0.051	0.266	6.689e-14	1.03046e-12	-2.2243
MYR1	SDHAF3	-0.492521	0.51	0.795	6.8631e-14	1.05645e-12	NA
MYR1	CCL1	-1.01039	0.008	0.175	7.08859e-14	1.09031e-12	NA
MYR1	KIAA0040	-0.37332	0.045	0.253	7.56687e-14	1.16296e-12	NA
MYR1	ARHGAP5	0.604103	0.862	0.734	7.67423e-14	1.17854e-12	NA
MYR1	SLCO4A1	-0.21202	0.003	0.157	7.97652e-14	1.224e-12	-0.928623
MYR1	KIAA1841	-0.428041	0.197	0.48	8.01392e-14	1.22878e-12	NA
MYR1	ACTL6A	-0.483011	0.513	0.764	8.11373e-14	1.24311e-12	NA
MYR1	SLC2A3	-0.534068	0.349	0.646	8.40042e-14	1.28603e-12	NA
MYR1	BAX	0.360131	1	1	8.53516e-14	1.30564e-12	NA
MYR1	ASPN	0.968979	0.513	0.236	8.55446e-14	1.30757e-12	NA
MYR1	HAPLN3	-0.385189	0.144	0.419	8.79752e-14	1.34301e-12	NA
MYR1	RHOQ	-0.582124	0.837	0.926	8.80001e-14	1.34301e-12	NA
MYR1	BMPR2	0.546637	0.831	0.642	8.95421e-14	1.36548e-12	NA
MYR1	CLIP1	0.579495	0.814	0.655	9.0652e-14	1.38133e-12	NA
MYR1	TOE1	-0.394936	0.155	0.424	9.0891e-14	1.3839e-12	-1.81658
MYR1	HTRA2	-0.569525	0.47	0.734	9.14548e-14	1.3914e-12	-0.888795
MYR1	SSBP2	-0.47537	0.938	0.987	9.64273e-14	1.46554e-12	-0.959358
MYR1	SSBP2	-0.47537	0.938	0.987	9.64273e-14	1.46554e-12	-0.959358
MYR1	NUDT21	-0.464326	0.549	0.843	9.6477e-14	1.46554e-12	NA
MYR1	BOC	-0.521665	0.318	0.616	1.01306e-13	1.53771e-12	0.980764
MYR1	ADK	-0.474335	0.93	0.983	1.02744e-13	1.55833e-12	NA
MYR1	HYAL2	-0.556633	0.538	0.79	1.05047e-13	1.59202e-12	NA
MYR1	GAB2	-0.674641	0.479	0.747	1.06976e-13	1.62001e-12	-0.722915
MYR1	PANK1	-0.392112	0.121	0.38	1.14231e-13	1.72853e-12	NA
MYR1	SH3GLB1	0.369482	0.994	0.991	1.16535e-13	1.76193e-12	NA
MYR1	PIN4P1	-0.295644	0.028	0.218	1.16618e-13	1.76193e-12	NA
MYR1	EPSTI1	-0.476352	0.155	0.419	1.17786e-13	1.77822e-12	2.01527
MYR1	EPSTI1	-0.476352	0.155	0.419	1.17786e-13	1.77822e-12	2.01527
MYR1	MIR222HG	-0.602156	0.273	0.581	1.24973e-13	1.88527e-12	NA
MYR1	DYNC1H1	0.46992	0.93	0.834	1.26277e-13	1.90348e-12	NA
MYR1	GMDS	-0.552878	0.662	0.882	1.28794e-13	1.93992e-12	NA
MYR1	ZMYND19	-0.409017	0.228	0.515	1.29882e-13	1.95481e-12	-1.61789
MYR1	CXCL3	-0.418028	0.017	0.192	1.32293e-13	1.98957e-12	NA
MYR1	ABHD3	-0.443233	0.166	0.437	1.33764e-13	2.01015e-12	-1.68397
MYR1	MSRB3	-0.407772	0.989	1	1.37089e-13	2.05854e-12	NA
MYR1	FTLP3	0.560429	0.659	0.402	1.43018e-13	2.14592e-12	NA
MYR1	SEC31A	0.464808	0.986	0.934	1.52828e-13	2.29137e-12	NA
MYR1	RHOD	0.566308	0.654	0.389	1.5489e-13	2.32051e-12	NA
MYR1	CLK4	-0.41283	0.344	0.646	1.56436e-13	2.34189e-12	NA
MYR1	SNX5	-0.4667	0.58	0.843	1.58867e-13	2.37646e-12	NA
MYR1	SNX8	-0.450499	0.282	0.568	1.62221e-13	2.42479e-12	NA
MYR1	PGAM5	-0.376226	0.161	0.437	1.65468e-13	2.47144e-12	-0.970317
MYR1	TRIM28	-0.514192	0.744	0.9	1.67189e-13	2.49524e-12	-0.712417
MYR1	TRIM28	-0.514192	0.744	0.9	1.67189e-13	2.49524e-12	-0.712417
MYR1	ALDH1L2	0.545367	0.885	0.664	1.7618e-13	2.62743e-12	NA
MYR1	PCED1B	0.663446	0.566	0.275	1.77675e-13	2.6477e-12	NA
MYR1	PTPN13	0.528862	0.966	0.852	1.78618e-13	2.65975e-12	NA
MYR1	DDX18	-0.394413	0.989	0.996	1.80679e-13	2.68839e-12	NA
MYR1	OSBPL9	0.543228	0.803	0.616	1.81366e-13	2.69657e-12	NA
MYR1	APPL1	0.501043	0.763	0.533	1.86423e-13	2.76965e-12	NA
MYR1	EIF3B	-0.468902	0.685	0.869	1.89185e-13	2.80856e-12	NA
MYR1	MIIP	-0.461426	0.27	0.563	1.93608e-13	2.87205e-12	NA
MYR1	SF1	-0.449307	0.817	0.926	1.96688e-13	2.91554e-12	NA
MYR1	FAM216A	-0.418939	0.293	0.585	1.97868e-13	2.93081e-12	-1.04999
MYR1	FAM216A	-0.418939	0.293	0.585	1.97868e-13	2.93081e-12	-1.04999
MYR1	ADORA2B	-0.376633	0.104	0.354	2.04122e-13	3.02116e-12	-1.49179
MYR1	UTRN	0.535484	0.932	0.834	2.04349e-13	3.02224e-12	NA
MYR1	GPR1	0.397775	0.265	0.031	2.1328e-13	3.15194e-12	NA
MYR1	STK17A	0.648206	0.744	0.581	2.13549e-13	3.15355e-12	NA
MYR1	CEBPZ	-0.482668	0.67	0.886	2.16915e-13	3.20085e-12	NA
MYR1	NAA25	-0.401661	0.285	0.576	2.25788e-13	3.32927e-12	NA
MYR1	PTK7	0.575212	0.8	0.686	2.33107e-13	3.43461e-12	NA
MYR1	TP53I13	0.512152	0.78	0.585	2.33879e-13	3.44339e-12	NA
MYR1	ASF1A	0.523897	0.532	0.253	2.36844e-13	3.48182e-12	NA
MYR1	SRSF10	-0.42798	0.958	0.983	2.36844e-13	3.48182e-12	NA
MYR1	WDR36	-0.465202	0.287	0.559	2.42356e-13	3.56019e-12	NA
MYR1	SNCAIP	-0.547036	0.099	0.336	2.45049e-13	3.59704e-12	-2.16227
MYR1	CMBL	0.587843	0.71	0.48	2.50342e-13	3.672e-12	NA
MYR1	SNHG8	0.38724	1	0.996	2.51406e-13	3.68484e-12	NA
MYR1	CDC42BPA	0.485005	0.977	0.943	2.57934e-13	3.77771e-12	NA
MYR1	CSGALNACT1	-0.367089	0.037	0.231	2.64593e-13	3.87233e-12	NA
MYR1	MED8	0.487605	0.856	0.721	2.65863e-13	3.88802e-12	0.640758
MYR1	MED8	0.487605	0.856	0.721	2.65863e-13	3.88802e-12	0.640758
MYR1	GRIK2	0.658955	0.873	0.681	2.71588e-13	3.96879e-12	NA
MYR1	MCMBP	-0.497771	0.456	0.725	2.78283e-13	4.0636e-12	NA
MYR1	FST	0.904377	0.921	0.755	2.7998e-13	4.08533e-12	NA
MYR1	VAV2	-0.475397	0.268	0.55	2.81759e-13	4.10823e-12	NA
MYR1	TMEM26	-0.305525	0.011	0.175	2.86108e-13	4.16689e-12	NA
MYR1	STX11	-0.298734	0.037	0.231	2.86207e-13	4.16689e-12	-1.14664
MYR1	MIPOL1	-0.527011	0.428	0.707	2.87206e-13	4.17834e-12	NA
MYR1	C1orf122	0.425845	0.994	0.965	2.89991e-13	4.21573e-12	NA
MYR1	MAST2	-0.525732	0.47	0.76	2.92475e-13	4.24868e-12	-0.750955
MYR1	SAT2	0.5134	0.927	0.803	2.97536e-13	4.31901e-12	NA
MYR1	OIP5-AS1	-0.481771	0.448	0.738	3.05537e-13	4.43187e-12	NA
MYR1	GJC1	-0.417692	0.2	0.472	3.17581e-13	4.60316e-12	-2.46627
MYR1	PAXIP1	-0.39334	0.152	0.415	3.21127e-13	4.65112e-12	-1.34023
MYR1	FBXO4	-0.482446	0.293	0.568	3.21672e-13	4.65557e-12	NA
MYR1	PABPC4	-0.426112	0.873	0.987	3.2256e-13	4.66499e-12	-0.636056
MYR1	RRP7A	-0.469997	0.561	0.799	3.30099e-13	4.7705e-12	-0.73678
MYR1	ECHS1	-0.425528	0.952	0.978	3.3128e-13	4.78404e-12	NA
MYR1	GPX8	0.362125	1	1	3.33469e-13	4.81211e-12	NA
MYR1	ATP6AP2	0.360287	0.992	1	3.41173e-13	4.91966e-12	NA
MYR1	ZFYVE19	-0.399729	0.214	0.498	3.43608e-13	4.95113e-12	NA
MYR1	GEMIN6	-0.474023	0.558	0.808	3.4512e-13	4.96927e-12	NA
MYR1	AP000769.1	0.564975	0.504	0.227	3.53154e-13	5.08122e-12	NA
MYR1	HAUS1	-0.483841	0.673	0.882	3.56379e-13	5.12386e-12	NA
MYR1	PDHB	0.483459	0.946	0.856	3.62314e-13	5.20538e-12	NA
MYR1	GSPT1	-0.442033	0.89	0.965	3.65769e-13	5.25117e-12	NA
MYR1	SYTL4	-0.368728	0.124	0.38	3.66216e-13	5.25374e-12	NA
MYR1	HIPK2	-0.575077	0.468	0.742	3.68227e-13	5.27872e-12	NA
MYR1	NPL	-0.309579	0.045	0.249	3.75367e-13	5.37715e-12	NA
MYR1	RASGRP1	-0.424667	0.132	0.384	3.88522e-13	5.56153e-12	NA
MYR1	MPP6	-0.470665	0.189	0.463	3.96446e-13	5.67082e-12	NA
MYR1	ADRM1	-0.421324	0.949	1	4.11299e-13	5.879e-12	NA
MYR1	NHSL1	-0.611366	0.22	0.493	4.13949e-13	5.91257e-12	NA
MYR1	CXCL2	-0.305525	0.014	0.179	4.22588e-13	6.03156e-12	NA
MYR1	NDUFAF6	-0.525855	0.589	0.808	4.24892e-13	6.06004e-12	-1.22651
MYR1	NDUFAF6	-0.525855	0.589	0.808	4.24892e-13	6.06004e-12	-1.22651
MYR1	AKAP9	0.507752	0.882	0.734	4.3296e-13	6.17062e-12	NA
MYR1	COPB1	0.47856	0.935	0.869	4.41035e-13	6.28115e-12	NA
MYR1	OLFML3	0.566107	0.896	0.716	4.54758e-13	6.47188e-12	NA
MYR1	AURKA	-0.530933	0.059	0.271	4.56845e-13	6.49687e-12	NA
MYR1	UBD	-0.291164	0.003	0.148	4.57482e-13	6.50122e-12	NA
MYR1	PTGER4	-0.21202	0.003	0.148	4.69894e-13	6.67277e-12	-1.93345
MYR1	KLF5	-0.460928	0.2	0.467	4.74554e-13	6.73407e-12	NA
MYR1	NUP205	-0.381439	0.124	0.376	5.07512e-13	7.19654e-12	NA
MYR1	PLCB1	-0.795154	0.527	0.76	5.1164e-13	7.24984e-12	NA
MYR1	NFKBIB	-0.433385	0.268	0.555	5.12633e-13	7.25866e-12	-0.723796
MYR1	WDR4	-0.370132	0.138	0.402	5.15113e-13	7.28851e-12	NA
MYR1	GGH	-0.449225	0.392	0.69	5.19144e-13	7.34026e-12	NA
MYR1	CCDC88A	-0.512548	0.504	0.777	5.35891e-13	7.57158e-12	NA
MYR1	UTP15	-0.380933	0.163	0.432	5.38097e-13	7.59728e-12	NA
MYR1	POLE3	-0.452812	0.473	0.769	5.44266e-13	7.67885e-12	-0.959536
MYR1	LIG1	-0.360392	0.079	0.301	5.73924e-13	8.09147e-12	-1.12755
MYR1	LIG1	-0.360392	0.079	0.301	5.73924e-13	8.09147e-12	-1.12755
MYR1	PIGX	-0.476567	0.434	0.703	5.857e-13	8.25155e-12	NA
MYR1	STAT5A	-0.350479	0.079	0.301	5.87239e-13	8.2673e-12	NA
MYR1	POSTN	1.26093	0.837	0.576	5.9067e-13	8.30963e-12	NA
MYR1	MCM10	-0.28929	0.011	0.17	5.92014e-13	8.32257e-12	-2.33832
MYR1	MYO9B	-0.454258	0.442	0.725	6.17881e-13	8.67999e-12	NA
MYR1	ANKS1B	-0.447876	0.062	0.275	6.35961e-13	8.92758e-12	NA
MYR1	UGGT2	-0.475873	0.828	0.93	6.63701e-13	9.31034e-12	NA
MYR1	EIF1AY	-0.428425	0.859	0.948	6.66144e-13	9.33792e-12	NA
MYR1	PGAM1	-0.315366	1	1	6.70721e-13	9.39536e-12	NA
MYR1	BEX4	0.73501	0.735	0.576	6.81891e-13	9.54502e-12	NA
MYR1	PAK1IP1	-0.475675	0.518	0.799	7.22477e-13	1.01059e-11	NA
MYR1	RRM1	-0.401897	0.273	0.576	7.37847e-13	1.03136e-11	NA
MYR1	PAPSS2	-0.473994	0.732	0.921	7.46312e-13	1.04244e-11	NA
MYR1	ARL4C	-0.477497	0.313	0.585	7.52154e-13	1.04986e-11	NA
MYR1	OXCT1	-0.526677	0.425	0.681	7.63175e-13	1.06448e-11	-1.59372
MYR1	HERPUD1	0.4385	1	0.969	7.78286e-13	1.08479e-11	NA
MYR1	SH3RF3	0.561385	0.941	0.817	7.80917e-13	1.08768e-11	NA
MYR1	CBR3	-0.56592	0.73	0.869	7.87758e-13	1.09643e-11	NA
MYR1	TMEM204	0.478357	0.403	0.135	8.18729e-13	1.13873e-11	1.63667
MYR1	H2AFJ	0.478244	0.918	0.817	8.22581e-13	1.14328e-11	NA
MYR1	CNKSR3	-0.508779	0.279	0.559	8.25617e-13	1.14668e-11	NA
MYR1	MAP4K3-DT	0.522489	0.786	0.59	8.27303e-13	1.14821e-11	NA
MYR1	SLC35F2	-0.252767	0.023	0.197	8.29024e-13	1.14979e-11	-1.7877
MYR1	PRRC2C	-0.391932	0.946	0.974	8.72159e-13	1.20876e-11	NA
MYR1	SEPHS1	-0.575824	0.682	0.847	8.76894e-13	1.21446e-11	-0.938653
MYR1	GADD45G	-0.329402	0.051	0.253	8.87847e-13	1.22876e-11	NA
MYR1	COX20	-0.379924	0.992	0.996	9.27711e-13	1.28303e-11	-1.05922
MYR1	COX20	-0.379924	0.992	0.996	9.27711e-13	1.28303e-11	-1.05922
MYR1	CLN5	-0.466719	0.662	0.865	9.28511e-13	1.28323e-11	NA
MYR1	STARD13	0.618107	0.848	0.672	9.82798e-13	1.3573e-11	1.19226
MYR1	STARD13	0.618107	0.848	0.672	9.82798e-13	1.3573e-11	1.19226
MYR1	SLC4A7	-0.461285	0.617	0.856	9.93713e-13	1.37141e-11	NA
MYR1	LIMD2	-0.427357	0.144	0.393	9.95834e-13	1.37337e-11	NA
MYR1	DOT1L	-0.379779	0.152	0.406	9.96843e-13	1.37379e-11	-1.67988
MYR1	TLK1	0.543009	0.856	0.747	1.0046e-12	1.38351e-11	NA
MYR1	PLIN3	0.515505	0.887	0.764	1.0073e-12	1.38626e-11	NA
MYR1	MOB3B	-0.305525	0.014	0.175	1.03188e-12	1.41909e-11	NA
MYR1	SRRM1	-0.447458	0.98	0.983	1.03383e-12	1.42077e-11	NA
MYR1	RBP5	-0.349165	0.085	0.31	1.07008e-12	1.46956e-11	NA
MYR1	PHLDB2	0.610198	0.718	0.493	1.08763e-12	1.49261e-11	NA
MYR1	CDIP1	-0.382401	0.158	0.419	1.15286e-12	1.58104e-11	-1.00907
MYR1	CDIP1	-0.382401	0.158	0.419	1.15286e-12	1.58104e-11	-1.00907
MYR1	RALGAPA2	-0.411182	0.194	0.467	1.15708e-12	1.58572e-11	NA
MYR1	SF3B3	-0.407938	0.383	0.69	1.17692e-12	1.61177e-11	NA
MYR1	WASHC3	0.41554	0.969	0.921	1.23496e-12	1.69007e-11	NA
MYR1	CAMLG	0.422942	0.972	0.882	1.24372e-12	1.70062e-11	NA
MYR1	NDFIP1	0.444221	0.98	0.952	1.2444e-12	1.70062e-11	NA
MYR1	TP53TG1	0.572959	0.592	0.349	1.26039e-12	1.72127e-11	NA
MYR1	TRAF3IP2-AS1	-0.607577	0.465	0.721	1.3153e-12	1.79502e-11	NA
MYR1	APMAP	-0.46181	0.637	0.83	1.3241e-12	1.80576e-11	NA
MYR1	PDS5A	-0.467187	0.645	0.865	1.32994e-12	1.81248e-11	NA
MYR1	AL390879.1	-0.363382	0.073	0.288	1.33688e-12	1.82066e-11	NA
MYR1	TMEM219	0.440695	0.963	0.926	1.376e-12	1.87264e-11	NA
MYR1	ATP5F1C	0.32859	1	0.996	1.40081e-12	1.90509e-11	NA
MYR1	EGR1	-0.475901	0.592	0.86	1.42043e-12	1.93043e-11	0.862582
MYR1	ERGIC2	-0.350425	0.975	0.991	1.42229e-12	1.93162e-11	NA
MYR1	GEM	-0.429892	0.192	0.459	1.42802e-12	1.93805e-11	-1.05187
MYR1	S100A10	0.620851	0.994	0.965	1.45197e-12	1.96919e-11	0.582973
MYR1	RNASEH2C	-0.374936	0.969	0.983	1.48552e-12	2.0133e-11	NA
MYR1	DDX10	-0.491481	0.417	0.681	1.56998e-12	2.1263e-11	NA
MYR1	KDELR3	0.437479	0.977	0.965	1.57141e-12	2.12677e-11	NA
MYR1	HSPA2	-0.46029	0.324	0.633	1.61018e-12	2.17774e-11	NA
MYR1	DCPS	-0.481886	0.406	0.672	1.69252e-12	2.28753e-11	NA
MYR1	EEF1AKMT1	-0.446421	0.535	0.808	1.81076e-12	2.44565e-11	NA
MYR1	AC078785.1	-0.401905	0.121	0.367	1.84865e-12	2.49511e-11	NA
MYR1	RBM25	-0.448457	0.854	0.93	1.87052e-12	2.52288e-11	NA
MYR1	ZNF326	-0.513975	0.662	0.873	1.88001e-12	2.53395e-11	NA
MYR1	NAV2	-0.489394	0.456	0.751	1.91829e-12	2.58377e-11	NA
MYR1	SSPN	-0.532936	0.786	0.908	1.92184e-12	2.58677e-11	NA
MYR1	HOXA11	0.554559	0.606	0.354	1.93716e-12	2.6056e-11	NA
MYR1	FBLN1	0.614709	0.994	0.991	1.96872e-12	2.64624e-11	NA
MYR1	SMG1	-0.50758	0.476	0.703	2.00109e-12	2.68666e-11	NA
MYR1	FOXN3	0.58793	0.797	0.664	2.00153e-12	2.68666e-11	NA
MYR1	ZNF121	-0.387954	0.225	0.498	2.04695e-12	2.74574e-11	NA
MYR1	ENOPH1	-0.49737	0.518	0.773	2.05784e-12	2.75847e-11	-1.56681
MYR1	ABHD12	-0.448163	0.403	0.681	2.0618e-12	2.76188e-11	NA
MYR1	FANCI	-0.315281	0.059	0.266	2.11668e-12	2.83347e-11	NA
MYR1	ALMS1	-0.451341	0.344	0.611	2.13649e-12	2.85802e-11	NA
MYR1	HSPA8	-0.349999	1	1	2.1404e-12	2.86131e-11	NA
MYR1	RAB34	0.392999	0.997	0.965	2.17346e-12	2.90352e-11	NA
MYR1	TOPBP1	-0.486866	0.293	0.559	2.20536e-12	2.94413e-11	NA
MYR1	C8orf88	-0.405506	0.242	0.528	2.22328e-12	2.96604e-11	NA
MYR1	ZFAND1	0.506757	0.687	0.472	2.25333e-12	3.00408e-11	NA
MYR1	PINX1.1	-0.438949	0.251	0.52	2.29406e-12	3.0563e-11	NA
MYR1	CPNE8	-0.583443	0.141	0.38	2.29698e-12	3.05812e-11	NA
MYR1	TNFRSF1A	0.481715	0.825	0.699	2.33389e-12	3.10515e-11	0.794927
MYR1	TNFRSF1A	0.481715	0.825	0.699	2.33389e-12	3.10515e-11	0.794927
MYR1	PRDX3	-0.33571	0.989	0.996	2.38318e-12	3.16858e-11	NA
MYR1	CDYL2	-0.5084	0.223	0.476	2.42605e-12	3.22339e-11	NA
MYR1	TEC	-0.403246	0.068	0.279	2.4526e-12	3.25646e-11	NA
MYR1	LPIN1	-0.484605	0.301	0.568	2.53874e-12	3.36856e-11	NA
MYR1	OGFRL1	-0.462206	0.344	0.62	2.60654e-12	3.45618e-11	NA
MYR1	PSMA4	-0.297098	1	1	2.62125e-12	3.47334e-11	NA
MYR1	DAAM2	0.569966	0.541	0.275	2.65141e-12	3.51093e-11	NA
MYR1	FIGNL1	-0.331767	0.082	0.301	2.65733e-12	3.51638e-11	NA
MYR1	WNT5B	0.559547	0.817	0.59	2.66111e-12	3.51902e-11	NA
MYR1	F3	-0.573485	0.375	0.686	2.66807e-12	3.52584e-11	NA
MYR1	RHOU	-0.368695	0.096	0.319	2.69939e-12	3.56483e-11	NA
MYR1	LAMA3	-0.595146	0.239	0.507	2.73768e-12	3.61296e-11	NA
MYR1	PARD6B	-0.261909	0.02	0.183	2.78085e-12	3.66747e-11	NA
MYR1	2001-12-01	-0.335879	0.507	0.821	2.78417e-12	3.66938e-11	NA
MYR1	FADS2	-0.612813	0.454	0.712	2.84887e-12	3.75212e-11	NA
MYR1	NOL11	-0.429708	0.341	0.616	2.87425e-12	3.78301e-11	NA
MYR1	ARF4	0.302777	1	1	3.05605e-12	4.01959e-11	NA
MYR1	PPM1E	-0.369437	0.031	0.21	3.0923e-12	4.06455e-11	NA
MYR1	YIF1A	0.380415	0.986	0.978	3.17635e-12	4.17224e-11	NA
MYR1	PLCE1	-0.507634	0.372	0.642	3.20319e-12	4.20467e-11	NA
MYR1	TRAPPC4	-0.370542	0.969	0.978	3.23578e-12	4.24461e-11	NA
MYR1	CEP192	-0.476654	0.363	0.629	3.24594e-12	4.25509e-11	NA
MYR1	TBL1XR1	0.520343	0.89	0.782	3.26117e-12	4.27219e-11	NA
MYR1	ME2	-0.419422	0.42	0.712	3.281e-12	4.2953e-11	NA
MYR1	LRRC8C-DT	-0.293219	0.059	0.262	3.30829e-12	4.32814e-11	NA
MYR1	PHF21B	-0.268753	0.011	0.162	3.45582e-12	4.51813e-11	NA
MYR1	UBE2N	-0.392569	0.946	0.983	3.46666e-12	4.52929e-11	NA
MYR1	PDCD1LG2	-0.5156	0.394	0.672	3.48126e-12	4.54534e-11	NA
MYR1	LTBP1	-0.572709	0.854	0.948	3.49455e-12	4.55965e-11	NA
MYR1	MAP4K5	0.490653	0.851	0.734	3.58774e-12	4.67814e-11	NA
MYR1	TNFAIP2	-0.564567	0.155	0.397	3.65262e-12	4.75957e-11	NA
MYR1	ACYP1	-0.516505	0.296	0.55	3.7329e-12	4.8599e-11	-0.982078
MYR1	ACYP1	-0.516505	0.296	0.55	3.7329e-12	4.8599e-11	-0.982078
MYR1	TRIM16	0.536348	0.744	0.563	3.73457e-12	4.8599e-11	1.2003
MYR1	TRIM16	0.536348	0.744	0.563	3.73457e-12	4.8599e-11	1.2003
MYR1	POLR2L	0.28193	1	1	3.75131e-12	4.87844e-11	NA
MYR1	TEAD1	0.455297	1	0.978	3.82619e-12	4.97253e-11	NA
MYR1	SQOR	-0.473482	0.4	0.664	3.85746e-12	5.00985e-11	NA
MYR1	MXD4	0.469558	0.913	0.777	4.12573e-12	5.35471e-11	NA
MYR1	NUAK2	-0.326506	0.073	0.284	4.14527e-12	5.37651e-11	NA
MYR1	ATAD3A	-0.406375	0.239	0.507	4.33144e-12	5.61427e-11	NA
MYR1	AP1S1	-0.408093	0.927	0.965	4.38742e-12	5.68308e-11	NA
MYR1	CAPN2	0.563	0.808	0.681	4.65356e-12	6.02383e-11	NA
MYR1	PRIM2	-0.507159	0.428	0.677	4.74117e-12	6.13319e-11	NA
MYR1	ISM1	-0.542386	0.09	0.314	4.76054e-12	6.15418e-11	-3.39468
MYR1	CPED1	0.520843	0.563	0.288	4.91345e-12	6.34767e-11	NA
MYR1	RRP1B	-0.452526	0.451	0.721	4.92922e-12	6.36385e-11	-1.20606
MYR1	GATA6	-0.462546	0.259	0.533	5.00851e-12	6.4606e-11	NA
MYR1	PLA2G4A	-0.366297	0.034	0.21	5.01075e-12	6.4606e-11	NA
MYR1	DOP1B	-0.458823	0.268	0.537	5.04871e-12	6.50527e-11	NA
MYR1	DHRS3	0.653767	0.707	0.493	5.08753e-12	6.55098e-11	NA
MYR1	HBP1	0.545067	0.6	0.358	5.20473e-12	6.69751e-11	NA
MYR1	SERPINB1	0.589921	0.549	0.301	5.22707e-12	6.72183e-11	0.833149
MYR1	LINC01592	-0.348678	0.025	0.192	5.30387e-12	6.81614e-11	NA
MYR1	BCL2L12	-0.462206	0.352	0.633	5.34608e-12	6.86588e-11	NA
MYR1	DAP	0.438218	0.972	0.9	5.35656e-12	6.87484e-11	NA
MYR1	ATP5PO	0.317128	0.994	1	5.4389e-12	6.97595e-11	NA
MYR1	CAT	0.497746	0.701	0.485	5.66983e-12	7.26739e-11	NA
MYR1	ARHGAP10	-0.496907	0.69	0.878	5.94081e-12	7.60975e-11	NA
MYR1	ZNRF3	-0.42731	0.18	0.424	5.95254e-12	7.61979e-11	-2.40718
MYR1	DUSP6	0.502325	0.462	0.192	6.05826e-12	7.75006e-11	NA
MYR1	CD81	0.258195	1	1	6.1122e-12	7.81398e-11	NA
MYR1	CEMIP	1.09073	0.487	0.231	6.25688e-12	7.99373e-11	NA
MYR1	FAR2	-0.584853	0.248	0.489	6.3222e-12	8.07192e-11	NA
MYR1	TRMT6	-0.392521	0.304	0.581	6.37276e-12	8.13118e-11	NA
MYR1	UBE2B	0.361053	1	0.991	6.38338e-12	8.13943e-11	NA
MYR1	COMMD6	0.244973	1	1	6.41011e-12	8.1682e-11	NA
MYR1	ICMT	-0.452363	0.482	0.751	6.58025e-12	8.37957e-11	NA
MYR1	MIR4435-2HG	0.516432	0.915	0.799	6.86055e-12	8.73084e-11	NA
MYR1	PRMT2	0.406003	0.986	0.939	6.92834e-12	8.81118e-11	NA
MYR1	ECH1	0.450784	0.935	0.821	6.93267e-12	8.81118e-11	NA
MYR1	ANKRD33B	-0.47769	0.22	0.476	6.9711e-12	8.85429e-11	-2.04891
MYR1	HNRNPH1	-0.447026	0.806	0.917	7.10324e-12	9.01629e-11	NA
MYR1	CD274	-0.302869	0.062	0.262	7.19472e-12	9.12649e-11	NA
MYR1	CMC2	-0.46086	0.837	0.939	7.28009e-12	9.22881e-11	-0.860359
MYR1	TGFBR1	0.71991	0.837	0.721	7.28569e-12	9.22996e-11	NA
MYR1	UNG	-0.364677	0.169	0.424	7.50355e-12	9.49982e-11	-1.49466
MYR1	CCDC146	-0.855771	0.166	0.402	7.56617e-12	9.57291e-11	NA
MYR1	UPF3B	-0.466263	0.369	0.624	7.57922e-12	9.58324e-11	NA
MYR1	ANAPC16	0.370075	0.989	0.974	7.60347e-12	9.60771e-11	NA
MYR1	FNDC3B	0.482418	0.997	0.983	7.85502e-12	9.91918e-11	NA
MYR1	AC100810.1	0.492438	0.69	0.48	7.89842e-12	9.96756e-11	NA
MYR1	RGS2	-0.320919	0.065	0.266	8.05927e-12	1.0164e-10	NA
MYR1	MME	-0.593785	0.806	0.913	8.12349e-12	1.02384e-10	NA
MYR1	SPEG	0.313308	0.287	0.057	8.13366e-12	1.02446e-10	NA
MYR1	ZNF644	-0.493853	0.73	0.886	8.19685e-12	1.03176e-10	NA
MYR1	MT1L	-0.87197	0.592	0.825	8.27719e-12	1.04121e-10	NA
MYR1	HAS3	-0.242663	0.011	0.157	8.73607e-12	1.09822e-10	-2.21422
MYR1	NEMP1	-0.380134	0.177	0.428	8.76021e-12	1.10055e-10	NA
MYR1	AC068587.4	-0.458254	0.417	0.686	8.77655e-12	1.1019e-10	NA
MYR1	EHBP1	0.521108	0.975	0.869	8.79765e-12	1.10384e-10	NA
MYR1	TNFRSF12A	0.482121	0.997	0.961	8.82862e-12	1.10702e-10	NA
MYR1	LGALS1	0.246765	1	1	8.85192e-12	1.10923e-10	NA
MYR1	ORC1	-0.221447	0.011	0.157	9.10897e-12	1.14072e-10	-3.74441
MYR1	SCX	-0.414609	0.039	0.218	9.28695e-12	1.16226e-10	NA
MYR1	LRP8	-0.326506	0.068	0.271	9.33418e-12	1.16743e-10	-1.69834
MYR1	DMC1	-0.210721	0.011	0.157	9.35991e-12	1.1699e-10	-3.16993
MYR1	MATN2	-0.437655	0.068	0.266	9.45984e-12	1.18164e-10	NA
MYR1	AZIN2	-0.341794	0.121	0.362	9.58619e-12	1.19666e-10	NA
MYR1	IPO7	-0.432873	0.752	0.913	9.71216e-12	1.21161e-10	NA
MYR1	CAMK1D	-0.660073	0.431	0.694	1.01081e-11	1.2602e-10	NA
MYR1	GAL	-0.987314	0.296	0.537	1.0129e-11	1.26201e-10	-1.86921
MYR1	GAL	-0.987314	0.296	0.537	1.0129e-11	1.26201e-10	-1.86921
MYR1	NUP85	-0.394225	0.186	0.432	1.02745e-11	1.27932e-10	NA
MYR1	NTMT1	-0.396154	0.91	0.969	1.02838e-11	1.27966e-10	NA
MYR1	GALNT2	-0.463158	0.704	0.878	1.03469e-11	1.28671e-10	NA
MYR1	CENPI	-0.299896	0.048	0.236	1.04298e-11	1.29619e-10	NA
MYR1	NUP160	-0.423821	0.31	0.581	1.05767e-11	1.31361e-10	NA
MYR1	CDKN2D	0.379117	0.315	0.079	1.0635e-11	1.32002e-10	0.670499
MYR1	FBLN7	-0.480095	0.163	0.402	1.06942e-11	1.32653e-10	NA
MYR1	C5orf38	0.545663	0.58	0.354	1.0824e-11	1.34178e-10	NA
MYR1	FAM229B	0.461377	0.893	0.782	1.08812e-11	1.34801e-10	NA
MYR1	SEMA5A	0.461216	0.997	1	1.09473e-11	1.35534e-10	NA
MYR1	CHSY1	-0.449025	0.349	0.624	1.1064e-11	1.36894e-10	NA
MYR1	IGFBP7	0.456879	1	1	1.11486e-11	1.37854e-10	NA
MYR1	NDUFA5	0.388891	0.992	0.943	1.11792e-11	1.38145e-10	NA
MYR1	SLC16A3	0.487268	0.879	0.699	1.13632e-11	1.40329e-10	NA
MYR1	SH3BGRL	0.356024	0.994	0.987	1.15381e-11	1.424e-10	NA
MYR1	ADAM22	-0.246688	0.008	0.148	1.15671e-11	1.42668e-10	NA
MYR1	NUP50	-0.411085	0.273	0.55	1.17239e-11	1.44511e-10	NA
MYR1	SLC2A6	-0.375314	0.101	0.319	1.17486e-11	1.44725e-10	NA
MYR1	NECTIN3	-0.577418	0.859	0.961	1.17741e-11	1.44948e-10	NA
MYR1	MRPL27	-0.363443	0.941	0.965	1.18672e-11	1.46002e-10	NA
MYR1	ARID5B	0.566016	1	0.965	1.1905e-11	1.46376e-10	NA
MYR1	TRAF4	-0.411521	0.315	0.581	1.19269e-11	1.46553e-10	-1.34428
MYR1	ZNF608	-0.436619	0.059	0.253	1.22562e-11	1.50505e-10	NA
MYR1	UTP18	-0.387849	0.377	0.668	1.2329e-11	1.51304e-10	NA
MYR1	SLC8A1-AS1	-0.488409	0.206	0.459	1.24612e-11	1.52831e-10	NA
MYR1	AC005537.1	-0.338378	0.076	0.284	1.25801e-11	1.54193e-10	NA
MYR1	MRC2	0.421563	0.983	0.917	1.26039e-11	1.54388e-10	NA
MYR1	ING1	-0.485847	0.273	0.524	1.30176e-11	1.59355e-10	NA
MYR1	KCTD11	-0.387738	0.172	0.419	1.30619e-11	1.59799e-10	NA
MYR1	KIF22	-0.480191	0.394	0.668	1.35348e-11	1.6548e-10	NA
MYR1	H2AFX	-0.465406	0.369	0.633	1.3724e-11	1.67689e-10	-0.864486
MYR1	PPP2R1B	-0.368777	0.18	0.437	1.4254e-11	1.74027e-10	NA
MYR1	USP12	-0.485539	0.417	0.646	1.42604e-11	1.74027e-10	NA
MYR1	ZNF83	-0.475866	0.442	0.69	1.42823e-11	1.7409e-10	NA
MYR1	ADAM33	0.453413	0.42	0.166	1.42833e-11	1.7409e-10	NA
MYR1	RAD18	-0.499205	0.386	0.629	1.45156e-11	1.76811e-10	NA
MYR1	SLF1	-0.369437	0.158	0.402	1.45524e-11	1.77149e-10	NA
MYR1	TNFRSF8	-0.186114	0.006	0.14	1.46246e-11	1.77918e-10	0.995246
MYR1	SMCO2	-0.180597	0.006	0.14	1.47148e-11	1.78904e-10	NA
MYR1	BACE2	-0.4428	0.808	0.934	1.4989e-11	1.82124e-10	NA
MYR1	CYP46A1	-0.277105	0.045	0.227	1.50102e-11	1.8227e-10	NA
MYR1	DCK	-0.383537	0.228	0.485	1.50366e-11	1.82476e-10	NA
MYR1	MAP1A	0.555758	0.693	0.52	1.5054e-11	1.82575e-10	NA
MYR1	FAM241A	-0.460738	0.285	0.55	1.53861e-11	1.86488e-10	NA
MYR1	DHRS7	0.430558	0.913	0.79	1.55256e-11	1.88062e-10	NA
MYR1	LAMP2	0.396149	0.994	0.961	1.58269e-11	1.91594e-10	NA
MYR1	ANPEP	0.489932	0.983	0.895	1.61844e-11	1.958e-10	0.899035
MYR1	AP003086.2	-0.506294	0.372	0.633	1.64499e-11	1.98889e-10	NA
MYR1	MAP2K1	-0.415524	0.411	0.694	1.67354e-11	2.02217e-10	NA
MYR1	CD27-AS1	0.4357	0.614	0.336	1.69699e-11	2.04925e-10	NA
MYR1	SCLY	-0.328053	0.096	0.31	1.70064e-11	2.05239e-10	-1.45066
MYR1	PPRC1	-0.334222	0.163	0.41	1.73196e-11	2.0889e-10	NA
MYR1	DIS3	-0.430328	0.423	0.677	1.74692e-11	2.10564e-10	NA
MYR1	ERLIN1	-0.429708	0.335	0.594	1.75626e-11	2.1156e-10	-0.844198
MYR1	ERLIN1	-0.429708	0.335	0.594	1.75626e-11	2.1156e-10	-0.844198
MYR1	KLHL22	-0.489975	0.344	0.603	1.76549e-11	2.12541e-10	NA
MYR1	BRCC3	-0.427188	0.27	0.528	1.77989e-11	2.14143e-10	NA
MYR1	TAOK3	0.481048	0.699	0.472	1.7922e-11	2.15492e-10	NA
MYR1	ACTR3	0.387812	0.994	0.974	1.80315e-11	2.16676e-10	NA
MYR1	ACTR10	0.356437	0.977	0.93	1.80447e-11	2.16702e-10	NA
MYR1	GPNMB	0.501635	0.989	0.961	1.81114e-11	2.17369e-10	NA
MYR1	IQCK	-0.320763	0.146	0.393	1.84937e-11	2.21822e-10	NA
MYR1	SRRT	-0.396119	0.225	0.485	1.85462e-11	2.22317e-10	-0.647355
MYR1	UTP4	-0.370077	0.234	0.493	1.86213e-11	2.23081e-10	NA
MYR1	CYSTM1	-0.450997	0.823	0.948	1.87779e-11	2.24819e-10	NA
MYR1	RDH10-AS1	-0.447554	0.093	0.306	1.98283e-11	2.3725e-10	NA
MYR1	SLC12A2	-0.415524	0.386	0.681	1.99221e-11	2.38228e-10	NA
MYR1	TCF7L2	0.601913	0.738	0.555	2.0129e-11	2.40555e-10	NA
MYR1	HSPB1	-0.324808	1	1	2.07231e-11	2.47504e-10	NA
MYR1	COL3A1	0.369581	1	0.991	2.07844e-11	2.48084e-10	NA
MYR1	EMC7	0.355519	0.986	0.978	2.08033e-11	2.48159e-10	NA
MYR1	FEZ2	0.435846	0.944	0.891	2.08805e-11	2.48929e-10	NA
MYR1	SDK1	-0.783733	0.045	0.223	2.11137e-11	2.51556e-10	NA
MYR1	KDM1A	-0.466408	0.513	0.738	2.16104e-11	2.57317e-10	NA
MYR1	SLC9A3-AS1	-0.364538	0.141	0.376	2.23896e-11	2.66434e-10	NA
MYR1	TMTC4	-0.344895	0.149	0.389	2.24485e-11	2.66972e-10	-1.37281
MYR1	POP1	-0.348973	0.161	0.406	2.24701e-11	2.67067e-10	NA
MYR1	CYB5R3	0.345542	0.98	0.974	2.30586e-11	2.73896e-10	NA
MYR1	ENC1	-0.47185	0.332	0.59	2.33858e-11	2.77614e-10	NA
MYR1	BDNF	0.73419	0.713	0.559	2.41525e-11	2.86542e-10	-1.07662
MYR1	INO80E	-0.41283	0.349	0.611	2.50428e-11	2.96926e-10	NA
MYR1	TRMT10C	-0.482473	0.611	0.821	2.53826e-11	3.00773e-10	NA
MYR1	PDSS1	-0.290468	0.107	0.332	2.55344e-11	3.02388e-10	NA
MYR1	FIS1	0.303059	0.997	1	2.59645e-11	3.07296e-10	NA
MYR1	NUDT18	0.417978	0.462	0.201	2.60934e-11	3.08635e-10	NA
MYR1	HNRNPR	-0.41603	0.907	0.974	2.61352e-11	3.08943e-10	NA
MYR1	POLE4	-0.391849	0.969	0.983	2.62829e-11	3.10503e-10	NA
MYR1	NEURL1B	-0.218751	0.02	0.175	2.66751e-11	3.14946e-10	NA
MYR1	SYCP2	-0.271015	0.042	0.218	2.80628e-11	3.3113e-10	NA
MYR1	SNHG3	-0.452376	0.454	0.699	2.81076e-11	3.3146e-10	NA
MYR1	NORAD	0.454128	0.89	0.755	2.87519e-11	3.38854e-10	NA
MYR1	LMO4	0.468795	0.904	0.782	2.90372e-11	3.42011e-10	NA
MYR1	POP7	-0.441595	0.69	0.869	2.93632e-11	3.45643e-10	-0.714924
MYR1	POP7	-0.441595	0.69	0.869	2.93632e-11	3.45643e-10	-0.714924
MYR1	FKBP4	-0.458076	0.465	0.703	3.02342e-11	3.55682e-10	-1.04154
MYR1	PAQR8	-0.277555	0.056	0.245	3.14271e-11	3.69495e-10	-1.99035
MYR1	GFPT1	0.570288	0.848	0.769	3.29279e-11	3.86908e-10	NA
MYR1	ST3GAL5	-0.405294	0.186	0.432	3.38209e-11	3.97163e-10	-2.09343
MYR1	ST3GAL5	-0.405294	0.186	0.432	3.38209e-11	3.97163e-10	-2.09343
MYR1	THOP1	-0.364205	0.208	0.463	3.41328e-11	4.00387e-10	NA
MYR1	GLYATL2	-0.342105	0.048	0.227	3.41363e-11	4.00387e-10	NA
MYR1	ATXN1	0.479596	0.972	0.921	3.44819e-11	4.04199e-10	NA
MYR1	QTRT2	-0.349596	0.144	0.376	3.5836e-11	4.19821e-10	NA
MYR1	SYNE1	0.613582	0.763	0.638	3.68066e-11	4.30933e-10	NA
MYR1	SCML1	-0.407095	0.251	0.511	3.71637e-11	4.34855e-10	NA
MYR1	TTC29	-0.260026	0.003	0.127	3.72996e-11	4.36185e-10	NA
MYR1	AC024651.1	-0.167965	0.003	0.127	3.80421e-11	4.44602e-10	NA
MYR1	ZFP69B	-0.242118	0.034	0.201	3.82232e-11	4.46453e-10	NA
MYR1	CNBP	-0.338835	0.994	1	3.86702e-11	4.51405e-10	-0.746695
MYR1	HAUS6	-0.35544	0.186	0.437	3.87032e-11	4.51522e-10	NA
MYR1	PXDC1	0.541422	0.783	0.607	4.1296e-11	4.81483e-10	NA
MYR1	RPL7	-0.228895	1	1	4.13656e-11	4.82009e-10	NA
MYR1	TMED2	0.320929	1	0.983	4.22363e-11	4.91862e-10	NA
MYR1	AC091212.1	-0.163918	0.003	0.127	4.3346e-11	5.04485e-10	NA
MYR1	AMOTL1	-0.383009	0.344	0.62	4.38083e-11	5.09563e-10	NA
MYR1	HES1	-0.585455	0.2	0.454	4.41743e-11	5.13517e-10	NA
MYR1	CDK2	-0.238192	0.034	0.201	4.4576e-11	5.17879e-10	-1.24793
MYR1	SCN9A	0.755711	0.569	0.358	4.52231e-11	5.25086e-10	NA
MYR1	C7orf50	0.422468	0.935	0.886	4.53104e-11	5.25788e-10	NA
MYR1	ALCAM	-0.543999	0.876	0.952	4.7626e-11	5.52332e-10	NA
MYR1	KIF26B	-0.549655	0.772	0.917	4.80295e-11	5.56682e-10	-1.50553
MYR1	KIF26B	-0.549655	0.772	0.917	4.80295e-11	5.56682e-10	-1.50553
MYR1	NCS1	-0.424055	0.42	0.672	4.87528e-11	5.64732e-10	-0.866035
MYR1	AC073611.1	-0.410519	0.366	0.651	4.90605e-11	5.67961e-10	NA
MYR1	BRIX1	-0.37163	0.755	0.913	5.03697e-11	5.82773e-10	NA
MYR1	UHRF2	-0.476541	0.485	0.738	5.09525e-11	5.89053e-10	NA
MYR1	PM20D2	-0.310543	0.107	0.323	5.09726e-11	5.89053e-10	-1.8298
MYR1	ANP32A	-0.414291	0.814	0.948	5.15586e-11	5.95475e-10	-1.59808
MYR1	ANP32A	-0.414291	0.814	0.948	5.15586e-11	5.95475e-10	-1.59808
MYR1	VDAC1	-0.300909	1	1	5.16891e-11	5.96631e-10	NA
MYR1	EHD2	0.493218	0.668	0.454	5.22934e-11	6.03251e-10	NA
MYR1	NDUFB5	0.337957	0.997	0.983	5.30974e-11	6.12166e-10	NA
MYR1	ORC6	-0.326969	0.062	0.253	5.33918e-11	6.15198e-10	-1.43699
MYR1	TBC1D1	-0.439826	0.324	0.581	5.37366e-11	6.18807e-10	NA
MYR1	SAMD9L	0.52852	0.468	0.227	5.41248e-11	6.22695e-10	NA
MYR1	NR2F2-AS1	0.526154	0.685	0.424	5.41377e-11	6.22695e-10	NA
MYR1	BANF1	-0.340962	0.983	0.991	5.54209e-11	6.3708e-10	NA
MYR1	IL27RA	-0.267187	0.065	0.258	5.59956e-11	6.4331e-10	NA
MYR1	MVP	0.488897	0.665	0.428	5.67746e-11	6.51877e-10	0.939166
MYR1	KIF2A	-0.401341	0.752	0.93	5.68632e-11	6.52513e-10	NA
MYR1	UBTF	-0.397413	0.392	0.672	5.70194e-11	6.53923e-10	-1.40873
MYR1	CPNE7	-0.314345	0.068	0.258	5.98979e-11	6.86533e-10	-1.69249
MYR1	PDGFRB	0.49524	0.817	0.699	6.01624e-11	6.89162e-10	NA
MYR1	GXYLT2	-0.419829	0.245	0.493	6.02831e-11	6.90141e-10	NA
MYR1	GNPNAT1	-0.431774	0.555	0.799	6.06162e-11	6.93549e-10	NA
MYR1	RDX	-0.329023	0.997	0.991	6.16993e-11	7.0553e-10	NA
MYR1	BVES	-0.338972	0.11	0.328	6.20157e-11	7.08361e-10	-1.50558
MYR1	CRIM1-DT	0.522414	0.645	0.419	6.2019e-11	7.08361e-10	NA
MYR1	MFAP1	-0.417858	0.561	0.803	6.25373e-11	7.13865e-10	NA
MYR1	CSDE1	0.363504	0.994	0.974	6.32664e-11	7.21767e-10	NA
MYR1	UBB	-0.294768	1	1	6.41279e-11	7.31169e-10	NA
MYR1	YIPF2	0.471448	0.797	0.664	6.62842e-11	7.55317e-10	NA
MYR1	CHMP2B	0.443671	0.842	0.747	6.70903e-11	7.64058e-10	NA
MYR1	DST	0.401825	0.997	0.991	6.73431e-11	7.66491e-10	NA
MYR1	SLCO5A1	-0.209352	0.008	0.14	6.83541e-11	7.77548e-10	-1.15528
MYR1	TAF4B	-0.296422	0.073	0.271	6.8497e-11	7.78721e-10	NA
MYR1	FAM221A	-0.28276	0.034	0.197	6.96525e-11	7.91399e-10	NA
MYR1	GYPC	-0.558694	0.941	0.974	7.09214e-11	8.0535e-10	NA
MYR1	LINC00205	0.456221	0.428	0.188	7.30876e-11	8.29468e-10	NA
MYR1	AC073332.1	-0.509827	0.194	0.428	7.34772e-11	8.33408e-10	NA
MYR1	PI4K2A	-0.304417	0.149	0.384	7.39593e-11	8.38391e-10	NA
MYR1	RPS26	-0.227546	1	1	7.40636e-11	8.39088e-10	NA
MYR1	ETFRF1	0.489441	0.806	0.712	7.42986e-11	8.41264e-10	NA
MYR1	CU638689.4	-0.288947	0.082	0.284	7.47044e-11	8.45371e-10	NA
MYR1	SLC39A9	-0.439826	0.397	0.655	7.49156e-11	8.47273e-10	NA
MYR1	EBF1	0.540365	0.358	0.118	7.56234e-11	8.54784e-10	NA
MYR1	NCAPH2	-0.311477	0.087	0.288	7.65775e-11	8.6507e-10	-0.896586
MYR1	AC090152.1	0.412908	0.386	0.14	7.96861e-11	8.99251e-10	NA
MYR1	CRABP2	0.65218	0.763	0.546	7.96949e-11	8.99251e-10	NA
MYR1	PLAGL1	-0.514591	0.524	0.742	8.0379e-11	9.06447e-10	-0.832084
MYR1	N6AMT1	-0.409093	0.282	0.537	8.25293e-11	9.30162e-10	-0.813069
MYR1	N6AMT1	-0.409093	0.282	0.537	8.25293e-11	9.30162e-10	-0.813069
MYR1	ACVR1C	-0.180597	0.006	0.131	8.28234e-11	9.3294e-10	NA
MYR1	C19orf24	-0.413091	0.749	0.9	8.32195e-11	9.36864e-10	NA
MYR1	NDUFB6	-0.396744	0.955	0.978	8.46444e-11	9.52358e-10	NA
MYR1	PRXL2A	-0.446779	0.121	0.341	8.53254e-11	9.59471e-10	NA
MYR1	TMED8	-0.307112	0.163	0.406	8.5419e-11	9.59973e-10	NA
MYR1	FSTL1	0.306128	1	1	8.71794e-11	9.79196e-10	NA
MYR1	INO80C	-0.347494	0.175	0.41	8.76797e-11	9.84251e-10	NA
MYR1	LAMTOR4	0.34981	0.997	0.961	8.85433e-11	9.93376e-10	NA
MYR1	CCNDBP1	0.407943	0.885	0.847	8.99143e-11	1.00818e-09	NA
MYR1	ITSN1	0.467064	0.831	0.712	9.20479e-11	1.03152e-09	NA
MYR1	TNPO1	0.412897	0.907	0.834	9.21305e-11	1.03185e-09	NA
MYR1	FZD2	0.470783	0.53	0.279	9.43795e-11	1.05644e-09	NA
MYR1	RNH1	0.300586	1	1	9.4862e-11	1.06123e-09	NA
MYR1	IL1R1	0.702926	0.839	0.755	9.49731e-11	1.06187e-09	NA
MYR1	ZC3H12C	-0.463377	0.194	0.424	9.58043e-11	1.07055e-09	NA
MYR1	DTL	-0.279495	0.02	0.166	9.9157e-11	1.10739e-09	-2.51096
MYR1	ZFP36L2	0.764072	0.687	0.537	9.93244e-11	1.10862e-09	NA
MYR1	STK32A	-0.329507	0.011	0.144	1.01683e-10	1.13431e-09	NA
MYR1	MGAT5	-0.351262	0.4	0.686	1.01805e-10	1.13502e-09	-0.893943
MYR1	MEPCE	-0.33905	0.225	0.48	1.03703e-10	1.15553e-09	NA
MYR1	NDUFB11	-0.270761	1	1	1.04973e-10	1.169e-09	NA
MYR1	TSLP	-0.490589	0.023	0.17	1.06281e-10	1.18291e-09	-1.77317
MYR1	PSMG2	0.380991	0.989	0.965	1.0682e-10	1.18822e-09	NA
MYR1	DNAJB9	-0.493783	0.563	0.799	1.07188e-10	1.19165e-09	NA
MYR1	LRRC75A-AS1	0.235001	1	1	1.07921e-10	1.19912e-09	NA
MYR1	G0S2	-0.925173	0.037	0.197	1.08167e-10	1.20117e-09	NA
MYR1	ANP32E	-0.418516	0.487	0.734	1.09553e-10	1.21588e-09	NA
MYR1	TP53I11	-0.426662	0.324	0.581	1.1093e-10	1.23046e-09	NA
MYR1	BLVRB	0.454665	0.949	0.878	1.14342e-10	1.26759e-09	NA
MYR1	AC125793.1	-0.36649	0.09	0.293	1.14673e-10	1.27054e-09	NA
MYR1	MT-ND6	-0.417253	0.797	0.908	1.15e-10	1.27344e-09	NA
MYR1	DEGS1	-0.369437	0.913	0.987	1.16565e-10	1.29004e-09	NA
MYR1	TWIST1	0.541931	0.854	0.686	1.17355e-10	1.29799e-09	NA
MYR1	ADAM10	-0.449025	0.679	0.873	1.17416e-10	1.29799e-09	NA
MYR1	LYRM2	-0.444254	0.721	0.895	1.17567e-10	1.29893e-09	NA
MYR1	C1GALT1	-0.40308	0.389	0.651	1.17982e-10	1.30279e-09	NA
MYR1	PTTG1	-0.229056	0.321	0.603	1.20804e-10	1.33209e-09	NA
MYR1	HNRNPA1P48	-0.356175	0.231	0.485	1.2082e-10	1.33209e-09	NA
MYR1	USP28	-0.373039	0.262	0.524	1.2084e-10	1.33209e-09	NA
MYR1	NIPAL1	-0.318157	0.065	0.249	1.21232e-10	1.33566e-09	NA
MYR1	MEX3D	-0.336024	0.22	0.48	1.22257e-10	1.3462e-09	-1.9758
MYR1	VMA21	-0.420526	0.575	0.808	1.26235e-10	1.38895e-09	NA
MYR1	COL13A1	-0.315045	0.11	0.323	1.26281e-10	1.38895e-09	NA
MYR1	NAA15	-0.424154	0.572	0.782	1.27469e-10	1.40123e-09	NA
MYR1	AC011043.1	-0.305971	0.104	0.314	1.27909e-10	1.40528e-09	NA
MYR1	GABPB1-AS1	-0.459673	0.53	0.769	1.34669e-10	1.47872e-09	NA
MYR1	MAPK1IP1L	-0.40783	0.614	0.825	1.35165e-10	1.48333e-09	NA
MYR1	CHCHD7	-0.419927	0.704	0.882	1.36254e-10	1.49445e-09	NA
MYR1	EIF3G	0.333711	0.997	0.969	1.37469e-10	1.50693e-09	NA
MYR1	RAD9A	-0.357175	0.214	0.463	1.38896e-10	1.52173e-09	-2.35435
MYR1	SETD9	-0.388296	0.239	0.476	1.42183e-10	1.55687e-09	NA
MYR1	NIPAL3	0.418342	0.38	0.144	1.42626e-10	1.56085e-09	NA
MYR1	SFR1	-0.425172	0.355	0.585	1.44995e-10	1.58589e-09	NA
MYR1	ZBTB8A	-0.326178	0.141	0.367	1.45482e-10	1.59032e-09	-3.42626
MYR1	CD248	0.531241	0.634	0.428	1.49906e-10	1.63778e-09	NA
MYR1	EFNA5	-0.416376	0.037	0.201	1.50142e-10	1.63944e-09	-1.822
MYR1	EFNA5	-0.416376	0.037	0.201	1.50142e-10	1.63944e-09	-1.822
MYR1	DYNC1I2	0.35917	0.98	0.948	1.53609e-10	1.67636e-09	NA
MYR1	MACROD2	0.553238	0.589	0.376	1.59468e-10	1.73933e-09	NA
MYR1	BGN	0.475517	0.983	0.926	1.60582e-10	1.75051e-09	NA
MYR1	VCL	0.523395	0.958	0.908	1.60874e-10	1.75272e-09	NA
MYR1	CIR1	0.44307	0.935	0.886	1.70725e-10	1.85902e-09	NA
MYR1	BZW2	-0.387738	0.831	0.934	1.70994e-10	1.86091e-09	-0.770488
MYR1	RASSF8-AS1	-0.473482	0.631	0.825	1.72677e-10	1.87818e-09	NA
MYR1	GDF15	0.524712	0.392	0.157	1.7314e-10	1.88218e-09	NA
MYR1	ESF1	-0.384052	0.814	0.948	1.75336e-10	1.90499e-09	NA
MYR1	PTBP1	-0.405238	0.439	0.694	1.75491e-10	1.90562e-09	NA
MYR1	TANGO6	-0.435502	0.321	0.581	1.7598e-10	1.90988e-09	NA
MYR1	ALDH1A1	1.38802	0.659	0.489	1.77646e-10	1.92689e-09	NA
MYR1	GALNT11	-0.408874	0.456	0.712	1.82364e-10	1.97697e-09	NA
MYR1	RAB1A	0.38791	0.955	0.869	1.83679e-10	1.99013e-09	NA
MYR1	NTRK3	-0.312455	0.045	0.214	1.84428e-10	1.99714e-09	NA
MYR1	PCMTD1	0.450973	0.839	0.738	1.86223e-10	2.01547e-09	NA
MYR1	CH25H	-0.270345	0.146	0.389	1.87181e-10	2.02471e-09	NA
MYR1	MCM8	-0.2748	0.056	0.236	1.88754e-10	2.04061e-09	NA
MYR1	PDAP1	-0.309373	0.986	0.996	1.92424e-10	2.07881e-09	NA
MYR1	FUT8	-0.540953	0.628	0.834	1.925e-10	2.07881e-09	NA
MYR1	PSAP	0.327214	0.997	0.991	1.93209e-10	2.08532e-09	NA
MYR1	LOXL1	-0.513008	0.842	0.913	1.95303e-10	2.10676e-09	NA
MYR1	CNOT1	-0.396768	0.476	0.716	1.97424e-10	2.12847e-09	NA
MYR1	VDAC2	0.319411	1	0.983	1.99213e-10	2.14658e-09	NA
MYR1	JAK3	-0.334567	0.113	0.323	2.01304e-10	2.16791e-09	0.952212
MYR1	JAK3	-0.334567	0.113	0.323	2.01304e-10	2.16791e-09	0.952212
MYR1	SMARCA4	-0.414937	0.454	0.707	2.0252e-10	2.17981e-09	NA
MYR1	TVP23A	-0.265262	0.003	0.118	2.06935e-10	2.22611e-09	NA
MYR1	MAP1LC3B	0.346557	0.994	0.974	2.07304e-10	2.22886e-09	NA
MYR1	CALM1	-0.277313	1	1	2.07727e-10	2.23218e-09	NA
MYR1	KIAA0355	0.535207	0.623	0.415	2.08172e-10	2.23574e-09	NA
MYR1	ARL4D	0.498552	0.442	0.21	2.093e-10	2.24663e-09	NA
MYR1	CCT4	-0.312566	0.961	0.987	2.13675e-10	2.29233e-09	NA
MYR1	APH1B	0.449358	0.558	0.328	2.14359e-10	2.29841e-09	NA
MYR1	COA1	-0.406117	0.806	0.917	2.15286e-10	2.30709e-09	NA
MYR1	IFNGR2	-0.476129	0.848	0.926	2.25168e-10	2.41167e-09	NA
MYR1	CTSZ	0.39017	1	0.983	2.26626e-10	2.42596e-09	NA
MYR1	FAM57A	-0.345923	0.183	0.419	2.28334e-10	2.44291e-09	-1.28763
MYR1	ST5	0.521462	0.837	0.668	2.28968e-10	2.44835e-09	1.41937
MYR1	ST5	0.521462	0.837	0.668	2.28968e-10	2.44835e-09	1.41937
MYR1	MAGI2	0.604337	0.746	0.563	2.30528e-10	2.4637e-09	NA
MYR1	ADAMTS1	0.621012	0.487	0.249	2.31958e-10	2.47762e-09	NA
MYR1	RCC1	-0.342175	0.138	0.354	2.32178e-10	2.47863e-09	-0.680434
MYR1	RPS6KA3	-0.465995	0.493	0.729	2.32327e-10	2.47887e-09	NA
MYR1	PDGFD	0.631491	0.324	0.105	2.33246e-10	2.48732e-09	NA
MYR1	UTP20	-0.380084	0.285	0.537	2.36579e-10	2.52149e-09	NA
MYR1	GSTO1	-0.334108	1	1	2.38058e-10	2.53588e-09	NA
MYR1	ZBTB8OS	-0.373643	0.82	0.939	2.65496e-10	2.82663e-09	NA
MYR1	MNS1	-0.282162	0.079	0.271	2.66171e-10	2.83227e-09	NA
MYR1	PAXBP1	-0.410079	0.448	0.703	2.72695e-10	2.90012e-09	NA
MYR1	LINC02381	-0.35417	0.104	0.306	2.74392e-10	2.91658e-09	NA
MYR1	HNRNPDL	-0.366584	1	0.996	2.75685e-10	2.92874e-09	NA
MYR1	MT-RNR1	-0.264079	1	1	2.7737e-10	2.94504e-09	NA
MYR1	CTDSP2	0.453828	0.654	0.445	2.80425e-10	2.97587e-09	1.18666
MYR1	OSGEP	-0.407463	0.53	0.755	2.93417e-10	3.11207e-09	NA
MYR1	ACKR4	0.988766	0.394	0.179	2.98584e-10	3.16515e-09	NA
MYR1	NUDT15	-0.374403	0.406	0.672	2.99977e-10	3.1782e-09	NA
MYR1	MBD5	0.459698	0.91	0.782	3.03587e-10	3.21471e-09	NA
MYR1	LYPLA1	-0.393391	0.715	0.886	3.07262e-10	3.25187e-09	NA
MYR1	BRCA2	-0.302323	0.079	0.271	3.07513e-10	3.25277e-09	NA
MYR1	RPP40	-0.367729	0.318	0.572	3.08542e-10	3.2619e-09	NA
MYR1	BCCIP	-0.407505	0.417	0.664	3.11895e-10	3.29557e-09	NA
MYR1	PNO1	-0.387849	0.515	0.755	3.12183e-10	3.29683e-09	NA
MYR1	2003-03-01	-0.361485	0.208	0.459	3.13219e-10	3.306e-09	NA
MYR1	CBX2	-0.240893	0.031	0.183	3.1739e-10	3.34822e-09	-4.16706
MYR1	NR4A1	-0.387769	0.085	0.275	3.17915e-10	3.35195e-09	-1.64031
MYR1	MSMO1	-0.889281	0.586	0.734	3.23527e-10	3.40929e-09	NA
MYR1	ZWILCH	-0.331605	0.161	0.389	3.25219e-10	3.42528e-09	NA
MYR1	ARSI	-0.230514	0.031	0.183	3.28064e-10	3.45339e-09	-1.36284
MYR1	ARSI	-0.230514	0.031	0.183	3.28064e-10	3.45339e-09	-1.36284
MYR1	AC139720.1	0.462074	0.285	0.074	3.31347e-10	3.48607e-09	NA
MYR1	KIRREL1	0.448186	0.701	0.498	3.31945e-10	3.4905e-09	NA
MYR1	CENPM	-0.304105	0.045	0.214	3.40184e-10	3.57521e-09	-1.03355
MYR1	SLC38A4	0.311915	0.231	0.039	3.44566e-10	3.61933e-09	NA
MYR1	UQCRH	-0.208632	1	1	3.48087e-10	3.65436e-09	NA
MYR1	GRAMD1A	-0.425375	0.338	0.572	3.6072e-10	3.78496e-09	0.60559
MYR1	EFEMP2	0.332474	0.997	0.991	3.70725e-10	3.88786e-09	NA
MYR1	SPEN	-0.481124	0.614	0.795	3.76209e-10	3.94326e-09	NA
MYR1	ARHGEF2	0.470557	0.673	0.463	3.82365e-10	4.00564e-09	NA
MYR1	PRPS1	-0.421704	0.341	0.581	3.83095e-10	4.01115e-09	-0.740448
MYR1	PTX3	1.26673	0.493	0.293	3.86883e-10	4.04865e-09	NA
MYR1	NCR3LG1	-0.318258	0.051	0.218	3.87701e-10	4.05504e-09	-1.68872
MYR1	NSDHL	-0.514178	0.239	0.472	3.89266e-10	4.06924e-09	NA
MYR1	KCNT2	-0.412859	0.149	0.371	3.93888e-10	4.11536e-09	NA
MYR1	SNRPA	-0.390838	0.487	0.738	3.94789e-10	4.12259e-09	NA
MYR1	HSPB11	-0.393913	0.944	0.969	3.98553e-10	4.15967e-09	-1.17852
MYR1	HSPB11	-0.393913	0.944	0.969	3.98553e-10	4.15967e-09	-1.17852
MYR1	ABCF1	-0.478848	0.744	0.869	4.00313e-10	4.17582e-09	NA
MYR1	RRP9	-0.361368	0.338	0.581	4.00621e-10	4.17681e-09	NA
MYR1	ITPRIP	-0.44027	0.268	0.493	4.01501e-10	4.18376e-09	-0.864105
MYR1	POPDC2	-0.255145	0.025	0.17	4.01843e-10	4.1851e-09	NA
MYR1	RBM19	-0.338952	0.206	0.441	4.0255e-10	4.19024e-09	NA
MYR1	JAM3	-0.451285	0.456	0.694	4.05257e-10	4.21618e-09	NA
MYR1	AHCTF1	-0.411376	0.403	0.659	4.05503e-10	4.2165e-09	NA
MYR1	ZNF718	-0.386311	0.217	0.45	4.09293e-10	4.25366e-09	-2.00765
MYR1	DKK3	0.45682	0.975	0.913	4.22752e-10	4.3912e-09	NA
MYR1	FTH1	0.293428	1	1	4.3092e-10	4.47368e-09	NA
MYR1	RUNDC3B	-0.226577	0.034	0.188	4.34548e-10	4.50895e-09	NA
MYR1	C12orf49	-0.385228	0.386	0.611	4.35552e-10	4.51698e-09	NA
MYR1	FLVCR1	-0.378855	0.11	0.31	4.43731e-10	4.59937e-09	NA
MYR1	ZBTB20	0.430963	0.989	0.991	4.58714e-10	4.75216e-09	NA
MYR1	AC087280.2	-0.286296	0.045	0.21	4.62392e-10	4.78773e-09	NA
MYR1	CCDC80	0.617986	0.986	0.974	4.68774e-10	4.85126e-09	NA
MYR1	FGFR1	-0.398738	0.811	0.926	4.83632e-10	5.00237e-09	NA
MYR1	CXCR4	-0.160796	0	0.105	4.89983e-10	5.0654e-09	-5.14568
MYR1	ARHGAP26	0.688095	0.645	0.467	5.03315e-10	5.20048e-09	NA
MYR1	GRK6	-0.35753	0.214	0.441	5.09374e-10	5.26032e-09	NA
MYR1	PRKN	0.460305	0.372	0.14	5.10523e-10	5.2694e-09	NA
MYR1	RBM38	-0.258497	0.07	0.253	5.1328e-10	5.29508e-09	-2.3463
MYR1	AC017101.1	-0.428629	0.155	0.371	5.14739e-10	5.30733e-09	NA
MYR1	ABCA5	-0.464815	0.389	0.62	5.20206e-10	5.36088e-09	NA
MYR1	PITPNA-AS1	0.463907	0.715	0.576	5.24419e-10	5.40146e-09	NA
MYR1	LINC01619	-0.235136	0.048	0.218	5.28384e-10	5.43944e-09	NA
MYR1	MCM9	-0.375537	0.273	0.511	5.28906e-10	5.44196e-09	-1.51457
MYR1	C2CD3	-0.339143	0.234	0.476	5.29787e-10	5.44817e-09	NA
MYR1	KIDINS220	0.462771	0.634	0.424	5.36948e-10	5.51892e-09	NA
MYR1	STAG1	-0.39846	0.961	0.983	5.38267e-10	5.52957e-09	NA
MYR1	SAC3D1	-0.52274	0.58	0.786	5.50556e-10	5.65285e-09	-1.55604
MYR1	PKN1	0.456243	0.589	0.367	5.62007e-10	5.76741e-09	0.746072
MYR1	CDKN2A	-0.548688	0.27	0.511	5.67233e-10	5.818e-09	NA
MYR1	PFKP	-0.433621	0.518	0.76	5.68203e-10	5.8249e-09	-0.707487
MYR1	PFKP	-0.433621	0.518	0.76	5.68203e-10	5.8249e-09	-0.707487
MYR1	PDPN	-0.525556	0.093	0.275	5.72926e-10	5.87025e-09	NA
MYR1	GCFC2	-0.356837	0.403	0.655	5.76086e-10	5.89954e-09	NA
MYR1	PPA1	-0.317555	1	1	5.79568e-10	5.93211e-09	NA
MYR1	DRAM2	0.455596	0.724	0.55	5.86142e-10	5.99626e-09	NA
MYR1	NUSAP1	-0.203482	0.023	0.166	5.99932e-10	6.13142e-09	NA
MYR1	HOOK3	-0.392395	0.772	0.917	5.99979e-10	6.13142e-09	NA
MYR1	SYNJ2	-0.416015	0.549	0.812	6.0318e-10	6.16092e-09	NA
MYR1	FAM151B	-0.37773	0.223	0.459	6.10155e-10	6.22892e-09	NA
MYR1	RARS2	0.392935	0.873	0.812	6.11361e-10	6.23798e-09	NA
MYR1	DPP3	-0.33874	0.228	0.472	6.14256e-10	6.26426e-09	NA
MYR1	STT3B	-0.414257	0.699	0.86	6.1499e-10	6.26849e-09	NA
MYR1	AL133415.1	-0.208182	0.028	0.175	6.16732e-10	6.28298e-09	NA
MYR1	MXRA5	0.672067	0.701	0.555	6.23563e-10	6.34684e-09	NA
MYR1	CHST2	-0.28837	0.059	0.231	6.23648e-10	6.34684e-09	NA
MYR1	RASD1	-0.389451	0.299	0.576	6.29764e-10	6.40575e-09	NA
MYR1	AP001453.2	-0.367439	0.386	0.664	6.3369e-10	6.44236e-09	NA
MYR1	CLIP4	0.454542	0.668	0.45	6.38875e-10	6.4917e-09	NA
MYR1	EXT1	0.424672	1	0.996	6.41893e-10	6.51899e-09	NA
MYR1	TBCD	-0.373229	0.237	0.472	6.53299e-10	6.63139e-09	NA
MYR1	BUB3	-0.405022	0.704	0.9	6.64451e-10	6.7411e-09	NA
MYR1	MEAF6	0.376434	0.918	0.825	6.76378e-10	6.85855e-09	NA
MYR1	HMGA2	0.666551	0.606	0.389	6.86794e-10	6.96057e-09	NA
MYR1	ATG101	0.395489	0.831	0.734	6.89279e-10	6.98215e-09	NA
MYR1	ARHGAP44	-0.223935	0.039	0.197	6.90345e-10	6.98934e-09	NA
MYR1	RNF138	-0.32581	0.158	0.38	7.1427e-10	7.22784e-09	NA
MYR1	ATF7IP2	-0.423317	0.208	0.445	7.29344e-10	7.37656e-09	NA
MYR1	RNF227	-0.324175	0.104	0.301	7.29889e-10	7.37827e-09	NA
MYR1	G3BP2	-0.392064	0.69	0.873	7.36236e-10	7.4386e-09	NA
MYR1	NOP10	-0.275273	1	1	7.44607e-10	7.5193e-09	NA
MYR1	PSMB3	-0.294592	0.994	1	7.46138e-10	7.53088e-09	NA
MYR1	EFL1	-0.357496	0.254	0.489	7.60284e-10	7.66972e-09	NA
MYR1	KCNMB2-AS1	0.625932	0.296	0.087	7.75226e-10	7.81643e-09	NA
MYR1	MESP1	-0.390499	0.118	0.323	7.76795e-10	7.82823e-09	-2.67243
MYR1	KDM2B	-0.330963	0.231	0.476	7.77694e-10	7.83326e-09	-1.33575
MYR1	AC244153.1	0.438787	0.51	0.266	7.81805e-10	7.87063e-09	NA
MYR1	RUFY3	0.451749	0.803	0.655	7.9609e-10	8.01033e-09	NA
[truncated: 18,036 more rows]

## Sheet: Supplementary Data 1B
Target	Gene	Avg_Log2FC	Percent_Detection_Target_Population	Percent_Detection_Reference_Population	P_Value	P_Value_Adjusted
MYR1	TGME49_288380	-0.295264	1	1	2.3566e-14	1.54051e-10
MYR1	TGME49_273760	-0.385508	0.992	1	1.71124e-10	5.5932e-07
MYR1	TGME49_266070	0.172141	1	1	4.82803e-09	1.05203e-05
MYR1	TGME49_312480	-1.11313	0.513	0.642	2.81294e-06	0.00459704
MYR1	TGME49_216230	-0.195804	0.206	0.358	7.32107e-05	0.0957157
MYR1	TGME49_219750	0.116509	1	1	0.00015893	0.161822
MYR1	TGME49_232600	-0.122863	0.048	0.135	0.000173284	0.161822
MYR1	TGME49_213940	-0.124004	1	1	0.000202017	0.165073
MYR1	TGME49_233460	-0.107024	1	1	0.000236332	0.171656
MYR1	TGME49_218580	-0.155873	0.096	0.201	0.000279618	0.182786
MYR1	TGME49_278530	-0.21998	0.966	0.978	0.000421957	0.210252
MYR1	TGME49_278440	-0.152642	0.239	0.384	0.000469048	0.210252
MYR1	TGME49_291950	-0.196203	0.313	0.45	0.000484229	0.210252
MYR1	TGME49_233130	-0.0675189	0.008	0.057	0.000485879	0.210252
MYR1	TGME49_289690	-0.221231	1	1	0.000490914	0.210252
MYR1	TGME49_462890	0.219229	0.975	0.948	0.000539511	0.210252
MYR1	TGME49_262590	-0.219941	0.414	0.55	0.000546777	0.210252
MYR1	TGME49_313273	-0.110325	0.073	0.162	0.000842361	0.302361
MYR1	TGME49_318360	-0.201955	0.344	0.485	0.000878823	0.302361
MYR1	TGME49_316100	-0.137553	0.183	0.301	0.000981952	0.308408
MYR1	TGME49_310280	-0.193587	0.285	0.415	0.00105161	0.308408
MYR1	TGME49_311625	-0.115794	0.093	0.188	0.00106182	0.308408
MYR1	TGME49_252220	-0.217434	0.515	0.638	0.00109053	0.308408
MYR1	TGME49_286450	0.111292	1	1	0.00113229	0.308408
MYR1	TGME49_314480	-0.141917	0.189	0.31	0.00126322	0.319292
MYR1	TGME49_204380	-0.117898	0.07	0.153	0.00126994	0.319292
MYR1	TGME49_261240	-0.141291	0.121	0.218	0.00154241	0.343763
MYR1	TGME49_321520	-0.0900595	1	1	0.00155804	0.343763
MYR1	TGME49_224320	-0.0807207	0.028	0.087	0.00158343	0.343763
MYR1	TGME49_294812	-0.128493	0.127	0.227	0.00161778	0.343763
MYR1	TGME49_245650	-0.134352	0.13	0.231	0.00163021	0.343763
MYR1	TGME49_231430	-0.213612	0.29	0.41	0.0016928	0.345808
MYR1	TGME49_203290	0.61156	0.575	0.498	0.00175608	0.347863
MYR1	TGME49_257350	-0.16309	0.989	0.987	0.00192475	0.370061
MYR1	TGME49_271880	0.20383	0.296	0.183	0.00203076	0.372154
MYR1	TGME49_283550	-0.116266	0.068	0.144	0.00212253	0.372154
MYR1	TGME49_263610	-0.116974	0.203	0.323	0.00214948	0.372154
MYR1	TGME49_225555	0.133846	1	1	0.00216335	0.372154
MYR1	TGME49_231600	-0.0555462	0.008	0.048	0.00229098	0.382822
MYR1	TGME49_221260	-0.150708	0.259	0.38	0.00234249	0.382822
MYR1	TGME49_270380	0.122149	1	1	0.002406	0.38361
MYR1	TGME49_291140	-0.199784	0.594	0.69	0.00248131	0.386198
MYR1	TGME49_248260	-0.14367	0.177	0.284	0.00255646	0.388641
MYR1	TGME49_244920	-0.0887852	0.059	0.131	0.0028977	0.40761
MYR1	TGME49_214480	-0.149087	0.608	0.725	0.00291106	0.40761
MYR1	TGME49_211730	-0.126286	0.262	0.389	0.00291513	0.40761
MYR1	TGME49_237460	-0.117374	0.099	0.183	0.00293065	0.40761
MYR1	TGME49_223845	-0.080453	0.037	0.096	0.00315773	0.430044
MYR1	TGME49_217555	0.147389	0.966	0.965	0.003534	0.45599
MYR1	TGME49_292010	-0.140618	0.208	0.314	0.00354984	0.45599
MYR1	TGME49_256060	-0.168278	0.38	0.511	0.00386324	0.45599
MYR1	TGME49_215890	-0.111306	0.059	0.127	0.00391	0.45599
MYR1	TGME49_205720	-0.140717	0.231	0.341	0.00393008	0.45599
MYR1	TGME49_308830	-0.0925968	0.065	0.135	0.00408157	0.45599
MYR1	TGME49_311460	-0.193407	0.856	0.9	0.00412444	0.45599
MYR1	TGME49_231480	-0.172664	0.273	0.38	0.00412618	0.45599
MYR1	TGME49_231970	-0.159464	0.563	0.703	0.00423534	0.45599
MYR1	TGME49_282190	-0.124071	0.462	0.62	0.00427209	0.45599
MYR1	TGME49_272350	0.0573139	0.045	0.004	0.00432638	0.45599
MYR1	TGME49_277560	-0.116857	0.104	0.188	0.00433372	0.45599
MYR1	TGME49_236270	-0.0995974	0.13	0.223	0.00447907	0.45599
MYR1	TGME49_250950	-0.130812	0.161	0.258	0.0044844	0.45599
MYR1	TGME49_253900	0.0874207	0.104	0.039	0.00450201	0.45599
MYR1	TGME49_249900	-0.122868	1	1	0.00466742	0.45599
MYR1	TGME49_204550	-0.125511	0.138	0.227	0.0046846	0.45599
MYR1	TGME49_203940	-0.0912015	0.054	0.118	0.00469862	0.45599
MYR1	TGME49_254300	-0.167277	0.189	0.288	0.00475175	0.45599
MYR1	TGME49_228150	-0.175833	0.301	0.424	0.00487354	0.45599
MYR1	TGME49_268920	-0.130697	0.299	0.419	0.00489921	0.45599
MYR1	TGME49_249310	-0.199659	0.315	0.415	0.00491939	0.45599
MYR1	TGME49_290940	-0.193544	0.561	0.664	0.00500503	0.45599
MYR1	TGME49_232380	-0.0876661	0.048	0.109	0.00503031	0.45599
MYR1	TGME49_278930	-0.188974	0.346	0.45	0.00509213	0.45599
MYR1	TGME49_310100	-0.0671913	0.025	0.074	0.00521737	0.460891
MYR1	TGME49_236890	0.151457	0.944	0.886	0.00581334	0.485297
MYR1	TGME49_230820	-0.134844	0.524	0.664	0.00582496	0.485297
MYR1	TGME49_225530	-0.171791	0.389	0.52	0.00586784	0.485297
MYR1	TGME49_294230	0.164879	0.997	1	0.00589714	0.485297
MYR1	TGME49_225250	-0.146626	0.521	0.664	0.00595061	0.485297
MYR1	TGME49_300690	-0.120379	0.149	0.24	0.00598068	0.485297
MYR1	TGME49_207950	-0.105336	0.065	0.131	0.00601331	0.485297
MYR1	TGME49_258462	-0.136661	0.299	0.419	0.00660765	0.516959
MYR1	TGME49_209500	-0.1524	0.279	0.389	0.00665559	0.516959
MYR1	TGME49_260790	-0.141836	0.2	0.301	0.00666576	0.516959
MYR1	TGME49_242640	-0.140936	0.183	0.275	0.00673065	0.516959
MYR1	TGME49_227360	-0.105882	1	1	0.00689963	0.516959
MYR1	TGME49_207840	0.0810684	1	1	0.00690157	0.516959
MYR1	TGME49_288550	-0.156588	0.225	0.319	0.00700959	0.516959
MYR1	TGME49_225890	-0.146395	0.217	0.31	0.0070383	0.516959
MYR1	TGME49_235610	-0.090859	0.059	0.122	0.00714783	0.51917
MYR1	TGME49_277270	-0.127548	0.2	0.301	0.0073717	0.529548
MYR1	TGME49_267725	-0.130249	0.172	0.266	0.00754638	0.531795
MYR1	TGME49_241890	-0.138849	0.211	0.31	0.00765563	0.531795
MYR1	TGME49_223070	-0.1611	0.78	0.838	0.00770312	0.531795
MYR1	TGME49_217770	-0.127768	0.203	0.297	0.0077284	0.531795
MYR1	TGME49_318420	-0.161086	0.668	0.755	0.00793403	0.540258
MYR1	TGME49_232700	-0.0554796	0.017	0.057	0.00809281	0.545389
MYR1	TGME49_212860	-0.152478	0.4	0.528	0.00820231	0.547128
MYR1	TGME49_244700	-0.217434	0.67	0.777	0.00840024	0.55467
MYR1	TGME49_203710	-0.174181	0.473	0.572	0.00864256	0.562311
MYR1	TGME49_300230	-0.108477	0.149	0.236	0.00874409	0.562311
MYR1	TGME49_240740	-0.0947041	0.155	0.245	0.00888344	0.562311
MYR1	TGME49_214560	-0.125253	0.406	0.528	0.00891661	0.562311
MYR1	TGME49_262600	-0.116386	0.144	0.227	0.0089577	0.562311
MYR1	TGME49_276120	-0.113361	0.025	0.07	0.00903207	0.562311
MYR1	TGME49_254810	-0.0726335	0.042	0.096	0.00922304	0.562713
MYR1	TGME49_300250	-0.148099	0.372	0.472	0.00933274	0.562713
MYR1	TGME49_283900	-0.0685705	0.048	0.105	0.00937787	0.562713
MYR1	TGME49_263680	-0.0707787	0.039	0.092	0.00945427	0.562713
MYR1	TGME49_278730	-0.0769527	0.079	0.148	0.00946893	0.562713
MYR1	TGME49_217550	0.128527	0.989	0.974	0.00972108	0.565195
MYR1	TGME49_302005	-0.0632333	0.028	0.074	0.00972644	0.565195
MYR1	TGME49_297170	-0.081882	0.096	0.17	0.00977009	0.565195
MYR1	TGME49_315080	-0.114416	0.248	0.354	0.00999359	0.568062
MYR1	TGME49_321680	-0.139916	1	0.996	0.0101335	0.568062
MYR1	TGME49_253300	-0.0779958	0.099	0.175	0.0101954	0.568062
MYR1	TGME49_202360	-0.0987552	0.118	0.197	0.0103462	0.568062
MYR1	TGME49_210830	-0.0716628	0.073	0.14	0.0105402	0.568062
MYR1	TGME49_207230	-0.110519	0.231	0.332	0.0105903	0.568062
MYR1	TGME49_243910	-0.173241	0.704	0.764	0.0105976	0.568062
MYR1	TGME49_204100	-0.0999106	0.099	0.17	0.0107341	0.568062
MYR1	TGME49_233230	-0.140148	0.538	0.651	0.0108524	0.568062
MYR1	TGME49_204440	0.0684405	0.076	0.026	0.0109367	0.568062
MYR1	TGME49_202490	-0.162752	0.279	0.371	0.0111686	0.568062
MYR1	TGME49_270070	-0.0814563	0.062	0.122	0.0111971	0.568062
MYR1	TGME49_247410	-0.131074	0.975	0.969	0.0113763	0.568062
MYR1	TGME49_251550	-0.152958	0.465	0.576	0.0115217	0.568062
MYR1	TGME49_311790	-0.148392	0.177	0.262	0.0115641	0.568062
MYR1	TGME49_214370	-0.127679	0.161	0.245	0.0115717	0.568062
MYR1	TGME49_249170	0.110032	0.203	0.122	0.0115725	0.568062
MYR1	TGME49_209940	-0.132042	0.132	0.21	0.0117771	0.568062
MYR1	TGME49_222990	-0.106273	0.208	0.306	0.011818	0.568062
MYR1	TGME49_215600	-0.141901	0.411	0.515	0.011844	0.568062
MYR1	TGME49_255420	-0.16246	0.437	0.55	0.0121071	0.568062
MYR1	TGME49_216660	-0.112529	0.169	0.253	0.0121216	0.568062
MYR1	TGME49_249730	-0.126192	0.214	0.306	0.0121993	0.568062
MYR1	TGME49_313020	-0.152945	0.29	0.384	0.0122373	0.568062
MYR1	TGME49_211330	-0.108452	0.104	0.175	0.0125211	0.568062
MYR1	TGME49_240080	0.11441	0.2	0.122	0.0125228	0.568062
MYR1	TGME49_249860	-0.15152	0.324	0.419	0.0126213	0.568062
MYR1	TGME49_201770	-0.128809	0.158	0.236	0.0127109	0.568062
MYR1	TGME49_205370	0.0934952	0.087	0.035	0.0127261	0.568062
MYR1	TGME49_313930	-0.116907	0.141	0.223	0.0128126	0.568062
MYR1	TGME49_223270	-0.104891	0.07	0.131	0.012854	0.568062
MYR1	TGME49_290260	-0.085577	0.051	0.105	0.012985	0.568062
MYR1	TGME49_267800	-0.157482	0.431	0.537	0.0129947	0.568062
MYR1	TGME49_300613	0.178972	0.346	0.258	0.0129999	0.568062
MYR1	TGME49_221980	-0.0760781	0.054	0.109	0.0130921	0.568062
MYR1	TGME49_258090	-0.0760781	0.054	0.109	0.0130921	0.568062
MYR1	TGME49_204045	-0.104295	0.138	0.218	0.0131228	0.568062
MYR1	TGME49_208510	-0.0964185	0.177	0.266	0.0131457	0.568062
MYR1	TGME49_291980	-0.11043	0.146	0.227	0.0132087	0.568062
MYR1	TGME49_291310	0.17254	0.876	0.838	0.013691	0.584953
MYR1	TGME49_205060	-0.119366	0.155	0.236	0.0138125	0.585288
MYR1	TGME49_211410	-0.122851	0.234	0.328	0.0138779	0.585288
MYR1	TGME49_273130	0.223818	0.555	0.432	0.0142556	0.586885
MYR1	TGME49_263750	0.0726237	0.093	0.039	0.0143758	0.586885
MYR1	TGME49_227610	-0.074476	0.045	0.096	0.0144383	0.586885
MYR1	TGME49_232610	-0.140996	0.265	0.362	0.0145483	0.586885
MYR1	TGME49_269770	-0.0975083	0.115	0.188	0.014576	0.586885
MYR1	TGME49_320070	-0.117448	0.73	0.86	0.0146109	0.586885
MYR1	TGME49_249190	-0.120265	0.349	0.459	0.0146963	0.586885
MYR1	TGME49_313190	0.177938	0.448	0.358	0.0147247	0.586885
MYR1	TGME49_318650	-0.116883	0.135	0.21	0.0147954	0.586885
MYR1	TGME49_284780	-0.0687396	0.045	0.096	0.0148135	0.586885
MYR1	TGME49_213720	-0.0939616	0.068	0.127	0.0152321	0.587593
MYR1	TGME49_207200	-0.0774104	0.07	0.131	0.0152398	0.587593
MYR1	TGME49_213740	-0.114094	0.172	0.258	0.015306	0.587593
MYR1	TGME49_250500	0.099717	0.11	0.052	0.0154798	0.587593
MYR1	TGME49_316510	-0.17586	0.349	0.445	0.0155227	0.587593
MYR1	TGME49_267810	-0.144533	0.406	0.507	0.0155246	0.587593
MYR1	TGME49_207990	-0.11044	0.231	0.323	0.01557	0.587593
MYR1	TGME49_299670	-0.155809	0.363	0.467	0.0155722	0.587593
MYR1	TGME49_285850	-0.129063	0.417	0.533	0.0156404	0.587593
MYR1	TGME49_201250	-0.144711	0.285	0.376	0.0159902	0.597301
MYR1	TGME49_300040	-0.162151	0.335	0.428	0.0165232	0.604129
MYR1	TGME49_281675	-0.101549	0.096	0.162	0.0165608	0.604129
MYR1	TGME49_265460	-0.111639	0.225	0.319	0.0166244	0.604129
MYR1	TGME49_257730	-0.0612024	0.034	0.079	0.0167703	0.604129
MYR1	TGME49_285710	-0.11568	0.237	0.332	0.0167988	0.604129
MYR1	TGME49_252340	-0.102922	0.296	0.402	0.0168752	0.604129
MYR1	TGME49_248780	-0.0534582	0.023	0.061	0.0168889	0.604129
MYR1	TGME49_262560	-0.177651	0.91	0.913	0.0169123	0.604129
MYR1	TGME49_285240	-0.152799	0.899	0.921	0.0171554	0.607411
MYR1	TGME49_257060	-0.107461	0.206	0.293	0.01719	0.607411
MYR1	TGME49_312420	-0.129147	0.349	0.454	0.0173817	0.608785
MYR1	TGME49_240210	-0.0889594	0.208	0.301	0.0174151	0.608785
MYR1	TGME49_281520	-0.131901	0.293	0.384	0.0176889	0.610228
MYR1	TGME49_314700	-0.0534095	0.028	0.07	0.0177226	0.610228
MYR1	TGME49_216970	-0.077386	0.189	0.284	0.0178024	0.610228
MYR1	TGME49_312280	-0.108698	0.183	0.266	0.0178298	0.610228
MYR1	TGME49_305470	-0.0902586	0.11	0.179	0.0180762	0.611936
MYR1	TGME49_319920	0.129369	0.932	0.904	0.0180802	0.611936
MYR1	TGME49_279400	0.190319	0.856	0.803	0.0181606	0.611936
MYR1	TGME49_254490	0.112183	0.211	0.135	0.0185506	0.618069
MYR1	TGME49_309050	-0.100751	0.118	0.188	0.0186034	0.618069
MYR1	TGME49_270830	-0.115896	0.152	0.227	0.0186262	0.618069
MYR1	TGME49_299180	0.164437	0.33	0.245	0.0187822	0.620097
MYR1	TGME49_310190	-0.0995974	0.144	0.218	0.0189939	0.621044
MYR1	TGME49_305340	-0.139123	0.549	0.646	0.0190009	0.621044
MYR1	TGME49_219440	-0.120321	0.183	0.262	0.0192419	0.621886
MYR1	TGME49_249350	-0.128973	0.251	0.336	0.0194519	0.621886
MYR1	TGME49_226390	-0.0704093	0.056	0.109	0.0195499	0.621886
MYR1	TGME49_225940	-0.0976656	0.397	0.524	0.0196086	0.621886
MYR1	TGME49_223140	0.154151	0.938	0.908	0.0197371	0.621886
MYR1	TGME49_316430	-0.0740507	0.056	0.109	0.019868	0.621886
MYR1	TGME49_314470	-0.11875	0.273	0.367	0.0198822	0.621886
MYR1	TGME49_207440	-0.0765547	1	1	0.0200128	0.621886
MYR1	TGME49_202572	-0.081882	0.107	0.175	0.0200278	0.621886
MYR1	TGME49_269588	0.0608672	0.07	0.026	0.0200966	0.621886
MYR1	TGME49_313990	-0.0857974	0.121	0.192	0.0202572	0.621886
MYR1	TGME49_206600	-0.132676	0.2	0.279	0.0205196	0.621886
MYR1	TGME49_280370	-0.186407	0.439	0.537	0.0206187	0.621886
MYR1	TGME49_222130	-0.0655654	0.099	0.166	0.0207073	0.621886
MYR1	TGME49_318290	-0.085837	0.09	0.153	0.0207101	0.621886
MYR1	TGME49_216740	-0.0756325	0.073	0.131	0.0207662	0.621886
MYR1	TGME49_275860	-0.156998	0.603	0.707	0.0208077	0.621886
MYR1	TGME49_305050	-0.0817246	0.051	0.1	0.0209956	0.621886
MYR1	TGME49_220350	-0.0852096	0.276	0.38	0.0210631	0.621886
MYR1	TGME49_258420	-0.109552	0.155	0.231	0.0210761	0.621886
MYR1	TGME49_266690	-0.0815259	0.239	0.341	0.0211952	0.621886
MYR1	TGME49_280540	0.100197	0.228	0.148	0.021198	0.621886
MYR1	TGME49_273640	-0.0724332	0.051	0.1	0.0212147	0.621886
MYR1	TGME49_310610	0.147492	0.482	0.402	0.0213658	0.621896
MYR1	TGME49_203358	-0.117898	0.183	0.262	0.0215692	0.621896
MYR1	TGME49_202760	-0.0898006	0.183	0.266	0.0216345	0.621896
MYR1	TGME49_235540	-0.164221	0.93	0.93	0.0216486	0.621896
MYR1	TGME49_206610	-0.0784575	0.09	0.153	0.0216907	0.621896
MYR1	TGME49_318210	-0.0902586	0.104	0.17	0.0219419	0.623868
MYR1	TGME49_314720	-0.118927	0.423	0.533	0.0221451	0.623868
MYR1	TGME49_202410	-0.10792	0.223	0.31	0.0223131	0.623868
MYR1	TGME49_285880	-0.0980128	0.138	0.21	0.0223365	0.623868
MYR1	TGME49_260270	-0.110703	0.121	0.188	0.022398	0.623868
MYR1	TGME49_298020	-0.10539	0.313	0.419	0.022789	0.623868
MYR1	TGME49_285520	-0.0991346	0.11	0.175	0.022794	0.623868
MYR1	TGME49_299000	-0.0577773	0.217	0.319	0.0228125	0.623868
MYR1	TGME49_208370	-0.168352	0.33	0.432	0.0230263	0.623868
MYR1	TGME49_217050	-0.129486	0.299	0.384	0.0230565	0.623868
MYR1	TGME49_266366	-0.203349	0.738	0.79	0.0230666	0.623868
MYR1	TGME49_269950	-0.139964	0.777	0.838	0.0231094	0.623868
MYR1	TGME49_293710	-0.074476	0.33	0.445	0.0231823	0.623868
MYR1	TGME49_306680	-0.0718509	0.07	0.127	0.0232052	0.623868
MYR1	TGME49_215730	-0.0959897	0.53	0.651	0.0232284	0.623868
MYR1	TGME49_232830	-0.125284	0.518	0.629	0.0232865	0.623868
MYR1	TGME49_253520	-0.0881509	0.082	0.14	0.0236899	0.624337
MYR1	TGME49_293900	-0.110369	0.144	0.218	0.023731	0.624337
MYR1	TGME49_257050	-0.091903	0.11	0.175	0.0238399	0.624337
MYR1	TGME49_271335	-0.0797019	0.161	0.24	0.023875	0.624337
MYR1	TGME49_294740	-0.0993078	0.161	0.236	0.0240326	0.624337
MYR1	TGME49_248390	0.0923978	1	1	0.0240563	0.624337
MYR1	TGME49_298990	-0.0629803	0.045	0.092	0.024068	0.624337
MYR1	TGME49_240300	-0.0629803	0.045	0.092	0.024068	0.624337
MYR1	TGME49_261022	-0.10972	0.38	0.472	0.0242785	0.627306
MYR1	TGME49_211270	-0.0607708	0.051	0.1	0.024744	0.634982
MYR1	TGME49_218070	-0.0791185	0.245	0.341	0.024793	0.634982
MYR1	TGME49_305450	-0.102811	0.414	0.528	0.024867	0.634982
MYR1	TGME49_233820	0.0651678	0.087	0.039	0.0250496	0.635429
MYR1	TGME49_290660	-0.136978	0.932	0.969	0.0250789	0.635429
MYR1	TGME49_214310	-0.102311	0.208	0.293	0.0251933	0.635863
MYR1	TGME49_269438	-0.0720419	0.065	0.118	0.0254235	0.639205
MYR1	TGME49_294705	-0.111639	0.296	0.393	0.0256008	0.639629
MYR1	TGME49_289610	-0.114094	0.18	0.258	0.025636	0.639629
MYR1	TGME49_243210	-0.10738	0.279	0.371	0.0262381	0.65136
MYR1	TGME49_210255	-0.123527	0.932	0.961	0.0263055	0.65136
MYR1	TGME49_213710	-0.0828295	0.239	0.328	0.0266271	0.656835
MYR1	TGME49_319940	-0.0684041	0.062	0.114	0.0269203	0.661571
MYR1	TGME49_248660	0.154057	0.375	0.297	0.0271952	0.663455
MYR1	TGME49_228130	-0.130958	0.285	0.376	0.0273155	0.663455
MYR1	TGME49_294800	-0.124239	1	0.996	0.0273444	0.663455
MYR1	TGME49_291850	0.103656	1	1	0.0274029	0.663455
MYR1	TGME49_311000	-0.121856	0.338	0.432	0.0276867	0.663733
MYR1	TGME49_207830	-0.120631	0.223	0.301	0.0277952	0.663733
MYR1	TGME49_294310	-0.0921691	0.287	0.38	0.0278084	0.663733
MYR1	TGME49_214320	-0.155054	0.856	0.904	0.0279923	0.663733
MYR1	TGME49_203120	-0.0931058	0.189	0.266	0.0281268	0.663733
MYR1	TGME49_254050	-0.100948	0.265	0.354	0.0281987	0.663733
MYR1	TGME49_254540	-0.0791768	0.076	0.131	0.0282881	0.663733
MYR1	TGME49_221850	-0.0836427	0.146	0.218	0.028482	0.663733
MYR1	TGME49_207910	-0.0771126	0.138	0.21	0.0285173	0.663733
MYR1	TGME49_201380	-0.268823	0.479	0.576	0.0286179	0.663733
MYR1	TGME49_213580	0.102979	1	1	0.0286308	0.663733
MYR1	TGME49_226310	-0.0897747	0.031	0.07	0.0286328	0.663733
MYR1	TGME49_245428	-0.103362	0.22	0.301	0.0287924	0.664205
MYR1	TGME49_279320	-0.105043	0.237	0.323	0.0288564	0.664205
MYR1	TGME49_218400	-0.043507	0.017	0.048	0.0290902	0.665133
MYR1	TGME49_267840	-0.0534095	0.031	0.07	0.0291002	0.665133
MYR1	TGME49_250770	-0.139968	0.949	0.956	0.0293353	0.668171
MYR1	TGME49_256000	-0.0878453	0.997	0.996	0.0297829	0.674534
MYR1	TGME49_302050	0.122621	0.715	0.651	0.0299208	0.674534
MYR1	TGME49_240490	-0.0494893	0.025	0.061	0.0301617	0.674534
MYR1	TGME49_232970	-0.0756325	0.073	0.127	0.0302044	0.674534
MYR1	TGME49_257500	-0.0475089	0.023	0.057	0.0302589	0.674534
MYR1	TGME49_268000	-0.0475089	0.023	0.057	0.0302589	0.674534
MYR1	TGME49_268890	-0.111815	0.546	0.664	0.030337	0.674534
MYR1	TGME49_221700	0.145136	0.648	0.59	0.0306136	0.677959
MYR1	TGME49_230940	-0.136318	0.834	0.904	0.0308091	0.677959
MYR1	TGME49_304450	-0.0249824	0	0.013	0.0309114	0.677959
MYR1	TGME49_290980	-0.094638	0.327	0.424	0.030971	0.677959
MYR1	TGME49_267430	0.140304	0.921	0.825	0.0310859	0.677959
MYR1	TGME49_216390	-0.111639	0.18	0.253	0.0311133	0.677959
MYR1	TGME49_240450	-0.176896	0.592	0.664	0.0315408	0.681989
MYR1	TGME49_202870	-0.0846938	0.07	0.122	0.0318198	0.681989
MYR1	TGME49_204340	-0.135963	0.634	0.699	0.031871	0.681989
MYR1	TGME49_305770	-0.0980128	0.135	0.201	0.0320496	0.681989
MYR1	TGME49_203020	-0.101549	0.107	0.166	0.0320539	0.681989
MYR1	TGME49_217220	-0.0845031	0.231	0.319	0.0321481	0.681989
MYR1	TGME49_310030	-0.107235	0.228	0.319	0.0322087	0.681989
MYR1	TGME49_294902	-0.0999106	0.096	0.153	0.0322576	0.681989
MYR1	TGME49_218410	-0.0821309	1	1	0.0323785	0.681989
MYR1	TGME49_210700	-0.0695352	0.09	0.148	0.0324809	0.681989
MYR1	TGME49_213020	-0.0724332	0.051	0.096	0.0325942	0.681989
MYR1	TGME49_306370	0.168625	0.166	0.105	0.032672	0.681989
MYR1	TGME49_215520	-0.129754	0.361	0.463	0.03277	0.681989
MYR1	TGME49_224720	-0.0962476	0.169	0.24	0.0329187	0.681989
MYR1	TGME49_314430	-0.205421	0.555	0.624	0.0329916	0.681989
MYR1	TGME49_220330	-0.140618	0.454	0.546	0.0330073	0.681989
MYR1	TGME49_239540	-0.104465	0.206	0.284	0.0331686	0.681989
MYR1	TGME49_221400	-0.171545	0.493	0.555	0.033355	0.681989
MYR1	TGME49_330000	0.144842	0.558	0.476	0.0335176	0.681989
MYR1	TGME49_275650	-0.244741	0.6	0.646	0.0336277	0.681989
MYR1	TGME49_263200	0.044823	0.045	0.013	0.0337168	0.681989
MYR1	TGME49_265850	0.111189	0.186	0.122	0.0337844	0.681989
MYR1	TGME49_314042	-0.121763	0.186	0.258	0.033847	0.681989
MYR1	TGME49_314418	-0.124487	0.456	0.541	0.03394	0.681989
MYR1	TGME49_313360	-0.0997389	0.2	0.275	0.0340192	0.681989
MYR1	TGME49_224490	-0.0934748	0.149	0.218	0.0340473	0.681989
MYR1	TGME49_265780	0.0908516	0.152	0.092	0.0342767	0.681989
MYR1	TGME49_277860	-0.0609832	0.051	0.096	0.0342908	0.681989
MYR1	TGME49_275450	-0.0852187	0.268	0.358	0.034694	0.681989
MYR1	TGME49_300608	-0.0875358	0.096	0.153	0.0347	0.681989
MYR1	TGME49_247050	-0.10062	0.268	0.354	0.0347126	0.681989
MYR1	TGME49_284160	-0.0752007	0.085	0.14	0.0348224	0.681989
MYR1	TGME49_309730	0.132295	0.966	0.952	0.0348282	0.681989
MYR1	TGME49_274120	-0.0958719	0.107	0.166	0.0348479	0.681989
MYR1	TGME49_211600	-0.0875358	0.085	0.14	0.0349497	0.681989
MYR1	TGME49_267270	-0.0844825	0.192	0.271	0.0351061	0.683002
MYR1	TGME49_310270	-0.090322	0.146	0.214	0.0353767	0.685565
MYR1	TGME49_308950	-0.15559	0.479	0.572	0.0355243	0.685565
MYR1	TGME49_202590	-0.109746	0.186	0.258	0.0355817	0.685565
MYR1	TGME49_226270	-0.12666	0.524	0.642	0.0356574	0.685565
MYR1	TGME49_254370	-0.117488	0.296	0.38	0.0359255	0.688695
MYR1	TGME49_223020	-0.0737782	0.327	0.424	0.0362688	0.690219
MYR1	TGME49_269720	-0.105224	0.101	0.157	0.0362866	0.690219
MYR1	TGME49_271090	0.0532541	0.065	0.026	0.0363218	0.690219
MYR1	TGME49_202380	0.149739	0.794	0.755	0.0372656	0.698059
MYR1	TGME49_267690	0.0901491	0.245	0.175	0.0372759	0.698059
MYR1	TGME49_229790	-0.0806758	0.082	0.135	0.037414	0.698059
MYR1	TGME49_305620	-0.0809319	0.079	0.131	0.0375528	0.698059
MYR1	TGME49_270520	-0.157985	0.958	0.965	0.0375948	0.698059
MYR1	TGME49_318525	0.0393415	0.037	0.009	0.037791	0.698059
MYR1	TGME49_291940	-0.111763	0.287	0.376	0.0377925	0.698059
MYR1	TGME49_217350	-0.111045	0.172	0.24	0.0379538	0.698059
MYR1	TGME49_205540	-0.0986964	0.206	0.279	0.0381167	0.698059
MYR1	TGME49_235550	-0.0583157	0.104	0.166	0.0381786	0.698059
MYR1	TGME49_294770	-0.122882	0.428	0.52	0.03834	0.698059
MYR1	TGME49_259690	-0.057198	0.045	0.087	0.0383555	0.698059
MYR1	TGME49_248510	-0.057198	0.045	0.087	0.0383555	0.698059
MYR1	TGME49_203362	-0.0688194	0.299	0.402	0.0383642	0.698059
MYR1	TGME49_289730	-0.118656	0.372	0.459	0.0384009	0.698059
MYR1	TGME49_244230	-0.0940515	0.177	0.249	0.0384429	0.698059
MYR1	TGME49_244440	-0.206207	0.806	0.817	0.0387952	0.702102
MYR1	TGME49_260670	0.0547411	0.07	0.031	0.0390362	0.702102
MYR1	TGME49_223262	0.0547411	0.07	0.031	0.0390362	0.702102
MYR1	TGME49_205500	-0.107744	0.803	0.865	0.0390952	0.702102
MYR1	TGME49_216910	-0.116633	0.493	0.598	0.0392233	0.702474
MYR1	TGME49_213610	-0.123835	0.417	0.502	0.0398631	0.708869
MYR1	TGME49_202900	-0.145284	0.282	0.354	0.0398636	0.708869
MYR1	TGME49_320130	-0.147045	0.437	0.507	0.0400826	0.708869
MYR1	TGME49_301218	-0.0552863	0.042	0.083	0.0404453	0.708869
MYR1	TGME49_232370	-0.0552863	0.042	0.083	0.0404453	0.708869
MYR1	TGME49_271888	-0.0552863	0.042	0.083	0.0404453	0.708869
MYR1	TGME49_228380	-0.0552863	0.042	0.083	0.0404453	0.708869
MYR1	TGME49_294430	-0.0969776	0.087	0.14	0.0405556	0.708869
MYR1	TGME49_292310	-0.0875358	0.09	0.144	0.0405564	0.708869
MYR1	TGME49_291150	-0.0737883	0.121	0.183	0.0410114	0.710341
MYR1	TGME49_215090	-0.0844355	0.13	0.192	0.0410386	0.710341
MYR1	TGME49_240280	-0.100289	0.397	0.493	0.0411279	0.710341
MYR1	TGME49_304760	-0.0746142	0.394	0.502	0.041164	0.710341
MYR1	TGME49_310380	-0.0998643	0.251	0.332	0.0412321	0.710341
MYR1	TGME49_226980	-0.105463	0.98	0.987	0.0415731	0.710341
MYR1	TGME49_261650	-0.099224	0.146	0.21	0.0417877	0.710341
MYR1	TGME49_225360	-0.127007	0.135	0.192	0.0420258	0.710341
MYR1	TGME49_254380	-0.113834	0.231	0.306	0.0420814	0.710341
MYR1	TGME49_205460	-0.0926851	0.313	0.402	0.0422099	0.710341
MYR1	TGME49_207750	-0.140044	0.561	0.659	0.0422878	0.710341
MYR1	TGME49_242700	-0.124185	0.208	0.279	0.0423889	0.710341
MYR1	TGME49_269910	-0.092909	0.099	0.153	0.0423974	0.710341
MYR1	TGME49_213300	-0.0607708	0.062	0.109	0.0424156	0.710341
MYR1	TGME49_268740	-0.117519	0.363	0.459	0.0424679	0.710341
MYR1	TGME49_269410	-0.0533617	0.039	0.079	0.0425476	0.710341
MYR1	TGME49_244320	0.0738354	1	1	0.0425917	0.710341
MYR1	TGME49_308093	0.195087	0.679	0.559	0.0425965	0.710341
MYR1	TGME49_236780	-0.0808777	0.13	0.192	0.0428434	0.711569
MYR1	TGME49_267460	0.0716628	0.087	0.044	0.0429896	0.711569
MYR1	TGME49_208740	0.134469	0.279	0.201	0.0432335	0.711569
MYR1	TGME49_235478	-0.0771126	0.132	0.197	0.0432985	0.711569
MYR1	TGME49_260320	-0.0756325	0.073	0.122	0.0433342	0.711569
MYR1	TGME49_223500	-0.0866473	0.115	0.175	0.0434512	0.711569
MYR1	TGME49_312300	0.0743742	0.104	0.057	0.0435205	0.711569
MYR1	TGME49_209730	-0.101957	0.146	0.21	0.043541	0.711569
MYR1	TGME49_283780	-0.10215	0.625	0.712	0.0439692	0.715181
MYR1	TGME49_236670	-0.0892239	0.099	0.153	0.0440314	0.715181
MYR1	TGME49_218780	-0.183103	0.918	0.895	0.0442873	0.715181
MYR1	TGME49_310710	-0.0759094	0.276	0.367	0.0445593	0.715181
MYR1	TGME49_226050	-0.122277	0.321	0.402	0.0445753	0.715181
MYR1	TGME49_250955	-0.051424	0.037	0.074	0.0446342	0.715181
MYR1	TGME49_204315	-0.051424	0.037	0.074	0.0446342	0.715181
MYR1	TGME49_314080	-0.0975858	0.87	0.913	0.0446372	0.715181
MYR1	TGME49_245640	0.277759	0.397	0.328	0.0448218	0.716382
MYR1	TGME49_277260	-0.0988784	1	1	0.0451704	0.720193
MYR1	TGME49_200700	-0.0665673	0.056	0.1	0.0456097	0.721859
MYR1	TGME49_263260	-0.164654	0.637	0.694	0.0456274	0.721859
MYR1	TGME49_244060	0.122032	0.234	0.17	0.045691	0.721859
MYR1	TGME49_281580	-0.103629	0.259	0.336	0.0457167	0.721859
MYR1	TGME49_240270	-0.0494731	0.034	0.07	0.0466673	0.735095
MYR1	TGME49_295450	0.147897	0.682	0.629	0.04694	0.737613
MYR1	TGME49_306620	-0.0782249	0.101	0.157	0.0471893	0.738093
MYR1	TGME49_296010	0.111037	0.521	0.441	0.0474928	0.738093
MYR1	TGME49_277880	-0.0875358	0.096	0.148	0.0475909	0.738093
MYR1	TGME49_215020	-0.0606671	0.073	0.122	0.0476363	0.738093
MYR1	TGME49_290180	-0.0777092	0.321	0.41	0.0476681	0.738093
MYR1	TGME49_217580	-0.107045	0.499	0.572	0.0477152	0.738093
MYR1	TGME49_275320	-0.0987894	0.462	0.555	0.047761	0.738093
MYR1	TGME49_248810	-0.0628569	0.054	0.096	0.0484641	0.745723
MYR1	TGME49_232360	0.0494323	0.062	0.026	0.0484935	0.745723
MYR1	TGME49_268210	-0.0475089	0.031	0.066	0.0485969	0.745723
MYR1	TGME49_258820	0.121133	0.983	0.969	0.0489954	0.746894
MYR1	TGME49_207020	0.0758114	0.158	0.1	0.04942	0.746894
MYR1	TGME49_229250	0.0817216	1	1	0.0496512	0.746894
MYR1	TGME49_210310	-0.0571205	0.054	0.096	0.0496907	0.746894
MYR1	TGME49_261230	-0.0571205	0.054	0.096	0.0496907	0.746894
MYR1	TGME49_232550	0.116646	0.969	0.978	0.0501231	0.746894
MYR1	TGME49_227630	0.0433062	0.062	0.026	0.0502295	0.746894
MYR1	TGME49_218820	-0.0860081	1	1	0.050344	0.746894
MYR1	TGME49_224610	-0.122961	0.203	0.271	0.0503823	0.746894
MYR1	TGME49_315760	-0.0715831	0.113	0.17	0.0504053	0.746894
MYR1	TGME49_228010	-0.119132	0.321	0.397	0.0507528	0.746894
MYR1	TGME49_313980	-0.0916402	0.287	0.376	0.0507813	0.746894
MYR1	TGME49_258240	-0.0899442	0.22	0.297	0.0508677	0.746894
MYR1	TGME49_314860	-0.119489	0.358	0.424	0.0509644	0.746894
MYR1	TGME49_289640	-0.0829143	0.27	0.354	0.0510554	0.746894
MYR1	TGME49_281910	-0.0873099	0.18	0.249	0.0514012	0.746894
MYR1	TGME49_307800	-0.0646636	0.152	0.218	0.0517288	0.746894
MYR1	TGME49_275990	-0.0741769	0.121	0.179	0.0518122	0.746894
MYR1	TGME49_262710	-0.0961487	0.992	0.991	0.0518362	0.746894
MYR1	TGME49_205380	-0.109243	0.955	0.969	0.0518379	0.746894
MYR1	TGME49_276155	-0.04354	0.025	0.057	0.0518537	0.746894
MYR1	TGME49_278910	-0.04354	0.025	0.057	0.0518537	0.746894
MYR1	TGME49_249250	0.0453772	1	1	0.0519169	0.746894
MYR1	TGME49_254635	-0.0718509	0.068	0.114	0.0520099	0.746894
MYR1	TGME49_256900	-0.0354361	0.014	0.039	0.0520864	0.746894
MYR1	TGME49_250730	-0.162167	0.758	0.795	0.0521986	0.746894
MYR1	TGME49_310390	-0.0865031	0.538	0.659	0.052572	0.746894
MYR1	TGME49_220380	-0.0786936	0.079	0.127	0.0525893	0.746894
MYR1	TGME49_206490	-0.098135	0.234	0.306	0.0526308	0.746894
MYR1	TGME49_220630	-0.159498	0.468	0.528	0.0526825	0.746894
MYR1	TGME49_249698	-0.134053	0.485	0.572	0.0526872	0.746894
MYR1	TGME49_276930	-0.259254	0.425	0.507	0.0526966	0.746894
MYR1	TGME49_236130	-0.1423	0.51	0.585	0.052698	0.746894
MYR1	TGME49_297925	-0.0838508	0.104	0.157	0.0528678	0.746894
MYR1	TGME49_286910	-0.05309	0.073	0.122	0.0529207	0.746894
MYR1	TGME49_257100	-0.041535	0.023	0.052	0.0529703	0.746894
MYR1	TGME49_320050	-0.0575055	1	1	0.0533967	0.746894
MYR1	TGME49_240243	-0.0395161	0.02	0.048	0.0535423	0.746894
MYR1	TGME49_244130	-0.0395161	0.02	0.048	0.0535423	0.746894
MYR1	TGME49_307605	-0.108649	0.518	0.62	0.0535793	0.746894
MYR1	TGME49_278270	-0.0758907	0.211	0.284	0.0535956	0.746894
MYR1	TGME49_243350	-0.10852	0.239	0.31	0.0537355	0.746894
MYR1	TGME49_261590	-0.113002	0.315	0.393	0.0538526	0.746894
MYR1	TGME49_209080	0.0524325	0.073	0.035	0.0538807	0.746894
MYR1	TGME49_271280	-0.0922087	0.172	0.236	0.0539942	0.746894
MYR1	TGME49_249770	-0.0613147	0.152	0.218	0.0541728	0.746894
MYR1	TGME49_285220	0.0425012	0.048	0.017	0.0541982	0.746894
MYR1	TGME49_257360	0.0425012	0.048	0.017	0.0541982	0.746894
MYR1	TGME49_240810	-0.126088	0.749	0.786	0.0544185	0.746894
MYR1	TGME49_316140	-0.107958	0.682	0.76	0.0544721	0.746894
MYR1	TGME49_289290	-0.0994927	0.4	0.493	0.0545853	0.746894
MYR1	TGME49_235700	-0.146617	0.53	0.59	0.0546146	0.746894
MYR1	TGME49_203540	-0.0655654	0.11	0.166	0.0547985	0.747844
MYR1	TGME49_222390	-0.0599844	0.113	0.17	0.0551711	0.750172
MYR1	TGME49_294750	-0.0907621	0.231	0.306	0.0551985	0.750172
MYR1	TGME49_318160	-0.0965849	0.972	0.974	0.0553894	0.751087
MYR1	TGME49_285170	0.0539114	0.079	0.039	0.055574	0.751087
MYR1	TGME49_247710	-0.0932657	0.287	0.367	0.0556106	0.751087
MYR1	TGME49_247040	-0.132105	0.375	0.454	0.0558813	0.752041
MYR1	TGME49_312940	0.0970879	0.992	0.978	0.0559112	0.752041
MYR1	TGME49_232800	-0.0740507	0.062	0.105	0.056263	0.754681
MYR1	TGME49_297647	-0.0533145	0.048	0.087	0.0563384	0.754681
MYR1	TGME49_228720	0.0298332	0.025	0.004	0.0566799	0.755522
MYR1	TGME49_251560	-0.0732146	0.203	0.275	0.0567238	0.755522
MYR1	TGME49_315300	-0.128987	0.445	0.52	0.0569389	0.755522
MYR1	TGME49_248190	-0.0870373	0.256	0.332	0.0569551	0.755522
MYR1	TGME49_289190	-0.0566111	0.096	0.148	0.0569791	0.755522
MYR1	TGME49_249540	-0.0634505	0.113	0.17	0.0571368	0.75608
MYR1	TGME49_234450	0.0580665	1	1	0.0580325	0.76638
MYR1	TGME49_223760	-0.085251	0.161	0.223	0.0584519	0.770363
MYR1	TGME49_232190	0.119742	0.369	0.297	0.058692	0.771584
MYR1	TGME49_217400	0.108794	0.144	0.092	0.0587806	0.771584
MYR1	TGME49_320170	0.0821264	0.054	0.022	0.0590073	0.773007
MYR1	TGME49_266900	0.16132	0.946	0.913	0.0592293	0.773361
MYR1	TGME49_268630	0.0559957	0.096	0.052	0.0593711	0.773361
MYR1	TGME49_278720	-0.0812972	0.172	0.236	0.0593922	0.773361
MYR1	TGME49_239885	-0.0512129	0.082	0.131	0.059643	0.773361
MYR1	TGME49_259870	0.0822172	0.132	0.083	0.0597889	0.773361
MYR1	TGME49_222000	-0.139627	0.341	0.415	0.0598083	0.773361
MYR1	TGME49_258580	0.154281	0.685	0.563	0.0598624	0.773361
MYR1	TGME49_243710	-0.130061	0.887	0.908	0.0601179	0.77513
MYR1	TGME49_315910	-0.110245	0.138	0.192	0.0602798	0.775243
MYR1	TGME49_301010	-0.0772563	0.192	0.258	0.0604984	0.775243
MYR1	TGME49_245570	-0.0872795	0.265	0.345	0.0605584	0.775243
MYR1	TGME49_243530	-0.0698767	0.076	0.122	0.0606011	0.775243
MYR1	TGME49_319600	0.0498709	0.118	0.07	0.0610981	0.777987
MYR1	TGME49_266360	-0.0875864	0.177	0.24	0.0611515	0.777987
MYR1	TGME49_321590	-0.091903	0.546	0.642	0.0611726	0.777987
MYR1	TGME49_311800	0.141319	0.496	0.419	0.061815	0.780814
MYR1	TGME49_214110	-0.0592861	0.279	0.367	0.0618348	0.780814
MYR1	TGME49_259720	-0.120826	0.177	0.236	0.061853	0.780814
MYR1	TGME49_233500	-0.077611	0.282	0.362	0.0618727	0.780814
MYR1	TGME49_219800	-0.0979384	0.631	0.721	0.0620187	0.780907
MYR1	TGME49_232350	-0.149737	0.997	0.996	0.0621651	0.780907
MYR1	TGME49_305630	-0.0552863	0.042	0.079	0.062254	0.780907
MYR1	TGME49_294920	-0.0845031	0.242	0.314	0.0624451	0.780907
MYR1	TGME49_276220	0.0991009	0.217	0.157	0.0624774	0.780907
MYR1	TGME49_220430	-0.0754555	0.138	0.197	0.0626691	0.781808
MYR1	TGME49_232450	-0.0569693	0.062	0.105	0.0631438	0.78623
MYR1	TGME49_264830	-0.0494572	0.042	0.079	0.0635742	0.790084
MYR1	TGME49_223150	-0.0739206	0.186	0.253	0.0641677	0.791234
MYR1	TGME49_258040	-0.096235	0.096	0.144	0.064203	0.791234
MYR1	TGME49_236970	-0.152636	0.597	0.672	0.0645079	0.791234
MYR1	TGME49_215690	0.0864179	0.177	0.122	0.0645791	0.791234
MYR1	TGME49_246620	-0.0688659	0.479	0.585	0.0646203	0.791234
MYR1	TGME49_269710	-0.0984601	0.237	0.306	0.0647378	0.791234
MYR1	TGME49_305920	-0.0705925	0.194	0.262	0.0648495	0.791234
MYR1	TGME49_311440	-0.0956032	0.352	0.432	0.0648709	0.791234
MYR1	TGME49_265810	0.0370246	0.039	0.013	0.0649117	0.791234
MYR1	TGME49_284680	0.0370246	0.039	0.013	0.0649117	0.791234
MYR1	TGME49_269430	0.0796501	0.115	0.07	0.0649982	0.791234
MYR1	TGME49_219690	0.0737974	1	1	0.0651777	0.791945
MYR1	TGME49_217520	0.13695	0.806	0.734	0.0654322	0.793562
MYR1	TGME49_295400	-0.07669	0.158	0.218	0.065739	0.795807
MYR1	TGME49_216470	-0.0598927	0.13	0.188	0.0659717	0.796733
MYR1	TGME49_260820	0.204703	0.668	0.555	0.0660592	0.796733
MYR1	TGME49_268010	-0.0804235	0.096	0.144	0.066773	0.798398
MYR1	TGME49_311650	-0.07669	0.149	0.21	0.0668672	0.798398
MYR1	TGME49_208320	-0.0712436	0.163	0.227	0.0670353	0.798398
MYR1	TGME49_261490	-0.111375	0.276	0.345	0.067111	0.798398
MYR1	TGME49_202300	-0.0684396	0.254	0.328	0.0671794	0.798398
MYR1	TGME49_223420	-0.112519	0.327	0.397	0.0672187	0.798398
MYR1	TGME49_281500	-0.0475089	0.039	0.074	0.0673841	0.798398
MYR1	TGME49_231625	-0.0475089	0.039	0.074	0.0673841	0.798398
MYR1	TGME49_230970	-0.0887852	0.054	0.092	0.0673861	0.798398
MYR1	TGME49_203750	0.0743742	0.099	0.057	0.0675167	0.798398
MYR1	TGME49_290670	0.123622	0.93	0.873	0.0675408	0.798398
MYR1	TGME49_307270	-0.0877986	0.296	0.376	0.0679027	0.801227
MYR1	TGME49_301430	0.108441	0.276	0.214	0.0682097	0.802212
MYR1	TGME49_241305	-0.0590046	0.056	0.096	0.0682316	0.802212
MYR1	TGME49_297060	-0.0816317	1	1	0.0684901	0.803187
MYR1	TGME49_216380	-0.0831328	0.172	0.231	0.0685603	0.803187
MYR1	TGME49_206470	0.146185	0.783	0.777	0.0687362	0.803808
MYR1	TGME49_249340	-0.128897	0.468	0.528	0.0689101	0.804402
MYR1	TGME49_245720	-0.0839032	0.138	0.192	0.0693144	0.805433
MYR1	TGME49_213650	-0.119601	0.425	0.493	0.069629	0.805433
MYR1	TGME49_265390	-0.10165	0.307	0.389	0.0697899	0.805433
MYR1	TGME49_306195	-0.0795547	0.33	0.41	0.0699732	0.805433
MYR1	TGME49_234310	-0.118387	0.975	0.974	0.0702586	0.805433
MYR1	TGME49_253440	-0.109263	0.648	0.721	0.0705705	0.805433
MYR1	TGME49_294700	-0.0553115	0.223	0.297	0.0706114	0.805433
MYR1	TGME49_277030	-0.0548137	0.101	0.153	0.070674	0.805433
MYR1	TGME49_216010	-0.0641877	0.251	0.328	0.070715	0.805433
MYR1	TGME49_275420	-0.110245	0.135	0.188	0.0707249	0.805433
MYR1	TGME49_261075	0.0539114	0.076	0.039	0.0708786	0.805433
MYR1	TGME49_243580	-0.234432	0.834	0.83	0.0711651	0.805433
MYR1	TGME49_321550	-0.10539	0.315	0.389	0.0711715	0.805433
MYR1	TGME49_266760	-0.0717171	0.623	0.707	0.0711907	0.805433
MYR1	TGME49_230890	-0.0455474	0.037	0.07	0.0712927	0.805433
MYR1	TGME49_310360	-0.098994	0.946	0.895	0.071634	0.805433
MYR1	TGME49_320430	-0.0825043	0.214	0.279	0.071737	0.805433
MYR1	TGME49_240800	0.0201779	0.014	0	0.0717745	0.805433
MYR1	TGME49_315810	-0.0625215	0.27	0.345	0.0718861	0.805433
MYR1	TGME49_216960	-0.067973	0.163	0.223	0.0719508	0.805433
MYR1	TGME49_277090	-0.0602574	0.296	0.38	0.0720058	0.805433
MYR1	TGME49_232540	-0.0698767	0.082	0.127	0.0720343	0.805433
MYR1	TGME49_205010	-0.0742038	0.406	0.502	0.0723774	0.805433
MYR1	TGME49_266640	-0.13517	0.6	0.655	0.0723779	0.805433
MYR1	TGME49_206670	-0.104445	0.546	0.629	0.0725361	0.805433
MYR1	TGME49_213490	-0.106104	0.42	0.489	0.0725361	0.805433
MYR1	TGME49_313710	0.0864179	0.166	0.114	0.0725883	0.805433
MYR1	TGME49_290040	-0.0973538	1	1	0.0725894	0.805433
MYR1	TGME49_263530	-0.0913448	0.254	0.323	0.0726289	0.805433
MYR1	TGME49_297880	-0.0883049	1	1	0.072969	0.805433
MYR1	TGME49_209690	-0.10907	0.406	0.485	0.072996	0.805433
MYR1	TGME49_225090	-0.0764399	0.248	0.319	0.0731267	0.805433
MYR1	TGME49_458020	-0.0475089	0.135	0.192	0.0731406	0.805433
MYR1	TGME49_263215	-0.0682404	0.068	0.109	0.0733149	0.805433
MYR1	TGME49_268880	0.0917423	0.13	0.083	0.0733356	0.805433
MYR1	TGME49_247390	-0.0540666	0.172	0.236	0.073434	0.805433
MYR1	TGME49_218540	0.155659	0.789	0.751	0.0736157	0.806074
MYR1	TGME49_202220	-0.0928695	0.096	0.144	0.0741661	0.810742
MYR1	TGME49_214980	-0.0849836	0.411	0.493	0.0747516	0.812582
MYR1	TGME49_265140	0.0574259	0.093	0.052	0.0747883	0.812582
MYR1	TGME49_258730	0.157941	0.704	0.655	0.0748497	0.812582
MYR1	TGME49_306490	-0.0513613	0.054	0.092	0.0748517	0.812582
MYR1	TGME49_262050	0.181662	0.837	0.751	0.0749559	0.812582
MYR1	TGME49_288670	-0.0435725	0.034	0.066	0.0752648	0.813087
MYR1	TGME49_219570	-0.0435725	0.034	0.066	0.0752648	0.813087
MYR1	TGME49_217910	-0.0751212	0.445	0.541	0.0753757	0.813087
MYR1	TGME49_255880	-0.102631	0.273	0.336	0.0756007	0.81321
MYR1	TGME49_245770	0.0594063	0.11	0.066	0.0756359	0.81321
MYR1	TGME49_305480	-0.0747819	0.104	0.153	0.0758392	0.814057
MYR1	TGME49_225440	-0.0634505	0.132	0.188	0.076111	0.815635
MYR1	TGME49_264940	-0.0709679	0.349	0.441	0.0762444	0.815728
MYR1	TGME49_233220	-0.0876661	0.29	0.367	0.0767553	0.818873
MYR1	TGME49_218362	0.0958552	0.2	0.144	0.076789	0.818873
MYR1	TGME49_208300	-0.137327	0.611	0.69	0.0770984	0.820834
MYR1	TGME49_205470	-0.117347	0.975	0.974	0.0774426	0.822535
MYR1	TGME49_235970	-0.112673	0.969	0.978	0.0775718	0.822535
MYR1	TGME49_311510	-0.121219	0.575	0.642	0.0776356	0.822535
MYR1	TGME49_215070	0.128973	0.701	0.659	0.077832	0.823282
MYR1	TGME49_310210	-0.0638107	0.107	0.157	0.0780264	0.824004
MYR1	TGME49_267820	-0.0125453	0	0.009	0.0784357	0.824883
MYR1	TGME49_297210	-0.113851	0.321	0.393	0.0784592	0.824883
MYR1	TGME49_211670	0.120889	0.704	0.69	0.0787512	0.824883
MYR1	TGME49_297790	-0.0924757	0.237	0.301	0.0787655	0.824883
MYR1	TGME49_264790	-0.0566806	0.096	0.144	0.0789237	0.824883
MYR1	TGME49_248200	-0.115455	0.411	0.485	0.0789686	0.824883
MYR1	TGME49_202980	-0.109998	0.285	0.354	0.0789929	0.824883
MYR1	TGME49_254900	-0.0622681	0.093	0.14	0.0795908	0.829223
MYR1	TGME49_301170	0.0440583	0.051	0.022	0.0796622	0.829223
MYR1	TGME49_259200	-0.0494415	0.051	0.087	0.0800801	0.832247
MYR1	TGME49_246060	-0.0697047	0.09	0.135	0.0804945	0.834955
MYR1	TGME49_232230	0.0613154	1	1	0.080596	0.834955
MYR1	TGME49_285660	-0.0667335	0.141	0.197	0.0808279	0.836032
MYR1	TGME49_242090	-0.156458	0.572	0.646	0.0816824	0.843535
MYR1	TGME49_264030	-0.156033	0.29	0.354	0.081829	0.843717
MYR1	TGME49_294940	0.149436	0.4	0.349	0.0825452	0.846661
MYR1	TGME49_202120	-0.100975	0.285	0.349	0.0826407	0.846661
MYR1	TGME49_240250	-0.10374	0.448	0.528	0.0826789	0.846661
MYR1	TGME49_298970	-0.0950984	0.955	0.956	0.0828427	0.846661
MYR1	TGME49_214210	-0.130265	0.67	0.725	0.0829765	0.846661
MYR1	TGME49_239310	-0.0843787	0.53	0.616	0.0829951	0.846661
MYR1	TGME49_221630	-0.0846938	0.062	0.1	0.0831206	0.846661
MYR1	TGME49_259860	-0.0551021	0.065	0.105	0.0831507	0.846661
MYR1	TGME49_210690	-0.0523806	1	1	0.0837816	0.848961
MYR1	TGME49_238410	0.114763	0.346	0.275	0.0840176	0.848961
MYR1	TGME49_314695	-0.139209	0.197	0.258	0.0840796	0.848961
MYR1	TGME49_209530	-0.0591236	0.186	0.249	0.0842172	0.848961
MYR1	TGME49_264770	0.127915	0.718	0.694	0.0842409	0.848961
MYR1	TGME49_250780	-0.0785358	0.146	0.201	0.0842881	0.848961
MYR1	TGME49_320190	0.0456005	0.056	0.026	0.0843527	0.848961
MYR1	TGME49_203960	-0.0670171	0.127	0.179	0.0844922	0.848961
MYR1	TGME49_306220	-0.0674933	0.228	0.297	0.0845516	0.848961
MYR1	TGME49_278030	-0.15146	0.245	0.31	0.0847663	0.848961
MYR1	TGME49_285150	0.0701427	0.149	0.1	0.0850816	0.848961
MYR1	TGME49_258560	0.0417584	0.056	0.026	0.0851024	0.848961
MYR1	TGME49_220940	-0.111375	0.259	0.323	0.0852584	0.848961
MYR1	TGME49_248130	-0.0844601	0.175	0.231	0.0852592	0.848961
MYR1	TGME49_292130	0.0705065	1	1	0.0853247	0.848961
MYR1	TGME49_240990	-0.0475089	0.048	0.083	0.0856272	0.849086
MYR1	TGME49_232010	-0.0475089	0.048	0.083	0.0856272	0.849086
MYR1	TGME49_283878	-0.0604646	0.09	0.135	0.0857269	0.849086
MYR1	TGME49_314100	-0.118848	0.721	0.738	0.0859679	0.849248
MYR1	TGME49_214960	-0.0554664	0.208	0.275	0.0861137	0.849248
MYR1	TGME49_307990	0.112715	0.366	0.306	0.086133	0.849248
MYR1	TGME49_313310	-0.0375661	0.025	0.052	0.086924	0.855756
MYR1	TGME49_314900	-0.119157	0.304	0.362	0.0872429	0.856166
MYR1	TGME49_208780	-0.091903	0.631	0.712	0.0872435	0.856166
MYR1	TGME49_271060	-0.0493813	0.079	0.122	0.0874306	0.856166
MYR1	TGME49_269930	-0.0577047	0.13	0.183	0.0874895	0.856166
MYR1	TGME49_258680	0.159587	0.315	0.262	0.0878483	0.858164
MYR1	TGME49_217850	0.0647679	0.096	0.057	0.0880793	0.858164
MYR1	TGME49_248360	-0.0959321	0.972	0.974	0.0881376	0.858164
MYR1	TGME49_280660	-0.091704	0.527	0.603	0.0882188	0.858164
MYR1	TGME49_224150	-0.0712952	0.099	0.144	0.0883623	0.858178
MYR1	TGME49_288650	-0.162579	0.994	1	0.0884828	0.858178
MYR1	TGME49_311060	0.0513828	0.124	0.079	0.0889068	0.859875
MYR1	TGME49_290620	-0.134018	0.459	0.528	0.089431	0.859875
MYR1	TGME49_207120	-0.0801751	0.107	0.153	0.0895434	0.859875
MYR1	TGME49_248480	-0.0592421	1	1	0.0897411	0.859875
MYR1	TGME49_214090	-0.0765965	0.276	0.349	0.0898952	0.859875
MYR1	TGME49_270530	0.12652	0.456	0.402	0.0901588	0.859875
MYR1	TGME49_268870	0.0671078	0.141	0.092	0.0903167	0.859875
MYR1	TGME49_220140	0.143056	0.479	0.437	0.0903492	0.859875
MYR1	TGME49_293410	-0.0355363	0.023	0.048	0.090356	0.859875
MYR1	TGME49_270595	-0.0355363	0.023	0.048	0.090356	0.859875
MYR1	TGME49_216070	-0.0355363	0.023	0.048	0.090356	0.859875
MYR1	TGME49_249690	-0.0622555	0.194	0.258	0.0904707	0.859875
MYR1	TGME49_300140	-0.0695561	1	1	0.0908179	0.859875
MYR1	TGME49_284050	-0.0759005	0.268	0.336	0.0909439	0.859875
MYR1	TGME49_313080	-0.163336	0.859	0.843	0.0910623	0.859875
MYR1	TGME49_264760	0.0646462	0.299	0.231	0.0911373	0.859875
MYR1	TGME49_304870	-0.0608761	0.059	0.096	0.0912621	0.859875
MYR1	TGME49_289570	-0.0475089	0.344	0.428	0.0912916	0.859875
MYR1	TGME49_313030	-0.0682675	0.146	0.201	0.0913385	0.859875
MYR1	TGME49_245435	-0.0640601	0.099	0.144	0.0914287	0.859875
MYR1	TGME49_274130	-0.0455633	0.045	0.079	0.0915041	0.859875
MYR1	TGME49_235720	-0.0709386	0.11	0.157	0.0915516	0.859875
MYR1	TGME49_261450	-0.0764603	0.208	0.271	0.0918336	0.861286
MYR1	TGME49_243545	-0.0315674	0.023	0.048	0.0920877	0.862432
MYR1	TGME49_261070	0.0493526	0.085	0.048	0.0925217	0.863209
MYR1	TGME49_247350	0.0971917	1	0.996	0.092748	0.863209
MYR1	TGME49_231750	-0.0780972	0.172	0.227	0.0927809	0.863209
MYR1	TGME49_213620	-0.0975083	0.104	0.148	0.0928642	0.863209
MYR1	TGME49_251470	0.103651	0.851	0.834	0.0929971	0.863209
MYR1	TGME49_286800	-0.0334923	0.02	0.044	0.0932436	0.863209
MYR1	TGME49_285825	-0.0334923	0.02	0.044	0.0932436	0.863209
MYR1	TGME49_215150	0.150363	0.623	0.594	0.0932497	0.863209
MYR1	TGME49_248870	0.10055	0.29	0.231	0.0933591	0.863209
MYR1	TGME49_297160	-0.117898	0.237	0.297	0.0936695	0.863228
MYR1	TGME49_279100	-0.131729	0.932	0.93	0.0938214	0.863228
MYR1	TGME49_285750	-0.0909015	0.363	0.432	0.094043	0.863228
MYR1	TGME49_302000	0.131746	0.611	0.537	0.0940881	0.863228
MYR1	TGME49_258980	-0.0577047	0.161	0.218	0.0941794	0.863228
MYR1	TGME49_236820	-0.0581003	0.262	0.336	0.0943501	0.863228
MYR1	TGME49_278230	-0.104189	0.423	0.493	0.0950548	0.863228
MYR1	TGME49_223690	-0.0763416	0.515	0.59	0.0950586	0.863228
MYR1	TGME49_320700	-0.0779958	0.118	0.166	0.0950742	0.863228
MYR1	TGME49_209850	-0.12151	0.577	0.655	0.0951211	0.863228
MYR1	TGME49_313060	-0.120631	0.225	0.279	0.0952043	0.863228
MYR1	TGME49_253430	-0.115472	0.854	0.865	0.0952619	0.863228
MYR1	TGME49_315958	-0.0531777	0.073	0.114	0.0954224	0.863228
MYR1	TGME49_202790	-0.064891	0.285	0.358	0.0956304	0.863228
MYR1	TGME49_285870	0.169269	0.718	0.624	0.0956489	0.863228
MYR1	TGME49_247700	-0.0513306	0.059	0.096	0.0959316	0.863228
MYR1	TGME49_266300	0.133355	0.586	0.489	0.0961992	0.863228
MYR1	TGME49_285480	-0.069204	0.099	0.144	0.0964699	0.863228
MYR1	TGME49_281420	-0.0641877	0.085	0.127	0.0964757	0.863228
MYR1	TGME49_314358	0.0500464	0.085	0.048	0.0965756	0.863228
MYR1	TGME49_315510	0.209163	0.166	0.118	0.0965962	0.863228
MYR1	TGME49_217030	-0.0794687	0.459	0.546	0.0967116	0.863228
MYR1	TGME49_309760	-0.154316	0.797	0.825	0.0968975	0.863228
MYR1	TGME49_277680	-0.126619	0.589	0.655	0.0969406	0.863228
MYR1	TGME49_250030	-0.05848	0.099	0.144	0.0972576	0.863228
MYR1	TGME49_237160	-0.121763	0.177	0.227	0.0972734	0.863228
MYR1	TGME49_249550	-0.0935375	0.127	0.175	0.0973147	0.863228
MYR1	TGME49_274050	-0.0626158	0.07	0.109	0.0973871	0.863228
MYR1	TGME49_209790	-0.0837016	0.192	0.249	0.0975143	0.863228
MYR1	TGME49_213410	-0.0702566	1	1	0.0975492	0.863228
MYR1	TGME49_319370	0.0721978	0.177	0.127	0.0975493	0.863228
MYR1	TGME49_206390	-0.11887	0.186	0.236	0.0976471	0.863228
MYR1	TGME49_314920	-0.0436045	0.042	0.074	0.0977189	0.863228
MYR1	TGME49_261850	-0.049396	0.073	0.114	0.0981094	0.865507
MYR1	TGME49_288910	-0.0679995	0.558	0.659	0.0990474	0.8669
MYR1	TGME49_227570	-0.0792178	0.487	0.568	0.0992004	0.8669
MYR1	TGME49_231991	0.0761495	0.152	0.105	0.0992663	0.8669
MYR1	TGME49_223080	-0.0914758	0.724	0.803	0.0997106	0.8669
MYR1	TGME49_249840	0.0347239	0.042	0.017	0.0997396	0.8669
MYR1	TGME49_247380	0.0704694	0.189	0.135	0.0998191	0.8669
MYR1	TGME49_294980	-0.065702	0.099	0.144	0.0999623	0.8669
MYR1	TGME49_291050	-0.116151	0.203	0.262	0.100023	0.8669
MYR1	TGME49_209070	-0.075286	0.468	0.555	0.100231	0.8669
MYR1	TGME49_206450	-0.0616185	0.132	0.183	0.100366	0.8669
MYR1	TGME49_255650	-0.0601531	0.383	0.472	0.10083	0.8669
MYR1	TGME49_249370	0.237478	0.98	0.952	0.101057	0.8669
MYR1	TGME49_289700	0.121751	0.628	0.568	0.101071	0.8669
MYR1	TGME49_265190	-0.0773097	0.361	0.437	0.101198	0.8669
MYR1	TGME49_221590	-0.129651	0.437	0.502	0.10189	0.8669
MYR1	TGME49_268950	-0.0723836	0.479	0.563	0.102388	0.8669
MYR1	TGME49_224200	0.0498709	0.138	0.092	0.102444	0.8669
MYR1	TGME49_309850	-0.0811682	0.197	0.258	0.102454	0.8669
MYR1	TGME49_320180	-0.0872113	0.197	0.258	0.10261	0.8669
MYR1	TGME49_236110	0.0952109	0.4	0.341	0.10268	0.8669
MYR1	TGME49_255400	-0.0587362	0.07	0.109	0.102865	0.8669
MYR1	TGME49_227080	0.0732432	0.141	0.096	0.102921	0.8669
MYR1	TGME49_203080	0.126084	0.62	0.585	0.10295	0.8669
MYR1	TGME49_316660	-0.0759005	0.254	0.323	0.103169	0.8669
MYR1	TGME49_308980	-0.0949118	0.273	0.336	0.103608	0.8669
MYR1	TGME49_258170	-0.0708562	0.355	0.428	0.103786	0.8669
MYR1	TGME49_314830	-0.0848345	0.93	0.952	0.104173	0.8669
MYR1	TGME49_233120	-0.0416324	0.039	0.07	0.104276	0.8669
MYR1	TGME49_216830	-0.0416324	0.039	0.07	0.104276	0.8669
MYR1	TGME49_305090	-0.0741769	0.749	0.812	0.104381	0.8669
MYR1	TGME49_297650	-0.112187	0.451	0.541	0.104534	0.8669
MYR1	TGME49_230410	-0.083213	0.98	0.974	0.104701	0.8669
MYR1	TGME49_204110	-0.0779839	0.217	0.275	0.104758	0.8669
MYR1	TGME49_247670	0.125556	0.645	0.62	0.104887	0.8669
MYR1	TGME49_316680	-0.0954434	0.335	0.402	0.105046	0.8669
MYR1	TGME49_246920	0.11517	0.482	0.428	0.105093	0.8669
MYR1	TGME49_293340	-0.0706161	0.994	1	0.10516	0.8669
MYR1	TGME49_264640	-0.0493669	0.085	0.127	0.105337	0.8669
MYR1	TGME49_300621	-0.0684906	0.628	0.742	0.105353	0.8669
MYR1	TGME49_254690	-0.0927215	0.662	0.751	0.105443	0.8669
MYR1	TGME49_232640	-0.112512	0.403	0.476	0.10561	0.8669
MYR1	TGME49_251170	-0.105224	0.327	0.389	0.106331	0.8669
MYR1	TGME49_216210	-0.0992022	0.242	0.301	0.106401	0.8669
MYR1	TGME49_209430	-0.0505177	0.248	0.319	0.106512	0.8669
MYR1	TGME49_297150	-0.0600542	0.217	0.284	0.106526	0.8669
MYR1	TGME49_287180	-0.0626591	0.268	0.336	0.106641	0.8669
MYR1	TGME49_315440	-0.10015	0.203	0.258	0.106649	0.8669
MYR1	TGME49_248500	-0.0566606	0.406	0.485	0.106662	0.8669
MYR1	TGME49_221380	-0.103466	1	1	0.107026	0.8669
MYR1	TGME49_260540	-0.107859	0.186	0.24	0.107038	0.8669
MYR1	TGME49_319580	0.0700144	0.217	0.162	0.107259	0.8669
MYR1	TGME49_294670	-0.0899635	0.983	0.974	0.107389	0.8669
MYR1	TGME49_274290	-0.0631058	0.242	0.306	0.107739	0.8669
MYR1	TGME49_318190	-0.0569693	0.068	0.105	0.10776	0.8669
MYR1	TGME49_295770	0.0693047	0.13	0.087	0.107771	0.8669
MYR1	TGME49_215380	-0.0598927	0.13	0.179	0.107808	0.8669
MYR1	TGME49_255210	-0.0590046	0.299	0.367	0.10857	0.8669
MYR1	TGME49_288530	-0.0556829	0.189	0.245	0.108584	0.8669
MYR1	TGME49_250020	-0.0565427	0.107	0.153	0.108757	0.8669
MYR1	TGME49_256760	-0.102147	0.955	0.969	0.109	0.8669
MYR1	TGME49_223600	-0.0441732	0.186	0.245	0.109026	0.8669
MYR1	TGME49_236210	0.0860525	0.972	0.969	0.109724	0.8669
MYR1	TGME49_290200	0.135002	0.915	0.86	0.109761	0.8669
MYR1	TGME49_255510	-0.0785966	0.324	0.389	0.109835	0.8669
MYR1	TGME49_208010	-0.0641877	0.346	0.419	0.110073	0.8669
MYR1	TGME49_253040	-0.0455789	0.054	0.087	0.110443	0.8669
MYR1	TGME49_240400	-0.0455789	0.054	0.087	0.110443	0.8669
MYR1	TGME49_263140	-0.0455789	0.054	0.087	0.110443	0.8669
MYR1	TGME49_255300	-0.0455789	0.054	0.087	0.110443	0.8669
MYR1	TGME49_230710	-0.049411	0.068	0.105	0.110485	0.8669
MYR1	TGME49_263990	0.157836	0.501	0.459	0.110771	0.8669
MYR1	TGME49_293470	0.10717	0.842	0.821	0.11086	0.8669
MYR1	TGME49_207060	-0.121087	0.932	0.904	0.110888	0.8669
MYR1	TGME49_297760	-0.0699133	0.462	0.559	0.110974	0.8669
MYR1	TGME49_273050	-0.106806	0.161	0.21	0.111072	0.8669
MYR1	TGME49_220160	-0.0396468	0.037	0.066	0.111174	0.8669
MYR1	TGME49_256980	-0.0396468	0.037	0.066	0.111174	0.8669
MYR1	TGME49_286530	0.0647965	1	1	0.111218	0.8669
MYR1	TGME49_286220	-0.0961437	0.332	0.397	0.111796	0.8669
MYR1	TGME49_312390	-0.10738	0.693	0.76	0.111887	0.8669
MYR1	TGME49_220470	-0.0569693	0.217	0.279	0.112052	0.8669
MYR1	TGME49_311010	0.189466	0.831	0.773	0.11211	0.8669
MYR1	TGME49_224235	-0.0718931	0.327	0.397	0.112122	0.8669
MYR1	TGME49_266110	-0.0475089	0.121	0.17	0.112177	0.8669
MYR1	TGME49_241000	0.234262	0.346	0.297	0.112379	0.8669
MYR1	TGME49_237520	-0.0458343	0.177	0.236	0.112463	0.8669
MYR1	TGME49_244020	-0.0757058	0.645	0.764	0.112656	0.8669
MYR1	TGME49_216130	-0.104988	0.969	0.956	0.112739	0.8669
MYR1	TGME49_247520	0.247143	0.876	0.812	0.113064	0.8669
MYR1	TGME49_301400	-0.0855062	0.468	0.541	0.113068	0.8669
MYR1	TGME49_251540	-0.141273	0.896	0.9	0.113273	0.8669
MYR1	TGME49_290240	0.121205	0.338	0.284	0.113273	0.8669
MYR1	TGME49_290300	0.0518251	0.279	0.218	0.113377	0.8669
MYR1	TGME49_267450	-0.105842	0.135	0.183	0.113425	0.8669
MYR1	TGME49_216920	0.109877	0.586	0.528	0.113596	0.8669
MYR1	TGME49_200370	0.101744	0.338	0.279	0.113762	0.8669
MYR1	TGME49_251850	0.1008	0.777	0.755	0.113947	0.8669
MYR1	TGME49_270880	-0.109141	0.549	0.611	0.114238	0.8669
MYR1	TGME49_251480	-0.0604646	0.09	0.131	0.114373	0.8669
MYR1	TGME49_217182	-0.112512	0.4	0.459	0.114425	0.8669
MYR1	TGME49_252295	-0.107425	0.617	0.681	0.114432	0.8669
MYR1	TGME49_206680	-0.098135	0.225	0.279	0.114741	0.8669
MYR1	TGME49_226660	-0.0605651	0.293	0.362	0.114881	0.8669
MYR1	TGME49_249530	0.0910109	0.296	0.24	0.114882	0.8669
MYR1	TGME49_216880	-0.0631545	1	1	0.115004	0.8669
MYR1	TGME49_268680	0.118849	0.13	0.087	0.115021	0.8669
MYR1	TGME49_275480	0.110197	0.555	0.493	0.115114	0.8669
MYR1	TGME49_287270	-0.134378	0.392	0.445	0.115197	0.8669
MYR1	TGME49_312175	-0.079499	0.203	0.258	0.115512	0.8669
MYR1	TGME49_277910	-0.0458573	0.177	0.236	0.115603	0.8669
MYR1	TGME49_225820	-0.0343934	0.149	0.205	0.115644	0.8669
MYR1	TGME49_316230	-0.0988558	0.149	0.197	0.115779	0.8669
MYR1	TGME49_248720	-0.0759005	0.265	0.323	0.115857	0.8669
MYR1	TGME49_254420	-0.0494415	0.051	0.083	0.116089	0.8669
MYR1	TGME49_266310	0.0713273	0.18	0.131	0.116151	0.8669
MYR1	TGME49_221640	0.0697287	0.144	0.1	0.116244	0.8669
MYR1	TGME49_226825	-0.071126	0.335	0.402	0.116372	0.8669
MYR1	TGME49_291330	0.10369	0.451	0.384	0.116381	0.8669
MYR1	TGME49_316150	0.0456005	0.082	0.048	0.116389	0.8669
MYR1	TGME49_286160	-0.103187	0.341	0.406	0.116431	0.8669
MYR1	TGME49_304720	-0.0582353	0.115	0.162	0.116454	0.8669
MYR1	TGME49_239760	0.0561114	1	1	0.116465	0.8669
MYR1	TGME49_238080	-0.0645421	0.166	0.218	0.116531	0.8669
MYR1	TGME49_310560	0.0410277	0.065	0.035	0.116625	0.8669
MYR1	TGME49_310500	-0.101347	0.634	0.69	0.116641	0.8669
MYR1	TGME49_247470	-0.128705	0.752	0.777	0.116816	0.8669
MYR1	TGME49_305840	-0.093974	0.217	0.271	0.116852	0.8669
MYR1	TGME49_230440	-0.0475089	0.166	0.223	0.117036	0.8669
MYR1	TGME49_277760	-0.0842448	0.459	0.541	0.117102	0.8669
MYR1	TGME49_264460	0.0440906	0.076	0.044	0.117178	0.8669
MYR1	TGME49_225770	-0.0737883	0.132	0.179	0.117545	0.8669
MYR1	TGME49_273400	-0.0493386	0.104	0.148	0.117559	0.8669
MYR1	TGME49_213770	-0.0600542	0.22	0.284	0.117645	0.8669
MYR1	TGME49_254290	-0.0679204	0.076	0.114	0.117709	0.8669
MYR1	TGME49_315920	0.0502511	0.208	0.153	0.117801	0.8669
MYR1	TGME49_316360	0.140208	0.555	0.524	0.11795	0.8669
MYR1	TGME49_208500	-0.0609712	0.268	0.332	0.118014	0.8669
MYR1	TGME49_294630	-0.0904046	0.437	0.52	0.118021	0.8669
MYR1	TGME49_306670	0.0746027	1	0.996	0.118132	0.8669
MYR1	TGME49_223950	0.111969	0.318	0.266	0.118154	0.8669
MYR1	TGME49_251510	-0.05309	0.079	0.118	0.118279	0.8669
MYR1	TGME49_267350	0.139437	0.628	0.59	0.118302	0.8669
MYR1	TGME49_209540	-0.0376477	0.034	0.061	0.118401	0.8669
MYR1	TGME49_233310	-0.0376477	0.034	0.061	0.118401	0.8669
MYR1	TGME49_269150	-0.0376477	0.034	0.061	0.118401	0.8669
MYR1	TGME49_313170	-0.0376477	0.034	0.061	0.118401	0.8669
MYR1	TGME49_240660	-0.0862324	0.349	0.415	0.118545	0.8669
MYR1	TGME49_270930	-0.0637374	0.2	0.258	0.11855	0.8669
MYR1	TGME49_215360	-0.0910106	0.349	0.41	0.118571	0.8669
MYR1	TGME49_225105	-0.0436359	0.051	0.083	0.118577	0.8669
MYR1	TGME49_212200	-0.142956	0.141	0.183	0.119033	0.8669
MYR1	TGME49_268590	-0.0568954	0.065	0.1	0.119093	0.8669
MYR1	TGME49_250740	-0.0879499	0.428	0.507	0.119255	0.8669
MYR1	TGME49_312065	0.0801648	0.29	0.227	0.119349	0.8669
MYR1	TGME49_203050	-0.0381831	0.082	0.122	0.119669	0.8669
MYR1	TGME49_229680	0.0218844	0.02	0.004	0.119791	0.8669
MYR1	TGME49_314422	0.0218844	0.02	0.004	0.119791	0.8669
MYR1	TGME49_213392	-0.0902298	0.394	0.45	0.119855	0.8669
MYR1	TGME49_229360	-0.10447	0.952	0.939	0.120092	0.8669
MYR1	TGME49_250010	-0.0658407	0.099	0.14	0.120157	0.8669
MYR1	TGME49_262530	0.0812244	0.231	0.179	0.120321	0.8669
MYR1	TGME49_316330	-0.0983389	0.918	0.956	0.120358	0.8669
MYR1	TGME49_234560	-0.074309	0.259	0.323	0.120369	0.8669
MYR1	TGME49_205200	-0.0639345	0.087	0.127	0.120626	0.8669
MYR1	TGME49_212930	-0.0788731	0.558	0.672	0.120826	0.8669
MYR1	TGME49_234550	0.0511375	1	1	0.121018	0.8669
MYR1	TGME49_221510	0.0713546	0.997	1	0.121041	0.8669
MYR1	TGME49_214250	0.0807347	0.997	0.991	0.121198	0.8669
MYR1	TGME49_262620	-0.0868838	0.997	1	0.121571	0.8669
MYR1	TGME49_291880	-0.0555195	0.138	0.188	0.12158	0.8669
MYR1	TGME49_223490	-0.0507841	0.496	0.576	0.121754	0.8669
MYR1	TGME49_203160	0.0679683	0.203	0.153	0.121801	0.8669
MYR1	TGME49_308820	-0.0593691	0.146	0.197	0.121809	0.8669
MYR1	TGME49_295010	-0.0456094	0.065	0.1	0.121915	0.8669
MYR1	TGME49_278550	-0.0548137	0.101	0.144	0.12213	0.8669
MYR1	TGME49_312160	-0.0533194	1	1	0.122554	0.8669
MYR1	TGME49_243600	0.11143	0.834	0.834	0.122628	0.8669
MYR1	TGME49_265510	-0.0859148	0.668	0.729	0.122652	0.8669
MYR1	TGME49_213388	-0.0655654	0.11	0.153	0.122669	0.8669
MYR1	TGME49_214340	0.1479	0.676	0.655	0.122954	0.8669
MYR1	TGME49_322000	0.102537	0.251	0.197	0.122971	0.8669
MYR1	TGME49_306920	-0.0580013	0.115	0.162	0.123195	0.8669
MYR1	TGME49_253420	-0.0830653	0.335	0.402	0.123379	0.8669
MYR1	TGME49_217500	-0.0410423	0.338	0.415	0.123445	0.8669
MYR1	TGME49_319550	0.119342	0.732	0.699	0.123488	0.8669
MYR1	TGME49_254410	-0.0401294	0.268	0.341	0.123738	0.8669
MYR1	TGME49_222860	-0.0994757	0.955	0.974	0.123774	0.8669
MYR1	TGME49_219730	-0.095354	0.741	0.795	0.123938	0.8669
MYR1	TGME49_202930	-0.0415841	0.031	0.057	0.123971	0.8669
MYR1	TGME49_286420	-0.0499911	1	1	0.12401	0.8669
MYR1	TGME49_290160	-0.0512708	0.076	0.114	0.124082	0.8669
MYR1	TGME49_234280	-0.0803328	0.282	0.341	0.124206	0.8669
MYR1	TGME49_217610	-0.0735041	0.265	0.332	0.124234	0.8669
MYR1	TGME49_316180	-0.0976947	0.223	0.275	0.124334	0.8669
MYR1	TGME49_315310	0.0589207	0.245	0.188	0.124645	0.8669
MYR1	TGME49_293660	-0.0762579	0.262	0.323	0.124692	0.8669
MYR1	TGME49_263430	-0.0398957	0.065	0.1	0.124905	0.8669
MYR1	TGME49_214820	-0.0727757	0.414	0.48	0.124986	0.8669
MYR1	TGME49_238180	0.117245	0.831	0.79	0.125183	0.8669
MYR1	TGME49_240630	0.0788851	0.442	0.362	0.125584	0.8669
MYR1	TGME49_278060	0.114342	0.285	0.236	0.125703	0.8669
MYR1	TGME49_212955	-0.0356348	0.031	0.057	0.125934	0.8669
MYR1	TGME49_283740	-0.0356348	0.031	0.057	0.125934	0.8669
MYR1	TGME49_242580	-0.0356348	0.031	0.057	0.125934	0.8669
MYR1	TGME49_217590	-0.0493386	0.101	0.144	0.126045	0.8669
MYR1	TGME49_277230	-0.101173	0.13	0.175	0.126048	0.8669
MYR1	TGME49_245990	-0.0878884	0.245	0.301	0.126256	0.8669
MYR1	TGME49_226260	-0.0689461	0.296	0.362	0.126467	0.8669
MYR1	TGME49_207960	-0.0545465	0.135	0.183	0.12655	0.8669
MYR1	TGME49_247530	0.0894267	0.885	0.852	0.12661	0.8669
MYR1	TGME49_307830	-0.106569	0.825	0.843	0.126624	0.8669
MYR1	TGME49_320200	-0.0768111	0.237	0.293	0.126985	0.8669
MYR1	TGME49_235980	-0.0623567	0.18	0.231	0.127029	0.8669
MYR1	TGME49_263810	-0.049834	0.479	0.576	0.1272	0.8669
MYR1	TGME49_283890	-0.0416798	0.048	0.079	0.127297	0.8669
MYR1	TGME49_242670	-0.0416798	0.048	0.079	0.127297	0.8669
MYR1	TGME49_258970	-0.0416798	0.048	0.079	0.127297	0.8669
MYR1	TGME49_213570	-0.157261	0.927	0.934	0.127312	0.8669
MYR1	TGME49_260190	-0.123899	0.048	0.079	0.127336	0.8669
MYR1	TGME49_273140	-0.0725377	0.425	0.498	0.127688	0.8669
MYR1	TGME49_224030	0.0870332	0.186	0.14	0.127751	0.8669
MYR1	TGME49_294620	-0.0850568	0.91	0.93	0.127811	0.8669
MYR1	TGME49_302007	-0.0905021	0.397	0.467	0.12784	0.8669
MYR1	TGME49_294360	-0.0984098	0.392	0.45	0.128072	0.867572
MYR1	TGME49_266080	-0.125617	0.851	0.895	0.12902	0.871449
MYR1	TGME49_242340	0.026458	1	1	0.129105	0.871449
MYR1	TGME49_312090	0.0557874	1	1	0.129144	0.871449
MYR1	TGME49_264840	-0.0493248	0.101	0.144	0.129253	0.871449
MYR1	TGME49_318275	-0.0511022	0.113	0.157	0.129311	0.871449
MYR1	TGME49_277790	-0.072066	0.228	0.284	0.129662	0.872918
MYR1	TGME49_301270	-0.0795844	0.403	0.472	0.130242	0.873571
MYR1	TGME49_219320	0.136071	0.879	0.856	0.130607	0.873571
MYR1	TGME49_261400	0.0810493	0.921	0.865	0.130609	0.873571
MYR1	TGME49_318620	0.0542894	0.189	0.14	0.13079	0.873571
MYR1	TGME49_209960	-0.0929866	0.262	0.323	0.131319	0.873571
MYR1	TGME49_293840	-0.0724758	0.11	0.153	0.131525	0.873571
MYR1	TGME49_314280	-0.0855483	0.101	0.14	0.131536	0.873571
MYR1	TGME49_230010	-0.0511846	0.099	0.14	0.131587	0.873571
MYR1	TGME49_277240	-0.0528032	0.132	0.179	0.1316	0.873571
MYR1	TGME49_221200	-0.115369	0.408	0.459	0.132038	0.873571
MYR1	TGME49_286650	-0.110671	0.71	0.755	0.132561	0.873571
MYR1	TGME49_329800	-0.101549	0.082	0.118	0.132746	0.873571
MYR1	TGME49_305510	0.11887	0.608	0.537	0.132858	0.873571
MYR1	TGME49_251790	-0.0538505	0.22	0.279	0.132926	0.873571
MYR1	TGME49_275630	-0.0886476	0.279	0.336	0.13327	0.873571
MYR1	TGME49_279315	-0.0781591	0.304	0.367	0.133283	0.873571
MYR1	TGME49_218610	-0.0542036	0.166	0.218	0.13331	0.873571
MYR1	TGME49_294380	-0.0438703	0.101	0.144	0.133349	0.873571
MYR1	TGME49_309860	-0.0420338	0.101	0.144	0.133626	0.873571
MYR1	TGME49_309810	0.0465575	1	1	0.133661	0.873571
MYR1	TGME49_257710	-0.0475089	0.073	0.109	0.133663	0.873571
MYR1	TGME49_300980	-0.0336081	0.028	0.052	0.133724	0.873571
MYR1	TGME49_246750	-0.0336081	0.028	0.052	0.133724	0.873571
MYR1	TGME49_222850	-0.0726411	0.949	0.956	0.133731	0.873571
MYR1	TGME49_243480	-0.0567511	0.096	0.135	0.133815	0.873571
MYR1	TGME49_227030	0.124191	0.977	0.956	0.133921	0.873571
MYR1	TGME49_252290	-0.0593691	0.172	0.223	0.133942	0.873571
MYR1	TGME49_232280	-0.0624981	0.07	0.105	0.134055	0.873571
MYR1	TGME49_220120	-0.0757252	0.265	0.328	0.134062	0.873571
MYR1	TGME49_263730	-0.0614145	0.149	0.197	0.134171	0.873571
MYR1	TGME49_243298	0.0308194	0.039	0.017	0.134237	0.873571
MYR1	TGME49_323100	-0.0698466	0.583	0.638	0.13424	0.873571
MYR1	TGME49_292110	-0.0978824	0.101	0.14	0.134248	0.873571
MYR1	TGME49_297690	-0.0579255	0.152	0.201	0.134303	0.873571
MYR1	TGME49_315230	-0.0645421	0.172	0.223	0.134639	0.873616
MYR1	TGME49_210230	-0.082384	0.225	0.279	0.134888	0.873616
MYR1	TGME49_216490	-0.0512416	0.38	0.463	0.13491	0.873616
MYR1	TGME49_292260	0.099717	0.079	0.048	0.134939	0.873616
MYR1	TGME49_291900	-0.0840029	0.375	0.45	0.135188	0.873616
MYR1	TGME49_253750	-0.0372406	0.155	0.205	0.135192	0.873616
MYR1	TGME49_292020	0.08424	0.496	0.428	0.135737	0.873616
MYR1	TGME49_258770	0.116467	0.448	0.402	0.135844	0.873616
MYR1	TGME49_315710	-0.0567511	0.085	0.122	0.135995	0.873616
MYR1	TGME49_272660	0.227995	0.823	0.799	0.13606	0.873616
MYR1	TGME49_271100	-0.0555732	0.189	0.245	0.136285	0.873616
MYR1	TGME49_240200	-0.0397106	0.045	0.074	0.136647	0.873616
MYR1	TGME49_316480	-0.0493813	0.085	0.122	0.13676	0.873616
MYR1	TGME49_309590	0.234197	0.825	0.755	0.137125	0.873616
MYR1	TGME49_226030	-0.0733379	0.941	0.93	0.137178	0.873616
MYR1	TGME49_299820	0.0463424	0.096	0.061	0.137226	0.873616
MYR1	TGME49_300606	0.0958981	0.307	0.258	0.1376	0.873616
MYR1	TGME49_286720	-0.109172	0.558	0.611	0.137655	0.873616
MYR1	TGME49_209640	-0.0436669	0.059	0.092	0.137655	0.873616
MYR1	TGME49_307040	-0.0820248	0.155	0.201	0.137666	0.873616
MYR1	TGME49_270310	-0.0709135	0.47	0.559	0.137827	0.873616
MYR1	TGME49_207680	-0.0857444	0.696	0.751	0.137901	0.873616
MYR1	TGME49_243450	-0.0532797	0.293	0.367	0.137931	0.873616
MYR1	TGME49_262130	-0.1119	0.296	0.345	0.137961	0.873616
MYR1	TGME49_252360	0.252586	0.515	0.45	0.138174	0.873616
MYR1	TGME49_210345	0.0810896	0.175	0.131	0.138814	0.873616
MYR1	TGME49_309390	-0.0700922	0.155	0.201	0.139073	0.873616
MYR1	TGME49_205550	0.0654246	0.186	0.14	0.139102	0.873616
MYR1	TGME49_217660	-0.0941844	0.315	0.371	0.13926	0.873616
MYR1	TGME49_230110	-0.0835195	0.239	0.293	0.13952	0.873616
MYR1	TGME49_267660	-0.0368617	0.259	0.328	0.139524	0.873616
MYR1	TGME49_314295	0.107593	0.242	0.197	0.139535	0.873616
MYR1	TGME49_254010	-0.0672272	0.499	0.572	0.139583	0.873616
MYR1	TGME49_246500	-0.0710157	0.296	0.358	0.139631	0.873616
MYR1	TGME49_270790	-0.0622681	0.093	0.131	0.139686	0.873616
MYR1	TGME49_230190	0.0791135	0.485	0.432	0.140257	0.873616
MYR1	TGME49_309070	0.0893419	0.203	0.157	0.140409	0.873616
MYR1	TGME49_253570	-0.0710774	0.166	0.214	0.14068	0.873616
MYR1	TGME49_229350	0.142174	0.341	0.293	0.140822	0.873616
MYR1	TGME49_213870	-0.0757426	0.315	0.38	0.141009	0.873616
MYR1	TGME49_201860	0.278905	0.82	0.742	0.141011	0.873616
MYR1	TGME49_223750	-0.0382549	0.087	0.127	0.141373	0.873616
MYR1	TGME49_244070	0.0324392	0.045	0.022	0.141449	0.873616
MYR1	TGME49_246070	0.0324392	0.045	0.022	0.141449	0.873616
MYR1	TGME49_266400	-0.0341195	0.166	0.218	0.141515	0.873616
MYR1	TGME49_283510	-0.108452	0.546	0.607	0.141531	0.873616
MYR1	TGME49_220640	-0.0832431	0.437	0.515	0.141697	0.873616
MYR1	TGME49_277770	-0.0627757	0.158	0.205	0.141955	0.873616
MYR1	TGME49_203970	-0.0606543	0.194	0.245	0.142028	0.873616
MYR1	TGME49_200260	-0.014719	0.003	0.013	0.142087	0.873616
MYR1	TGME49_286240	-0.0141058	0.346	0.432	0.142129	0.873616
MYR1	TGME49_212300	0.128171	0.715	0.694	0.14252	0.873616
MYR1	TGME49_242660	0.0651332	0.572	0.528	0.142686	0.873616
MYR1	TGME49_219250	-0.0718286	0.324	0.384	0.143015	0.873616
MYR1	TGME49_236510	-0.0397483	0.217	0.279	0.14318	0.873616
MYR1	TGME49_234390	-0.0799304	0.242	0.297	0.143317	0.873616
MYR1	TGME49_209650	-0.0512708	0.07	0.105	0.143655	0.873616
MYR1	TGME49_289050	-0.0475089	0.07	0.105	0.143837	0.873616
MYR1	TGME49_222010	0.0333453	0.18	0.131	0.14397	0.873616
MYR1	TGME49_231910	-0.104683	0.749	0.786	0.14403	0.873616
MYR1	TGME49_254590	0.055786	0.115	0.079	0.144402	0.873616
MYR1	TGME49_320100	-0.115352	0.631	0.69	0.144547	0.873616
MYR1	TGME49_219590	-0.0721386	0.639	0.699	0.144566	0.873616
MYR1	TGME49_255340	-0.0491973	0.172	0.223	0.144578	0.873616
MYR1	TGME49_223710	-0.0489116	0.307	0.376	0.144859	0.873616
MYR1	TGME49_221522	0.082729	0.482	0.419	0.144872	0.873616
MYR1	TGME49_295710	-0.0643335	0.558	0.629	0.145021	0.873616
MYR1	TGME49_220480	0.0513828	0.121	0.083	0.145129	0.873616
MYR1	TGME49_321600	0.100467	0.217	0.17	0.145175	0.873616
MYR1	TGME49_262040	0.0418386	0.079	0.048	0.145493	0.873616
MYR1	TGME49_265830	-0.0837016	0.183	0.231	0.145691	0.873616
MYR1	TGME49_296000	-0.119108	0.344	0.393	0.145746	0.873616
MYR1	TGME49_270150	0.0340434	0.051	0.026	0.145845	0.873616
MYR1	TGME49_286430	-0.0658875	0.259	0.314	0.146039	0.873616
MYR1	TGME49_222960	-0.0407516	0.172	0.223	0.146078	0.873616
MYR1	TGME49_310430	-0.0546133	0.563	0.651	0.14608	0.873616
MYR1	TGME49_223780	0.0456005	0.223	0.17	0.146388	0.873616
MYR1	TGME49_224850	-0.0971299	0.977	0.991	0.146589	0.873616
MYR1	TGME49_289900	-0.136825	0.372	0.424	0.146618	0.873616
MYR1	TGME49_315160	0.118849	0.27	0.223	0.146635	0.873616
MYR1	TGME49_222280	-0.0757058	0.223	0.279	0.146653	0.873616
MYR1	TGME49_262490	-0.0377279	0.042	0.07	0.146673	0.873616
MYR1	TGME49_247025	-0.0377279	0.042	0.07	0.146673	0.873616
MYR1	TGME49_308890	-0.0851861	0.394	0.459	0.146815	0.873616
MYR1	TGME49_285760	0.040309	0.073	0.044	0.147388	0.873616
MYR1	TGME49_280810	0.040309	0.073	0.044	0.147388	0.873616
MYR1	TGME49_264130	0.040309	0.073	0.044	0.147388	0.873616
MYR1	TGME49_257020	0.040309	0.073	0.044	0.147388	0.873616
MYR1	TGME49_315130	-0.0724553	0.332	0.397	0.147453	0.873616
MYR1	TGME49_238240	-0.120084	0.792	0.812	0.147478	0.873616
MYR1	TGME49_355220	0.0477716	0.121	0.083	0.147575	0.873616
MYR1	TGME49_224600	-0.0545465	0.138	0.183	0.147713	0.873616
MYR1	TGME49_301222	-0.0530471	0.093	0.131	0.14775	0.873616
MYR1	TGME49_279450	-0.124988	0.437	0.489	0.147761	0.873616
MYR1	TGME49_227350	-0.0417266	0.056	0.087	0.148147	0.873616
MYR1	TGME49_225010	-0.0666372	0.296	0.354	0.148281	0.873616
MYR1	TGME49_269670	-0.0492336	0.152	0.201	0.148291	0.873616
MYR1	TGME49_227810	0.252878	0.532	0.463	0.148343	0.873616
MYR1	TGME49_269690	-0.0842207	0.335	0.397	0.148365	0.873616
MYR1	TGME49_286550	-0.071821	0.383	0.454	0.148389	0.873616
MYR1	TGME49_205740	0.0847502	0.338	0.284	0.148417	0.873616
MYR1	TGME49_203875	0.0387648	0.068	0.039	0.148617	0.873616
MYR1	TGME49_222710	-0.0613147	0.392	0.454	0.148689	0.873616
MYR1	TGME49_287980	-0.0459635	0.251	0.31	0.14888	0.873616
MYR1	TGME49_222880	-0.0404542	0.141	0.188	0.149185	0.873616
MYR1	TGME49_218840	0.110753	0.223	0.179	0.149681	0.873616
MYR1	TGME49_254150	-0.0295125	0.023	0.044	0.149712	0.873616
MYR1	TGME49_305010	-0.0295125	0.023	0.044	0.149712	0.873616
MYR1	TGME49_218790	-0.0295125	0.023	0.044	0.149712	0.873616
MYR1	TGME49_221922	-0.072171	0.318	0.384	0.149793	0.873616
MYR1	TGME49_209240	-0.0526892	0.158	0.205	0.149867	0.873616
MYR1	TGME49_244540	-0.0866087	0.363	0.428	0.149924	0.873616
MYR1	TGME49_262380	-0.0682905	0.727	0.808	0.150369	0.873616
MYR1	TGME49_267060	-0.0451532	1	1	0.150493	0.873616
MYR1	TGME49_310070	0.0601666	0.685	0.642	0.150635	0.873616
MYR1	TGME49_309960	0.144274	0.239	0.192	0.150686	0.873616
MYR1	TGME49_226710	0.117514	0.766	0.734	0.150991	0.873616
MYR1	TGME49_249720	-0.0546502	1	1	0.151255	0.873616
MYR1	TGME49_225930	-0.114534	0.738	0.808	0.151356	0.873616
MYR1	TGME49_218250	-0.089503	0.577	0.638	0.152216	0.873616
MYR1	TGME49_311110	-0.0786438	0.938	0.952	0.152228	0.873616
MYR1	TGME49_249710	0.046286	0.172	0.127	0.152264	0.873616
MYR1	TGME49_320760	-0.0685705	0.335	0.402	0.152417	0.873616
MYR1	TGME49_313760	-0.106748	0.276	0.323	0.152425	0.873616
MYR1	TGME49_302057	0.107348	0.315	0.271	0.152438	0.873616
MYR1	TGME49_273730	-0.0520962	0.251	0.314	0.152642	0.873616
MYR1	TGME49_253730	-0.0602875	0.383	0.45	0.152737	0.873616
MYR1	TGME49_286630	0.144999	0.887	0.882	0.152903	0.873616
MYR1	TGME49_240860	-0.125011	0.431	0.485	0.153139	0.873616
MYR1	TGME49_204370	-0.101957	0.744	0.777	0.153197	0.873616
MYR1	TGME49_269780	0.0591336	0.135	0.096	0.153289	0.873616
MYR1	TGME49_306040	0.0882679	0.321	0.271	0.153708	0.873616
MYR1	TGME49_315690	-0.0677932	0.372	0.432	0.153752	0.873616
MYR1	TGME49_245590	-0.0680791	0.076	0.109	0.154015	0.873616
MYR1	TGME49_273120	-0.0651912	0.208	0.262	0.15408	0.873616
MYR1	TGME49_213590	0.099961	0.834	0.808	0.154134	0.873616
MYR1	TGME49_224470	-0.0462539	0.403	0.485	0.154176	0.873616
MYR1	TGME49_249740	0.101405	0.921	0.882	0.154194	0.873616
MYR1	TGME49_311310	-0.0571591	0.327	0.397	0.154225	0.873616
MYR1	TGME49_209900	-0.112953	0.707	0.751	0.154366	0.873616
MYR1	TGME49_248740	-0.2165	0.42	0.472	0.154511	0.873616
MYR1	TGME49_234930	0.106423	0.304	0.253	0.154833	0.873616
MYR1	TGME49_224350	0.0905212	0.738	0.725	0.15487	0.873616
MYR1	TGME49_306980	-0.0775478	0.121	0.162	0.154876	0.873616
MYR1	TGME49_286680	-0.0613945	0.31	0.371	0.154989	0.873616
MYR1	TGME49_216860	-0.0609701	1	1	0.155052	0.873616
MYR1	TGME49_263190	-0.061936	0.113	0.153	0.15517	0.873616
MYR1	TGME49_277720	0.152172	0.296	0.249	0.155537	0.873616
MYR1	TGME49_213415	-0.0492846	0.127	0.17	0.155659	0.873616
MYR1	TGME49_207620	0.0996403	0.825	0.817	0.155664	0.873616
MYR1	TGME49_305580	-0.0334923	0.02	0.039	0.155754	0.873616
MYR1	TGME49_294180	-0.0438703	0.104	0.144	0.155827	0.873616
MYR1	TGME49_318750	-0.0700163	0.245	0.301	0.155833	0.873616
MYR1	TGME49_232590	-0.0547587	0.113	0.153	0.156088	0.873616
MYR1	TGME49_309920	0.0703964	0.214	0.166	0.156149	0.873616
MYR1	TGME49_315580	0.095616	0.361	0.306	0.156221	0.873616
MYR1	TGME49_224740	-0.0616981	0.687	0.773	0.15638	0.873616
MYR1	TGME49_305590	0.144023	0.256	0.214	0.156562	0.873616
MYR1	TGME49_205490	0.0747851	0.603	0.537	0.156674	0.873616
MYR1	TGME49_227900	-0.0681192	0.155	0.201	0.156679	0.873616
MYR1	TGME49_227010	-0.0748594	0.161	0.205	0.156859	0.873616
MYR1	TGME49_234970	-0.067241	0.259	0.314	0.156927	0.873616
MYR1	TGME49_306380	-0.0956291	0.724	0.782	0.156993	0.873616
MYR1	TGME49_262070	-0.0506015	0.558	0.629	0.157271	0.873616
MYR1	TGME49_225260	0.0935487	0.437	0.397	0.15734	0.873616
MYR1	TGME49_234410	-0.0857528	0.411	0.472	0.157423	0.873616
MYR1	TGME49_262430	-0.0357318	0.039	0.066	0.157426	0.873616
MYR1	TGME49_263630	0.0707129	0.994	1	0.157561	0.873616
MYR1	TGME49_293230	-0.0274433	0.02	0.039	0.157564	0.873616
MYR1	TGME49_262520	-0.0274433	0.02	0.039	0.157564	0.873616
MYR1	TGME49_245550	-0.0274433	0.02	0.039	0.157564	0.873616
MYR1	TGME49_249150	-0.0274433	0.02	0.039	0.157564	0.873616
MYR1	TGME49_250670	-0.0274433	0.02	0.039	0.157564	0.873616
MYR1	TGME49_251665	-0.0274433	0.02	0.039	0.157564	0.873616
MYR1	TGME49_288230	-0.0641877	0.087	0.122	0.157924	0.874873
MYR1	TGME49_244150	-0.0699929	0.42	0.489	0.158396	0.876084
MYR1	TGME49_305900	-0.0751813	0.403	0.463	0.158411	0.876084
MYR1	TGME49_241175	-0.0548696	0.09	0.127	0.158617	0.876454
MYR1	TGME49_210750	-0.0475089	0.101	0.14	0.158746	0.876454
MYR1	TGME49_293360	-0.216201	0.961	0.956	0.159446	0.879077
MYR1	TGME49_223440	-0.0547044	0.113	0.153	0.15949	0.879077
MYR1	TGME49_218230	-0.0460116	0.254	0.314	0.159634	0.879129
MYR1	TGME49_309800	-0.065915	0.524	0.611	0.159852	0.879592
MYR1	TGME49_255370	-0.04231	0.141	0.188	0.16056	0.882658
MYR1	TGME49_246800	-0.0939966	0.431	0.498	0.16068	0.882658
MYR1	TGME49_205558	-0.0677906	1	1	0.160993	0.883031
MYR1	TGME49_238010	-0.0297707	1	1	0.161018	0.883031
MYR1	TGME49_313130	-0.101298	0.265	0.314	0.161206	0.883271
MYR1	TGME49_228370	0.103584	0.363	0.319	0.161718	0.883271
MYR1	TGME49_234520	0.0632715	0.572	0.502	0.161762	0.883271
MYR1	TGME49_230230	-0.0381102	0.22	0.279	0.161826	0.883271
MYR1	TGME49_244380	-0.0841674	0.49	0.555	0.161895	0.883271
MYR1	TGME49_215290	-0.0649314	0.341	0.41	0.161931	0.883271
MYR1	TGME49_229180	-0.0736756	0.445	0.511	0.162032	0.883271
MYR1	TGME49_278400	-0.0685705	0.132	0.175	0.162199	0.883271
MYR1	TGME49_216720	-0.0681513	0.983	0.965	0.1623	0.883271
MYR1	TGME49_306550	-0.0418624	0.079	0.114	0.16242	0.883271
MYR1	TGME49_319740	-0.0585884	0.197	0.249	0.162548	0.883271
MYR1	TGME49_315290	-0.120675	0.279	0.328	0.162886	0.883597
MYR1	TGME49_202680	0.06565	0.969	0.956	0.162934	0.883597
MYR1	TGME49_314540	-0.0582353	0.121	0.162	0.163013	0.883597
MYR1	TGME49_288340	-0.0320789	0.245	0.306	0.163279	0.884305
MYR1	TGME49_306640	-0.0442412	0.192	0.245	0.163435	0.884415
MYR1	TGME49_295460	-0.11674	0.563	0.638	0.164207	0.88762
MYR1	TGME49_304740	-0.0613872	0.299	0.376	0.164474	0.88762
MYR1	TGME49_310020	-0.0887971	0.203	0.249	0.164716	0.88762
MYR1	TGME49_266372	-0.0253596	0.017	0.035	0.164895	0.88762
MYR1	TGME49_253615	-0.0492213	0.163	0.21	0.164992	0.88762
MYR1	TGME49_295610	0.114763	0.324	0.279	0.16511	0.88762
MYR1	TGME49_211640	-0.0762792	0.169	0.214	0.165184	0.88762
MYR1	TGME49_308870	0.0811013	0.254	0.205	0.165568	0.88762
MYR1	TGME49_282150	-0.137293	0.268	0.314	0.165596	0.88762
MYR1	TGME49_247580	0.126797	0.608	0.568	0.165624	0.88762
MYR1	TGME49_269130	0.123666	0.282	0.24	0.165707	0.88762
MYR1	TGME49_244170	0.0585783	0.118	0.083	0.165733	0.88762
MYR1	TGME49_308070	0.0619023	0.22	0.175	0.165878	0.88762
MYR1	TGME49_226320	-0.0617228	0.324	0.389	0.165928	0.88762
MYR1	TGME49_254120	0.0877699	1	0.996	0.166141	0.888035
MYR1	TGME49_226350	-0.0582353	0.13	0.17	0.166895	0.89111
MYR1	TGME49_283800	-0.0285436	0.603	0.694	0.166989	0.89111
MYR1	TGME49_321500	-0.0673675	0.994	1	0.16721	0.89156
MYR1	TGME49_236920	-0.0725743	0.741	0.812	0.167496	0.892344
MYR1	TGME49_281980	-0.0389469	0.327	0.397	0.167994	0.892344
MYR1	TGME49_310820	0.117836	0.558	0.524	0.168053	0.892344
MYR1	TGME49_313770	0.0426289	0.093	0.061	0.168061	0.892344
MYR1	TGME49_229690	-0.133809	0.197	0.249	0.168121	0.892344
MYR1	TGME49_229660	0.0252474	0.031	0.013	0.168382	0.892344
MYR1	TGME49_204050	-0.079206	0.668	0.734	0.168473	0.892344
MYR1	TGME49_311870	-0.111639	0.639	0.721	0.16851	0.892344
MYR1	TGME49_254710	0.00239598	0.262	0.336	0.168737	0.892344
MYR1	TGME49_277700	-0.033722	0.037	0.061	0.168955	0.892344
MYR1	TGME49_290880	0.0441215	0.093	0.061	0.168974	0.892344
MYR1	TGME49_329600	0.0632179	0.031	0.013	0.168995	0.892344
MYR1	TGME49_261520	-0.0475089	0.121	0.162	0.169445	0.892824
MYR1	TGME49_314070	-0.107491	0.442	0.502	0.169485	0.892824
MYR1	TGME49_314265	-0.0808777	0.127	0.166	0.169496	0.892824
MYR1	TGME49_277895	0.0805343	0.146	0.109	0.169763	0.892901
MYR1	TGME49_235670	-0.0285508	0.068	0.1	0.169828	0.892901
MYR1	TGME49_224460	-0.061712	0.992	0.978	0.16992	0.892901
MYR1	TGME49_244110	-0.06748	0.961	0.943	0.170283	0.893092
MYR1	TGME49_226430	-0.0704689	0.958	0.952	0.170307	0.893092
MYR1	TGME49_260660	-0.0325586	0.079	0.114	0.170367	0.893092
MYR1	TGME49_250060	-0.0612272	0.248	0.306	0.170642	0.893698
MYR1	TGME49_219290	0.122416	0.417	0.376	0.170755	0.893698
MYR1	TGME49_259010	0.0973076	0.383	0.336	0.170979	0.89415
MYR1	TGME49_213370	-0.0592043	0.172	0.218	0.171225	0.894722
MYR1	TGME49_223530	-0.0789219	0.256	0.306	0.171612	0.894795
MYR1	TGME49_264140	-0.0539352	0.203	0.253	0.171663	0.894795
MYR1	TGME49_265410	-0.0627757	0.175	0.218	0.17178	0.894795
MYR1	TGME49_250760	-0.0629877	0.603	0.69	0.171786	0.894795
MYR1	TGME49_305760	0.0712286	0.22	0.175	0.172094	0.895681
MYR1	TGME49_233340	-0.0603656	0.096	0.131	0.172719	0.897245
MYR1	TGME49_200330	-0.00973558	0.132	0.179	0.172768	0.897245
MYR1	TGME49_226250	-0.082729	0.817	0.812	0.172806	0.897245
MYR1	TGME49_266830	-0.0538505	0.242	0.297	0.172968	0.897377
MYR1	TGME49_315700	-0.0659301	0.194	0.24	0.173262	0.897507
MYR1	TGME49_309950	0.113511	0.363	0.319	0.173323	0.897507
MYR1	TGME49_286180	0.0426289	0.087	0.057	0.173476	0.897507
MYR1	TGME49_202040	0.0939635	0.203	0.162	0.173676	0.897507
MYR1	TGME49_238950	-0.0966358	0.713	0.716	0.17368	0.897507
MYR1	TGME49_202890	-0.0696957	0.459	0.541	0.17394	0.897777
MYR1	TGME49_232650	-0.102671	0.197	0.24	0.174107	0.897777
MYR1	TGME49_206500	-0.0418624	0.076	0.109	0.174436	0.897777
MYR1	TGME49_270700	-0.174508	0.372	0.424	0.174484	0.897777
MYR1	TGME49_216440	-0.0527266	0.141	0.183	0.174617	0.897777
MYR1	TGME49_281370	0.0433539	0.082	0.052	0.174618	0.897777
MYR1	TGME49_205410	-0.0457089	0.121	0.162	0.174822	0.897777
MYR1	TGME49_320490	-0.0660222	0.293	0.354	0.174831	0.897777
MYR1	TGME49_309560	0.0641364	0.927	0.895	0.175021	0.898045
MYR1	TGME49_205180	0.0574807	0.997	0.996	0.175802	0.898694
MYR1	TGME49_286710	-0.057271	0.794	0.847	0.175993	0.898694
MYR1	TGME49_237870	-0.0419062	0.087	0.122	0.176082	0.898694
MYR1	TGME49_228470	-0.0475453	1	1	0.176274	0.898694
MYR1	TGME49_295680	-0.0734108	0.144	0.183	0.176349	0.898694
MYR1	TGME49_251950	-0.070229	0.411	0.476	0.176389	0.898694
MYR1	TGME49_293770	-0.124325	0.414	0.454	0.176478	0.898694
MYR1	TGME49_244880	-0.0277457	0.177	0.227	0.176502	0.898694
MYR1	TGME49_305040	-0.072171	0.332	0.393	0.176506	0.898694
MYR1	TGME49_248110	-0.0773177	0.287	0.341	0.176522	0.898694
MYR1	TGME49_270360	0.0845018	0.986	0.974	0.17699	0.900101
MYR1	TGME49_295662	-0.0171353	0.011	0.026	0.177301	0.900101
MYR1	TGME49_202690	-0.0524752	0.408	0.476	0.177336	0.900101
MYR1	TGME49_209870	-0.0626687	0.186	0.231	0.177493	0.900101
MYR1	TGME49_215400	-0.0639034	0.321	0.38	0.177671	0.900101
MYR1	TGME49_319610	-0.0616763	0.239	0.293	0.178062	0.900101
MYR1	TGME49_247510	0.0951752	0.963	0.956	0.178329	0.900101
MYR1	TGME49_263690	0.0586194	0.146	0.109	0.178462	0.900101
MYR1	TGME49_254510	-0.066368	0.203	0.253	0.178921	0.900101
MYR1	TGME49_216560	-0.0601365	0.248	0.301	0.179141	0.900101
MYR1	TGME49_289180	-0.0340884	0.487	0.541	0.17947	0.900101
MYR1	TGME49_278110	-0.0436973	0.062	0.092	0.17953	0.900101
MYR1	TGME49_319308	0.0269044	0.037	0.017	0.179552	0.900101
MYR1	TGME49_255380	0.0269044	0.037	0.017	0.179552	0.900101
MYR1	TGME49_234200	-0.0512416	0.085	0.118	0.179645	0.900101
MYR1	TGME49_263840	-0.0493813	0.085	0.118	0.180045	0.900101
MYR1	TGME49_224730	-0.0758675	0.132	0.17	0.180161	0.900101
MYR1	TGME49_265220	-0.0977517	0.513	0.559	0.180172	0.900101
MYR1	TGME49_297745	-0.0390473	0.332	0.406	0.180524	0.900101
MYR1	TGME49_239710	-0.0834099	0.487	0.555	0.18054	0.900101
MYR1	TGME49_203370	-0.0292178	0.408	0.485	0.180545	0.900101
MYR1	TGME49_202700	0.0380668	0.076	0.048	0.180674	0.900101
MYR1	TGME49_220090	-0.0588688	0.324	0.384	0.181069	0.900101
MYR1	TGME49_239490	0.0805642	0.862	0.834	0.18126	0.900101
MYR1	TGME49_306000	-0.0316984	0.034	0.057	0.181316	0.900101
MYR1	TGME49_232310	-0.0316984	0.034	0.057	0.181316	0.900101
MYR1	TGME49_246600	-0.0654308	0.189	0.236	0.18135	0.900101
MYR1	TGME49_273460	-0.0675606	0.856	0.882	0.181435	0.900101
MYR1	TGME49_307650	-0.0974342	0.634	0.703	0.181725	0.900101
MYR1	TGME49_297530	-0.0962476	0.163	0.205	0.181799	0.900101
MYR1	TGME49_299780	-0.0602596	0.814	0.869	0.18186	0.900101
MYR1	TGME49_241300	-0.0529224	0.118	0.157	0.181883	0.900101
MYR1	TGME49_263080	-0.0672976	0.986	0.983	0.181889	0.900101
MYR1	TGME49_243760	-0.0600776	0.115	0.153	0.181974	0.900101
MYR1	TGME49_248840	0.0456005	0.169	0.127	0.181991	0.900101
MYR1	TGME49_234900	-0.0851861	0.38	0.428	0.182417	0.900101
MYR1	TGME49_238250	0.0459005	1	1	0.182424	0.900101
MYR1	TGME49_305140	-0.0548696	0.096	0.131	0.182487	0.900101
MYR1	TGME49_222310	-0.0788194	0.189	0.231	0.182656	0.900101
MYR1	TGME49_224660	-0.0733876	0.231	0.275	0.182724	0.900101
MYR1	TGME49_260210	-0.0493526	0.096	0.131	0.182792	0.900101
MYR1	TGME49_312430	-0.0519007	0.29	0.349	0.183421	0.900101
MYR1	TGME49_265470	-0.0695352	0.237	0.284	0.183599	0.900101
MYR1	TGME49_206695	0.0448394	0.059	0.035	0.183677	0.900101
MYR1	TGME49_242770	0.0407183	0.149	0.109	0.183899	0.900101
MYR1	TGME49_290290	0.135221	0.67	0.668	0.184151	0.900101
MYR1	TGME49_273030	-0.0911359	0.527	0.59	0.184328	0.900101
MYR1	TGME49_219640	-0.0277727	0.034	0.057	0.184392	0.900101
MYR1	TGME49_253960	-0.0456389	0.085	0.118	0.184407	0.900101
MYR1	TGME49_220110	-0.0358271	0.048	0.074	0.184886	0.900101
MYR1	TGME49_241155	-0.0358271	0.048	0.074	0.184886	0.900101
MYR1	TGME49_259640	-0.0358271	0.048	0.074	0.184886	0.900101
MYR1	TGME49_232510	-0.0358271	0.048	0.074	0.184886	0.900101
MYR1	TGME49_312410	-0.0358271	0.048	0.074	0.184886	0.900101
MYR1	TGME49_278890	-0.0775478	0.132	0.17	0.185047	0.900101
MYR1	TGME49_266890	0.100129	0.375	0.328	0.185077	0.900101
MYR1	TGME49_244040	0.0586194	0.172	0.131	0.185209	0.900101
MYR1	TGME49_251450	-0.066458	0.155	0.197	0.185635	0.900101
MYR1	TGME49_261720	-0.105442	0.639	0.686	0.185661	0.900101
MYR1	TGME49_216370	0.0552292	0.237	0.188	0.18574	0.900101
MYR1	TGME49_256920	-0.0367022	0.121	0.162	0.185785	0.900101
MYR1	TGME49_315885	-0.0611194	0.161	0.205	0.185887	0.900101
MYR1	TGME49_247550	-0.0742488	0.975	0.978	0.18589	0.900101
MYR1	TGME49_262390	0.0285453	0.042	0.022	0.185902	0.900101
MYR1	TGME49_261680	0.0285453	0.042	0.022	0.185902	0.900101
MYR1	TGME49_311070	-0.0883667	0.386	0.441	0.185979	0.900101
MYR1	TGME49_224670	0.0832777	0.217	0.175	0.186176	0.900101
MYR1	TGME49_314250	-0.0634153	0.155	0.118	0.186191	0.900101
MYR1	TGME49_243410	-0.0768998	0.158	0.197	0.186299	0.900101
MYR1	TGME49_280550	-0.0957593	0.746	0.79	0.18654	0.900597
MYR1	TGME49_215490	0.0715437	0.885	0.856	0.186712	0.900764
MYR1	TGME49_270160	-0.0507619	0.225	0.275	0.187551	0.901169
MYR1	TGME49_243920	-0.0878264	0.521	0.585	0.187704	0.901169
MYR1	TGME49_216450	0.0946927	0.932	0.878	0.187712	0.901169
MYR1	TGME49_290960	-0.083213	0.214	0.258	0.18787	0.901169
MYR1	TGME49_263070	-0.0438144	0.096	0.131	0.187988	0.901169
MYR1	TGME49_207900	-0.0377279	0.192	0.24	0.188161	0.901169
MYR1	TGME49_278882	0.075017	0.197	0.157	0.188246	0.901169
MYR1	TGME49_277070	-0.0319541	0.048	0.074	0.18842	0.901169
MYR1	TGME49_310760	-0.0800931	0.454	0.515	0.188483	0.901169
MYR1	TGME49_258850	0.118129	0.408	0.367	0.188578	0.901169
MYR1	TGME49_308930	-0.0808562	0.572	0.624	0.188638	0.901169
MYR1	TGME49_214140	-0.0897578	0.552	0.624	0.188682	0.901169
MYR1	TGME49_268570	-0.0449396	0.406	0.48	0.188711	0.901169
MYR1	TGME49_300150	0.0818124	0.425	0.367	0.188846	0.901169
MYR1	TGME49_310000	0.0301704	0.048	0.026	0.188981	0.901169
MYR1	TGME49_315280	-0.0475089	0.234	0.288	0.189001	0.901169
MYR1	TGME49_310240	0.0977839	0.38	0.336	0.189172	0.901324
MYR1	TGME49_295040	-0.0790504	0.504	0.576	0.189659	0.902913
MYR1	TGME49_260870	0.03178	0.054	0.031	0.189782	0.902913
MYR1	TGME49_297840	-0.0712633	0.318	0.371	0.190018	0.903378
MYR1	TGME49_276110	0.088946	0.732	0.677	0.190213	0.903523
MYR1	TGME49_223620	-0.0814563	0.287	0.341	0.190324	0.903523
MYR1	TGME49_215060	0.0947693	0.994	0.978	0.190963	0.903855
MYR1	TGME49_309820	0.0405393	1	1	0.191123	0.903855
MYR1	TGME49_231590	-0.00669002	0.217	0.279	0.191173	0.903855
MYR1	TGME49_215280	-0.0655726	0.608	0.703	0.191262	0.903855
MYR1	TGME49_292280	-0.0356348	0.031	0.052	0.191772	0.903855
MYR1	TGME49_253530	-0.0844753	0.479	0.555	0.191933	0.903855
MYR1	TGME49_220520	0.0311315	0.059	0.035	0.191937	0.903855
MYR1	TGME49_320640	-0.0969776	0.355	0.397	0.192279	0.903855
MYR1	TGME49_312490	-0.049411	0.617	0.694	0.192322	0.903855
MYR1	TGME49_213065	0.0332355	0.113	0.079	0.192408	0.903855
MYR1	TGME49_223685	-0.0967853	0.451	0.498	0.192416	0.903855
MYR1	TGME49_299990	0.0893219	0.369	0.323	0.192467	0.903855
MYR1	TGME49_272410	-0.0777092	0.315	0.367	0.192531	0.903855
MYR1	TGME49_240755	-0.0545984	0.132	0.17	0.192557	0.903855
MYR1	TGME49_242860	0.111074	0.344	0.293	0.192575	0.903855
MYR1	TGME49_318320	-0.0527647	0.138	0.179	0.192607	0.903855
MYR1	TGME49_313540	-0.0544283	0.425	0.498	0.192853	0.904362
MYR1	TGME49_235420	-0.0708414	0.4	0.459	0.193502	0.905212
MYR1	TGME49_318340	-0.057095	0.225	0.275	0.193513	0.905212
MYR1	TGME49_209100	-0.0656387	0.341	0.393	0.193578	0.905212
MYR1	TGME49_316450	-0.0697147	0.363	0.424	0.193639	0.905212
MYR1	TGME49_214270	-0.0778531	0.825	0.847	0.19377	0.905212
MYR1	TGME49_207760	-0.0661728	0.406	0.467	0.193865	0.905212
MYR1	TGME49_209820	-0.0575626	0.186	0.231	0.194374	0.905243
MYR1	TGME49_292245	-0.0843681	0.377	0.428	0.194496	0.905243
MYR1	TGME49_225000	-0.0296609	0.031	0.052	0.194563	0.905243
MYR1	TGME49_309020	-0.0296609	0.031	0.052	0.194563	0.905243
MYR1	TGME49_202180	0.0947626	0.437	0.376	0.194564	0.905243
MYR1	TGME49_314030	0.0548009	0.141	0.105	0.194943	0.905936
MYR1	TGME49_260510	-0.0540666	0.194	0.24	0.195073	0.905936
MYR1	TGME49_295110	0.128181	0.592	0.507	0.195144	0.905936
MYR1	TGME49_201270	-0.0541481	0.352	0.41	0.195467	0.905936
MYR1	TGME49_281450	-0.0395951	0.223	0.275	0.195492	0.905936
MYR1	TGME49_200250	-0.343638	0.642	0.555	0.195545	0.905936
MYR1	TGME49_290900	-0.10414	0.414	0.454	0.195801	0.905945
MYR1	TGME49_210800	-0.0671377	0.541	0.603	0.195824	0.905945
MYR1	TGME49_211250	0.0800181	0.766	0.751	0.195996	0.906101
MYR1	TGME49_213930	-0.0817788	0.155	0.192	0.196564	0.907857
MYR1	TGME49_217665	-0.0464139	0.479	0.563	0.196654	0.907857
MYR1	TGME49_226420	-0.0636779	0.231	0.279	0.196847	0.908108
MYR1	TGME49_218550	-0.207678	0.194	0.236	0.197006	0.908198
MYR1	TGME49_255450	0.107697	0.141	0.105	0.198048	0.911449
MYR1	TGME49_306460	-0.0577773	0.172	0.214	0.1984	0.911449
MYR1	TGME49_228000	-0.0594711	0.882	0.891	0.198607	0.911449
MYR1	TGME49_260630	-0.093974	0.223	0.262	0.198941	0.911449
MYR1	TGME49_203220	-0.0600776	0.121	0.157	0.198951	0.911449
MYR1	TGME49_232250	-0.104924	0.862	0.921	0.199321	0.911449
MYR1	TGME49_321440	-0.0263199	0.414	0.498	0.199501	0.911449
MYR1	TGME49_264710	-0.0724553	0.338	0.389	0.199503	0.911449
MYR1	TGME49_237100	-0.0419919	0.104	0.14	0.199852	0.911449
MYR1	TGME49_294960	-0.0733671	0.262	0.306	0.200055	0.911449
MYR1	TGME49_207800	-0.0261353	0.299	0.367	0.200065	0.911449
MYR1	TGME49_258070	0.100276	0.549	0.515	0.200186	0.911449
MYR1	TGME49_214540	-0.115107	0.628	0.659	0.200478	0.911449
MYR1	TGME49_312618	-0.066755	0.268	0.319	0.200511	0.911449
MYR1	TGME49_251500	-0.0697389	0.887	0.917	0.200561	0.911449
MYR1	TGME49_207240	0.113235	0.876	0.886	0.201143	0.911449
MYR1	TGME49_305320	0.0799161	0.285	0.245	0.201551	0.911449
MYR1	TGME49_291930	-0.11689	0.859	0.873	0.201654	0.911449
MYR1	TGME49_229440	-0.0628842	0.177	0.218	0.20276	0.911449
MYR1	TGME49_223880	-0.0260775	0.045	0.07	0.202788	0.911449
MYR1	TGME49_266368	-0.0344696	0.082	0.114	0.202867	0.911449
MYR1	TGME49_222230	-0.0687254	0.13	0.166	0.203255	0.911449
MYR1	TGME49_261570	-0.0391059	1	1	0.203661	0.911449
MYR1	TGME49_312270	0.185759	0.532	0.476	0.204624	0.911449
MYR1	TGME49_228280	-0.0617696	0.225	0.271	0.204735	0.911449
MYR1	TGME49_300000	-0.0450936	1	1	0.204975	0.911449
MYR1	TGME49_228100	-0.100289	0.431	0.472	0.205586	0.911449
MYR1	TGME49_210760	0.075925	0.321	0.275	0.205623	0.911449
MYR1	TGME49_297780	-0.022571	0.273	0.336	0.205758	0.911449
MYR1	TGME49_251760	-0.0820198	0.789	0.808	0.205972	0.911449
MYR1	TGME49_222140	0.0552048	0.175	0.135	0.206008	0.911449
MYR1	TGME49_264190	-0.0623822	0.087	0.118	0.206053	0.911449
MYR1	TGME49_231380	-0.0566111	0.11	0.144	0.206246	0.911449
MYR1	TGME49_289750	0.039695	1	1	0.20646	0.911449
MYR1	TGME49_311760	-0.0489625	0.299	0.358	0.207548	0.911449
MYR1	TGME49_319590	-0.0475089	0.068	0.096	0.207751	0.911449
MYR1	TGME49_223485	-0.0508837	0.997	0.991	0.208545	0.911449
MYR1	TGME49_313410	0.108286	0.321	0.284	0.20872	0.911449
MYR1	TGME49_217915	-0.0276094	0.028	0.048	0.208747	0.911449
MYR1	TGME49_244720	-0.035921	0.056	0.083	0.20876	0.911449
MYR1	TGME49_233680	-0.035921	0.056	0.083	0.20876	0.911449
MYR1	TGME49_264420	-0.115196	0.172	0.21	0.20882	0.911449
MYR1	TGME49_258210	0.123045	0.428	0.402	0.208886	0.911449
MYR1	TGME49_235660	-0.0374951	0.293	0.354	0.208931	0.911449
MYR1	TGME49_211850	0.152145	0.614	0.568	0.20976	0.911449
MYR1	TGME49_271000	-0.0565427	0.11	0.144	0.209814	0.911449
MYR1	TGME49_250870	-0.0618383	0.397	0.441	0.209914	0.911449
MYR1	TGME49_289510	-0.057095	0.214	0.262	0.209949	0.911449
MYR1	TGME49_275870	0.0329946	0.186	0.144	0.210209	0.911449
MYR1	TGME49_202520	-0.0491624	0.194	0.24	0.210317	0.911449
MYR1	TGME49_323010	-0.0618286	0.121	0.157	0.210443	0.911449
MYR1	TGME49_272640	0.0706172	0.192	0.148	0.210493	0.911449
MYR1	TGME49_237425	-0.0364537	0.093	0.127	0.21115	0.911449
MYR1	TGME49_310620	0.0003196	0.087	0.122	0.21124	0.911449
MYR1	TGME49_269700	-0.0987202	0.456	0.511	0.211428	0.911449
MYR1	TGME49_239250	-0.0979987	0.69	0.76	0.211648	0.911449
MYR1	TGME49_269240	0.0433539	0.079	0.052	0.211857	0.911449
MYR1	TGME49_235730	-0.107098	0.31	0.349	0.212162	0.911449
MYR1	TGME49_311100	-0.057493	0.428	0.507	0.21225	0.911449
MYR1	TGME49_306520	-0.117488	0.287	0.328	0.212258	0.911449
MYR1	TGME49_315600	0.0585783	0.11	0.079	0.212327	0.911449
MYR1	TGME49_310520	-0.0493386	0.101	0.135	0.2124	0.911449
MYR1	TGME49_213730	-0.0913113	0.496	0.55	0.212653	0.911449
MYR1	TGME49_228770	-0.0486048	0.51	0.585	0.212704	0.911449
MYR1	TGME49_305120	-0.0734795	0.338	0.397	0.212844	0.911449
MYR1	TGME49_261730	-0.0592861	0.163	0.205	0.213183	0.911449
MYR1	TGME49_226640	-0.0419919	0.101	0.135	0.213647	0.911449
MYR1	TGME49_200460	-0.0351517	0.225	0.279	0.213742	0.911449
MYR1	TGME49_216760	-0.0614145	0.149	0.188	0.213835	0.911449
MYR1	TGME49_244190	-0.0662826	0.544	0.62	0.213933	0.911449
MYR1	TGME49_214150	-0.0697047	0.628	0.686	0.21432	0.911449
MYR1	TGME49_459940	-0.00628626	0	0.004	0.214395	0.911449
MYR1	TGME49_209985	-0.00628626	0	0.004	0.214395	0.911449
MYR1	TGME49_221880	-0.00628626	0	0.004	0.214395	0.911449
MYR1	TGME49_297065	-0.00628626	0	0.004	0.214395	0.911449
MYR1	TGME49_319630	-0.00628626	0	0.004	0.214395	0.911449
MYR1	TGME49_300990	-0.00628626	0	0.004	0.214395	0.911449
MYR1	TGME49_301330	-0.00628626	0	0.004	0.214395	0.911449
MYR1	TGME49_279345	-0.00628626	0	0.004	0.214395	0.911449
MYR1	TGME49_289790	-0.00628626	0	0.004	0.214395	0.911449
MYR1	TGME49_290225	-0.00628626	0	0.004	0.214395	0.911449
MYR1	TGME49_292275	-0.00628626	0	0.004	0.214395	0.911449
MYR1	TGME49_306334	-0.00628626	0	0.004	0.214395	0.911449
MYR1	TGME49_238960	-0.00628626	0	0.004	0.214395	0.911449
MYR1	TGME49_242590	-0.00628626	0	0.004	0.214395	0.911449
MYR1	TGME49_205120	-0.00628626	0	0.004	0.214395	0.911449
MYR1	TGME49_260860	-0.00628626	0	0.004	0.214395	0.911449
MYR1	TGME49_260840	-0.00628626	0	0.004	0.214395	0.911449
MYR1	TGME49_256090	-0.00628626	0	0.004	0.214395	0.911449
MYR1	TGME49_255895	-0.00628626	0	0.004	0.214395	0.911449
MYR1	TGME49_230118	-0.00628626	0	0.004	0.214395	0.911449
MYR1	TGME49_231350	-0.00628626	0	0.004	0.214395	0.911449
MYR1	TGME49_233245	-0.00628626	0	0.004	0.214395	0.911449
MYR1	TGME49_273595	-0.00628626	0	0.004	0.214395	0.911449
MYR1	TGME49_273540	-0.00628626	0	0.004	0.214395	0.911449
MYR1	TGME49_273410	-0.00628626	0	0.004	0.214395	0.911449
MYR1	TGME49_272720	-0.00628626	0	0.004	0.214395	0.911449
MYR1	TGME49_272390	-0.00628626	0	0.004	0.214395	0.911449
MYR1	TGME49_270980	-0.00628626	0	0.004	0.214395	0.911449
MYR1	TGME49_270655	-0.00628626	0	0.004	0.214395	0.911449
MYR1	TGME49_225230	-0.00628626	0	0.004	0.214395	0.911449
MYR1	TGME49_237070	-0.00628626	0	0.004	0.214395	0.911449
MYR1	TGME49_310320	-0.00628626	0	0.004	0.214395	0.911449
MYR1	TGME49_312690	-0.00628626	0	0.004	0.214395	0.911449
MYR1	TGME49_313950	-0.00628626	0	0.004	0.214395	0.911449
MYR1	TGME49_215955	-0.00628626	0	0.004	0.214395	0.911449
MYR1	TGME49_219610	-0.00628626	0	0.004	0.214395	0.911449
MYR1	TGME49_218770	-0.00628626	0	0.004	0.214395	0.911449
MYR1	TGME49_217692	-0.00628626	0	0.004	0.214395	0.911449
MYR1	TGME49_249600	-0.00628626	0	0.004	0.214395	0.911449
MYR1	TGME49_278840	-0.0125453	0	0.004	0.214395	0.911449
MYR1	TGME49_278260	-0.00628626	0	0.004	0.214395	0.911449
MYR1	TGME49_278245	-0.00628626	0	0.004	0.214395	0.911449
MYR1	TGME49_277530	-0.00628626	0	0.004	0.214395	0.911449
MYR1	TGME49_215930	-0.0475089	0.285	0.341	0.214447	0.911449
MYR1	TGME49_241240	-0.0321469	0.842	0.865	0.214649	0.911449
MYR1	TGME49_321340	-0.0318273	0.042	0.066	0.214662	0.911449
MYR1	TGME49_289710	-0.0318273	0.042	0.066	0.214662	0.911449
MYR1	TGME49_239795	-0.0318273	0.042	0.066	0.214662	0.911449
MYR1	TGME49_266840	-0.0648348	0.383	0.437	0.214691	0.911449
MYR1	TGME49_234980	-0.0579255	0.158	0.197	0.214816	0.911449
MYR1	TGME49_306410	0.0538681	0.169	0.131	0.214853	0.911449
MYR1	TGME49_314730	-0.0475089	0.132	0.17	0.214861	0.911449
MYR1	TGME49_288950	0.0444514	0.282	0.231	0.215055	0.911681
MYR1	TGME49_315980	-0.0610237	0.144	0.183	0.215549	0.912515
MYR1	TGME49_269442	-0.0570768	0.299	0.349	0.215825	0.912515
MYR1	TGME49_282040	-0.0544954	0.149	0.188	0.215876	0.912515
MYR1	TGME49_242880	-0.0459331	0.223	0.271	0.215954	0.912515
MYR1	TGME49_204490	-0.0979579	0.375	0.419	0.216087	0.912515
MYR1	TGME49_280700	-0.090322	0.149	0.183	0.216092	0.912515
MYR1	TGME49_293550	-0.079345	0.265	0.31	0.216302	0.912515
MYR1	TGME49_282170	-0.0715322	0.648	0.699	0.216368	0.912515
MYR1	TGME49_224940	0.0358398	0.079	0.052	0.216887	0.913526
MYR1	TGME49_246010	0.0358398	0.079	0.052	0.216887	0.913526
MYR1	TGME49_207590	0.128171	0.144	0.109	0.217435	0.915241
MYR1	TGME49_227150	0.0402173	0.623	0.559	0.21763	0.915473
MYR1	TGME49_294990	-0.123336	0.608	0.607	0.217916	0.91577
MYR1	TGME49_312050	0.0586522	0.868	0.803	0.218217	0.91577
MYR1	TGME49_273690	0.0516665	0.18	0.14	0.218218	0.91577
MYR1	TGME49_205670	0.215911	0.414	0.389	0.218389	0.91577
MYR1	TGME49_234420	-0.0267504	0.27	0.332	0.218401	0.91577
MYR1	TGME49_285930	-0.161483	0.197	0.236	0.218578	0.915925
MYR1	TGME49_266260	-0.0475089	0.161	0.201	0.219437	0.91704
MYR1	TGME49_280490	-0.0581759	0.363	0.415	0.219495	0.91704
MYR1	TGME49_355200	-0.0251144	0.149	0.192	0.21958	0.91704
MYR1	TGME49_225850	-0.0814563	0.2	0.24	0.219649	0.91704
MYR1	TGME49_259650	-0.049396	0.076	0.105	0.219675	0.91704
MYR1	TGME49_219600	-0.0406061	0.155	0.197	0.21982	0.91704
MYR1	TGME49_240780	-0.0391937	0.338	0.393	0.219826	0.91704
MYR1	TGME49_237120	0.0380668	0.073	0.048	0.220359	0.917852
MYR1	TGME49_237280	-0.0581759	0.338	0.402	0.220613	0.917852
MYR1	TGME49_224960	-0.0453247	0.518	0.585	0.220903	0.917852
MYR1	TGME49_221350	-0.0755451	0.49	0.541	0.220965	0.917852
MYR1	TGME49_281630	-0.101957	0.614	0.651	0.221199	0.917852
MYR1	TGME49_213240	-0.0665948	0.144	0.179	0.221291	0.917852
MYR1	TGME49_211860	-0.0631058	0.358	0.41	0.22136	0.917852
MYR1	TGME49_254890	-0.0789872	0.118	0.153	0.22179	0.917852
MYR1	TGME49_230070	-0.0492092	0.152	0.192	0.221843	0.917852
MYR1	TGME49_275840	-0.061936	0.115	0.148	0.222473	0.917852
MYR1	TGME49_297460	-0.0530049	0.107	0.14	0.222515	0.917852
MYR1	TGME49_251770	-0.06022	0.203	0.245	0.222528	0.917852
MYR1	TGME49_263130	-0.12746	0.403	0.437	0.222735	0.917852
MYR1	TGME49_270320	0.0342852	0.073	0.048	0.222808	0.917852
MYR1	TGME49_243990	-0.0580013	0.146	0.183	0.222911	0.917852
MYR1	TGME49_242650	-0.0475089	0.237	0.284	0.222995	0.917852
MYR1	TGME49_278700	0.0704694	0.149	0.114	0.223075	0.917852
MYR1	TGME49_310770	-0.0432444	0.67	0.721	0.223167	0.917852
MYR1	TGME49_232410	-0.17279	0.744	0.769	0.22324	0.917852
MYR1	TGME49_228630	-0.0445374	0.566	0.62	0.223586	0.917852
MYR1	TGME49_249760	0.0825516	0.414	0.362	0.223611	0.917852
MYR1	TGME49_265320	-0.0255436	0.025	0.044	0.22391	0.917852
MYR1	TGME49_316370	-0.0255436	0.025	0.044	0.22391	0.917852
MYR1	TGME49_249800	-0.0255436	0.025	0.044	0.22391	0.917852
MYR1	TGME49_225800	-0.0505366	0.254	0.301	0.223993	0.917852
MYR1	TGME49_212190	-0.0751065	0.513	0.555	0.224028	0.917852
MYR1	TGME49_221905	0.0525199	0.163	0.127	0.22404	0.917852
MYR1	TGME49_216060	-0.0625371	0.423	0.472	0.224266	0.917852
MYR1	TGME49_316090	-0.0420338	0.11	0.144	0.224309	0.917852
MYR1	TGME49_232160	-0.0459831	0.242	0.293	0.224346	0.917852
MYR1	TGME49_257530	-0.0980828	0.918	0.926	0.224982	0.917852
MYR1	TGME49_202480	-0.0678289	0.172	0.21	0.224999	0.917852
MYR1	TGME49_226940	-0.0617228	0.127	0.162	0.225035	0.917852
MYR1	TGME49_318330	-0.070229	0.417	0.463	0.225074	0.917852
MYR1	TGME49_214580	-0.0339442	0.054	0.079	0.225075	0.917852
MYR1	TGME49_278750	-0.0339442	0.054	0.079	0.225075	0.917852
MYR1	TGME49_289120	0.0413003	0.259	0.21	0.22528	0.918114
MYR1	TGME49_219310	-0.0598927	0.831	0.865	0.225532	0.918144
MYR1	TGME49_265840	-0.0576688	0.414	0.467	0.225881	0.918144
MYR1	TGME49_294290	0.0644785	0.921	0.878	0.225893	0.918144
MYR1	TGME49_268760	0.0717336	0.614	0.546	0.226165	0.918144
MYR1	TGME49_312622	0.0775729	0.383	0.336	0.226275	0.918144
MYR1	TGME49_228390	-0.0820248	0.155	0.188	0.226419	0.918144
MYR1	TGME49_221670	-0.0452739	0.442	0.515	0.226822	0.918144
MYR1	TGME49_307860	-0.0487651	0.403	0.467	0.226829	0.918144
MYR1	TGME49_208750	-0.0272175	0.358	0.428	0.22686	0.918144
MYR1	TGME49_304650	-0.0728645	0.177	0.214	0.226896	0.918144
MYR1	TGME49_242020	-0.0508065	0.189	0.231	0.226969	0.918144
MYR1	TGME49_305940	-0.0623822	0.085	0.114	0.227027	0.918144
MYR1	TGME49_311020	0.0722856	0.327	0.284	0.227384	0.918144
MYR1	TGME49_314780	-0.0840718	0.262	0.306	0.22762	0.918144
MYR1	TGME49_287500	-0.0391163	0.845	0.865	0.227707	0.918144
MYR1	TGME49_232270	0.119727	0.411	0.384	0.227841	0.918144
MYR1	TGME49_219300	-0.0672722	0.194	0.236	0.227967	0.918144
MYR1	TGME49_294730	-0.0301554	0.237	0.288	0.227982	0.918144
MYR1	TGME49_224060	-0.0699541	0.648	0.716	0.228009	0.918144
MYR1	TGME49_262450	-0.042075	0.11	0.144	0.228096	0.918144
MYR1	TGME49_313670	0.0624395	0.448	0.41	0.2285	0.919201
MYR1	TGME49_260220	0.0282864	0.073	0.048	0.228763	0.919359
MYR1	TGME49_266880	-0.0398957	0.065	0.092	0.22882	0.919359
MYR1	TGME49_206590	-0.0575327	0.279	0.332	0.229008	0.919529
MYR1	TGME49_262030	-0.0418624	0.076	0.105	0.229144	0.919529
MYR1	TGME49_203270	-0.0364537	0.099	0.131	0.229329	0.919709
MYR1	TGME49_236570	-0.101693	0.845	0.843	0.229812	0.920711
MYR1	TGME49_244250	0.117809	0.442	0.38	0.229861	0.920711
MYR1	TGME49_298060	-0.0411534	0.189	0.236	0.230285	0.92183
MYR1	TGME49_293460	0.0382209	0.099	0.07	0.230597	0.92183
MYR1	TGME49_247690	0.109547	0.4	0.362	0.230636	0.92183
MYR1	TGME49_206350	-0.0715698	0.654	0.729	0.231261	0.92183
MYR1	TGME49_276990	-0.0498682	0.423	0.493	0.231474	0.92183
MYR1	TGME49_283580	-0.0298069	0.039	0.061	0.231474	0.92183
MYR1	TGME49_246150	-0.0298069	0.039	0.061	0.231474	0.92183
MYR1	TGME49_264000	-0.0522782	0.225	0.271	0.231608	0.92183
MYR1	TGME49_263595	-0.0666372	0.296	0.341	0.231802	0.92183
MYR1	TGME49_211460	-0.00367414	0.462	0.555	0.231834	0.92183
MYR1	TGME49_288685	-0.0634505	0.273	0.323	0.231966	0.92183
MYR1	TGME49_262480	0.0963373	0.755	0.725	0.232077	0.92183
MYR1	TGME49_206310	-0.0660593	0.183	0.223	0.232125	0.92183
MYR1	TGME49_237170	0.0367041	0.073	0.048	0.232395	0.92183
MYR1	TGME49_221470	-0.121468	0.685	0.707	0.232421	0.92183
MYR1	TGME49_293760	-0.0889006	0.166	0.205	0.232539	0.92183
MYR1	TGME49_294420	-0.0865719	0.175	0.21	0.232658	0.92183
MYR1	TGME49_263720	-0.0475089	0.107	0.14	0.232678	0.92183
MYR1	TGME49_320740	0.14242	0.766	0.703	0.232889	0.922106
MYR1	TGME49_314415	0.044797	0.597	0.559	0.233402	0.922875
MYR1	TGME49_287200	0.0311315	0.062	0.039	0.233506	0.922875
MYR1	TGME49_280670	0.212305	0.33	0.288	0.233507	0.922875
MYR1	TGME49_252190	-0.0875358	0.099	0.127	0.23401	0.924305
MYR1	TGME49_285970	-0.0351404	0.132	0.17	0.234403	0.925295
MYR1	TGME49_232000	-0.078415	0.285	0.332	0.234622	0.925373
MYR1	TGME49_231850	-0.0597914	1	1	0.234878	0.925373
MYR1	TGME49_200270	-0.103494	0.161	0.197	0.235064	0.925373
MYR1	TGME49_224890	0.084998	0.279	0.236	0.235107	0.925373
MYR1	TGME49_269750	0.0500464	0.087	0.061	0.23513	0.925373
MYR1	TGME49_225810	0.0867922	0.648	0.607	0.235417	0.925737
MYR1	TGME49_205580	0.082774	0.687	0.681	0.235506	0.925737
MYR1	TGME49_201400	-0.0617228	0.132	0.166	0.235949	0.926815
MYR1	TGME49_260640	-0.0566111	0.104	0.135	0.236063	0.926815
MYR1	TGME49_306300	-0.031461	0.206	0.253	0.236899	0.927612
MYR1	TGME49_273350	-0.0341195	0.189	0.231	0.236984	0.927612
MYR1	TGME49_267760	-0.0726624	0.113	0.144	0.237275	0.927612
MYR1	TGME49_310110	-0.0475089	0.169	0.21	0.237337	0.927612
MYR1	TGME49_270720	-0.0253132	0.09	0.122	0.23747	0.927612
MYR1	TGME49_230480	0.158075	0.727	0.642	0.237735	0.927612
MYR1	TGME49_318570	0.0295321	0.056	0.035	0.237888	0.927612
MYR1	TGME49_265480	0.0295321	0.056	0.035	0.237888	0.927612
MYR1	TGME49_313380	0.130526	0.555	0.502	0.237997	0.927612
MYR1	TGME49_265040	0.0725576	0.397	0.354	0.238352	0.927612
MYR1	TGME49_295330	0.0578441	0.31	0.262	0.238454	0.927612
MYR1	TGME49_273970	0.0229787	0.034	0.017	0.238479	0.927612
MYR1	TGME49_266120	-0.0799304	0.454	0.498	0.238605	0.927612
MYR1	TGME49_235990	-0.0600542	0.225	0.266	0.238688	0.927612
MYR1	TGME49_211470	-0.0425597	0.189	0.231	0.238805	0.927612
MYR1	TGME49_318760	0.0885836	0.324	0.284	0.238983	0.927612
MYR1	TGME49_251930	-0.0351605	0.313	0.38	0.239102	0.927612
MYR1	TGME49_214780	0.10304	0.53	0.515	0.239275	0.927612
MYR1	TGME49_304670	0.116223	0.183	0.144	0.239389	0.927612
MYR1	TGME49_260260	0.05226	1	1	0.239549	0.927612
MYR1	TGME49_312190	-0.0423839	0.169	0.21	0.239615	0.927612
MYR1	TGME49_298040	-0.0407037	0.169	0.21	0.239618	0.927612
MYR1	TGME49_204160	0.0758007	0.358	0.319	0.239718	0.927612
MYR1	TGME49_239100	0.0393652	1	1	0.239914	0.927612
MYR1	TGME49_312400	-0.0633339	0.141	0.175	0.240048	0.927612
MYR1	TGME49_233790	-0.0234635	0.023	0.039	0.240075	0.927612
MYR1	TGME49_297400	-0.0607245	0.208	0.249	0.240537	0.927612
MYR1	TGME49_242320	0.0870565	0.239	0.205	0.240556	0.927612
MYR1	TGME49_246510	-0.0855978	0.386	0.424	0.240683	0.927612
MYR1	TGME49_248340	-0.0664864	0.983	0.969	0.240742	0.927612
MYR1	TGME49_260310	0.0279173	0.051	0.031	0.241216	0.927612
MYR1	TGME49_313400	0.0828183	0.859	0.821	0.241852	0.927612
MYR1	TGME49_280380	-0.105894	0.915	0.939	0.241878	0.927612
MYR1	TGME49_223680	-0.0482786	0.73	0.782	0.242031	0.927612
MYR1	TGME49_242810	-0.0475089	0.115	0.148	0.242056	0.927612
MYR1	TGME49_276940	-0.0450546	1	1	0.242207	0.927612
MYR1	TGME49_254650	-0.082876	0.541	0.585	0.24224	0.927612
MYR1	TGME49_290990	-0.0608365	0.175	0.214	0.242391	0.927612
MYR1	TGME49_290730	-0.0900335	0.563	0.607	0.242401	0.927612
MYR1	TGME49_213060	-0.0319541	0.051	0.074	0.242777	0.927612
MYR1	TGME49_256910	-0.0319541	0.051	0.074	0.242777	0.927612
MYR1	TGME49_205020	0.026287	0.045	0.026	0.243	0.927612
MYR1	TGME49_258100	0.026287	0.045	0.026	0.243	0.927612
MYR1	TGME49_257770	0.026287	0.045	0.026	0.243	0.927612
MYR1	TGME49_233710	0.026287	0.045	0.026	0.243	0.927612
MYR1	TGME49_248640	-0.0100342	0.234	0.288	0.243051	0.927612
MYR1	TGME49_222870	0.0928477	0.53	0.502	0.243604	0.927612
MYR1	TGME49_215640	0.0768966	0.203	0.166	0.243644	0.927612
MYR1	TGME49_320020	0.0838747	0.915	0.86	0.243745	0.927612
MYR1	TGME49_293310	0.0531234	0.166	0.131	0.243762	0.927612
MYR1	TGME49_231992	-0.0647669	0.831	0.838	0.244045	0.927612
MYR1	TGME49_240050	0.0799161	0.27	0.231	0.244123	0.927612
MYR1	TGME49_206580	-0.0204787	0.183	0.227	0.244228	0.927612
MYR1	TGME49_245710	-0.0673304	0.33	0.38	0.244253	0.927612
MYR1	TGME49_261060	-0.0492846	0.127	0.162	0.244285	0.927612
MYR1	TGME49_310750	0.0489329	0.915	0.926	0.244372	0.927612
MYR1	TGME49_232180	-0.0660593	0.18	0.218	0.244386	0.927612
MYR1	TGME49_221370	0.0250825	0.056	0.035	0.244497	0.927612
MYR1	TGME49_246560	-0.0389403	0.989	0.987	0.244817	0.928288
MYR1	TGME49_239260	-0.0512034	0.406	0.463	0.245066	0.928693
MYR1	TGME49_254000	-0.0896784	0.245	0.288	0.2454	0.92942
MYR1	TGME49_319540	0.0526552	0.127	0.096	0.245608	0.929669
MYR1	TGME49_248710	-0.0509236	0.175	0.214	0.246254	0.931485
MYR1	TGME49_309210	0.0607069	1	1	0.246506	0.931485
MYR1	TGME49_258720	0.110556	0.885	0.869	0.246515	0.931485
MYR1	TGME49_205662	0.0448551	0.082	0.057	0.246756	0.931847
MYR1	TGME49_213010	-0.0460655	0.279	0.332	0.247042	0.931847
MYR1	TGME49_220920	-0.0380362	0.073	0.1	0.247152	0.931847
MYR1	TGME49_309090	0.0543707	0.101	0.074	0.247251	0.931847
MYR1	TGME49_271178	-0.0340526	0.062	0.087	0.247356	0.931847
MYR1	TGME49_253640	-0.0869024	0.299	0.349	0.247466	0.931847
MYR1	TGME49_215480	-0.0891733	0.369	0.406	0.247707	0.932218
MYR1	TGME49_223010	0.0821121	0.91	0.865	0.24902	0.933478
MYR1	TGME49_228170	-0.136292	0.597	0.659	0.249062	0.933478
MYR1	TGME49_242790	-0.029194	0.149	0.188	0.249242	0.933478
MYR1	TGME49_265110	-0.0572241	0.208	0.249	0.249311	0.933478
MYR1	TGME49_240880	-0.0939373	0.62	0.686	0.249431	0.933478
MYR1	TGME49_218880	0.0382209	0.662	0.607	0.24949	0.933478
MYR1	TGME49_278640	-0.0384638	0.115	0.148	0.249583	0.933478
MYR1	TGME49_233490	0.0703276	0.231	0.192	0.249713	0.933478
MYR1	TGME49_283850	-0.0747819	0.913	0.93	0.249741	0.933478
MYR1	TGME49_261610	-0.0277727	0.037	0.057	0.249763	0.933478
MYR1	TGME49_312830	-0.0277727	0.037	0.057	0.249763	0.933478
MYR1	TGME49_313665	-0.0277727	0.037	0.057	0.249763	0.933478
MYR1	TGME49_231120	-0.0346391	0.389	0.45	0.249899	0.933478
MYR1	TGME49_279390	-0.0761736	0.93	0.965	0.250222	0.934069
MYR1	TGME49_248530	-0.0438426	0.104	0.135	0.250485	0.934069
MYR1	TGME49_245470	-0.0682675	0.803	0.795	0.250486	0.934069
MYR1	TGME49_226440	-0.0614145	0.158	0.192	0.250779	0.934632
MYR1	TGME49_206510	-0.149097	0.251	0.293	0.251267	0.935533
MYR1	TGME49_313090	-0.0475089	0.082	0.109	0.251539	0.935533
MYR1	TGME49_280450	-0.0322017	0.062	0.087	0.251597	0.935533
MYR1	TGME49_305310	-0.0302309	0.062	0.087	0.252004	0.935533
MYR1	TGME49_228190	-0.0554746	0.865	0.869	0.252043	0.935533
MYR1	TGME49_256025	-0.0461157	0.349	0.402	0.252053	0.935533
MYR1	TGME49_291670	0.0349532	0.285	0.24	0.252056	0.935533
MYR1	TGME49_258390	0.0568563	0.882	0.838	0.252166	0.935533
MYR1	TGME49_239790	0.0867526	0.656	0.62	0.2527	0.936441
MYR1	TGME49_214220	-0.0624981	0.079	0.105	0.252779	0.936441
MYR1	TGME49_221970	-0.0706852	0.606	0.659	0.252841	0.936441
MYR1	TGME49_226340	0.11091	0.4	0.376	0.253179	0.936965
MYR1	TGME49_220880	-0.0914395	0.42	0.45	0.253269	0.936965
MYR1	TGME49_291860	-0.0370166	0.115	0.148	0.253928	0.937637
MYR1	TGME49_270865	-0.0789872	0.138	0.17	0.254045	0.937637
MYR1	TGME49_254620	0.0490533	0.992	0.987	0.254053	0.937637
MYR1	TGME49_270270	-0.0559705	0.434	0.52	0.254363	0.937637
MYR1	TGME49_215775	0.18256	0.535	0.472	0.254599	0.937637
MYR1	TGME49_289890	-0.0676868	0.403	0.454	0.254618	0.937637
MYR1	TGME49_294880	-0.0402954	0.115	0.148	0.255018	0.937637
MYR1	TGME49_306660	-0.0608057	0.496	0.555	0.25582	0.937637
MYR1	TGME49_275770	-0.0404748	0.299	0.354	0.255934	0.937637
MYR1	TGME49_223540	-0.0553284	0.363	0.419	0.255997	0.937637
MYR1	TGME49_305820	-0.0878518	0.761	0.817	0.256269	0.937637
MYR1	TGME49_237150	-0.0823772	0.966	0.961	0.256313	0.937637
MYR1	TGME49_244570	-0.0439772	0.144	0.179	0.256315	0.937637
MYR1	TGME49_267490	0.00810505	0.006	0	0.256653	0.937637
MYR1	TGME49_267045	0.00810505	0.006	0	0.256653	0.937637
MYR1	TGME49_239855	0.00810505	0.006	0	0.256653	0.937637
MYR1	TGME49_230470	0.00810505	0.006	0	0.256653	0.937637
MYR1	TGME49_268670	0.00810505	0.006	0	0.256653	0.937637
MYR1	TGME49_268300	0.00810505	0.006	0	0.256653	0.937637
MYR1	TGME49_219742	0.00810505	0.006	0	0.256653	0.937637
MYR1	TGME49_203910	-0.0503076	0.33	0.38	0.256953	0.937637
MYR1	TGME49_242840	-0.0213688	0.02	0.035	0.257226	0.937637
MYR1	TGME49_276130	0.172133	0.231	0.201	0.257266	0.937637
MYR1	TGME49_208980	-0.0403491	0.124	0.157	0.257363	0.937637
MYR1	TGME49_305330	-0.0925824	0.561	0.62	0.257674	0.937637
MYR1	TGME49_307760	-0.0191643	0.304	0.362	0.257697	0.937637
MYR1	TGME49_205000	-0.0788194	0.194	0.231	0.257721	0.937637
MYR1	TGME49_284560	-0.0425343	1	1	0.257864	0.937637
MYR1	TGME49_266800	0.114001	0.403	0.367	0.257922	0.937637
MYR1	TGME49_270090	0.0326096	0.113	0.083	0.258207	0.937637
MYR1	TGME49_309870	0.0413841	0.146	0.114	0.258758	0.937637
MYR1	TGME49_212900	0.0870565	0.2	0.166	0.259238	0.937637
MYR1	TGME49_281570	-0.0488955	0.358	0.406	0.259307	0.937637
MYR1	TGME49_221340	-0.0458106	0.158	0.197	0.259501	0.937637
MYR1	TGME49_240960	-0.00785985	0.273	0.332	0.259641	0.937637
MYR1	TGME49_320670	0.061515	0.268	0.227	0.260436	0.937637
MYR1	TGME49_264780	-0.0247888	0.149	0.188	0.260744	0.937637
MYR1	TGME49_291080	-0.0588323	0.524	0.585	0.26107	0.937637
MYR1	TGME49_236000	0.0456005	0.172	0.135	0.261095	0.937637
MYR1	TGME49_237250	0.0904274	0.904	0.856	0.261202	0.937637
MYR1	TGME49_247240	0.095881	0.665	0.668	0.261209	0.937637
MYR1	TGME49_271610	-0.0264911	0.223	0.271	0.261437	0.937637
MYR1	TGME49_259520	0.0926125	0.352	0.31	0.261443	0.937637
MYR1	TGME49_355210	-0.0423839	0.172	0.21	0.261566	0.937637
MYR1	TGME49_217680	-0.0816398	0.541	0.576	0.261879	0.937637
MYR1	TGME49_216680	0.0728581	0.879	0.856	0.261884	0.937637
MYR1	TGME49_250900	-0.0299506	0.048	0.07	0.262018	0.937637
MYR1	TGME49_316350	-0.0551141	0.248	0.293	0.262034	0.937637
MYR1	TGME49_292235	-0.0313893	0.127	0.162	0.262078	0.937637
MYR1	TGME49_305020	-0.0438977	0.115	0.148	0.262086	0.937637
MYR1	TGME49_313270	0.0249269	0.087	0.061	0.262115	0.937637
MYR1	TGME49_226680	0.110964	0.355	0.314	0.26223	0.937637
MYR1	TGME49_216590	-0.0354072	0.654	0.681	0.262288	0.937637
MYR1	TGME49_216540	-0.0409363	0.203	0.245	0.262799	0.937637
MYR1	TGME49_312130	-0.0272279	0.096	0.127	0.262802	0.937637
MYR1	TGME49_255740	0.044912	0.175	0.14	0.262845	0.937637
MYR1	TGME49_227850	-0.0381102	0.082	0.109	0.262887	0.937637
MYR1	TGME49_219760	-0.0492978	0.676	0.738	0.262989	0.937637
MYR1	TGME49_254220	-0.0271889	0.177	0.218	0.263165	0.937637
MYR1	TGME49_311220	-0.0288055	0.175	0.214	0.263185	0.937637
MYR1	TGME49_267300	0.0895156	0.62	0.563	0.263272	0.937637
MYR1	TGME49_207640	-0.0938789	0.47	0.489	0.263333	0.937637
MYR1	TGME49_255670	-0.0346686	0.104	0.135	0.263378	0.937637
MYR1	TGME49_321630	0.0300277	0.248	0.314	0.263773	0.937637
MYR1	TGME49_214100	-0.0302604	0.414	0.476	0.264075	0.937637
MYR1	TGME49_273905	0.0320681	0.076	0.052	0.264245	0.937637
MYR1	TGME49_320010	-0.0328124	0.206	0.249	0.264331	0.937637
MYR1	TGME49_240430	-0.0475089	0.09	0.118	0.264378	0.937637
MYR1	TGME49_288750	-0.0461811	0.997	1	0.264434	0.937637
MYR1	TGME49_233860	-0.0307657	0.093	0.122	0.264437	0.937637
MYR1	TGME49_239690	0.0812244	0.611	0.594	0.264528	0.937637
MYR1	TGME49_281930	0.0610155	0.144	0.114	0.264699	0.937637
MYR1	TGME49_229220	-0.0893291	0.327	0.362	0.264943	0.937637
MYR1	TGME49_205280	-0.112878	0.456	0.502	0.265029	0.937637
MYR1	TGME49_246170	-0.0641054	0.448	0.507	0.265332	0.937637
MYR1	TGME49_262080	-0.0817788	0.161	0.192	0.265341	0.937637
MYR1	TGME49_217688	-0.0380362	0.07	0.096	0.26538	0.937637
MYR1	TGME49_210810	0.0824117	0.763	0.738	0.265419	0.937637
MYR1	TGME49_215740	-0.04231	0.152	0.188	0.265656	0.937637
MYR1	TGME49_226020	0.131855	0.834	0.803	0.265723	0.937637
MYR1	TGME49_265420	0.0182204	0.597	0.528	0.265789	0.937637
MYR1	TGME49_202500	0.177878	0.904	0.856	0.265814	0.937637
MYR1	TGME49_206320	-0.0577773	0.713	0.725	0.265818	0.937637
MYR1	TGME49_288290	-0.0639594	0.192	0.227	0.266051	0.937637
MYR1	TGME49_256990	-0.0698767	0.592	0.651	0.266108	0.937637
MYR1	TGME49_309200	-0.0340526	0.059	0.083	0.266198	0.937637
MYR1	TGME49_223840	-0.0260775	0.048	0.07	0.26634	0.937637
MYR1	TGME49_235620	-0.0638848	0.513	0.559	0.266561	0.937637
MYR1	TGME49_280790	0.040986	0.214	0.175	0.266604	0.937637
MYR1	TGME49_259250	-0.0320789	0.059	0.083	0.266635	0.937637
MYR1	TGME49_273630	-0.0320789	0.059	0.083	0.266635	0.937637
MYR1	TGME49_222200	0.0510549	0.175	0.14	0.266909	0.937637
MYR1	TGME49_272380	0.106128	0.386	0.349	0.267359	0.937637
MYR1	TGME49_315360	-0.0371484	0.375	0.441	0.267497	0.937637
MYR1	TGME49_280600	-0.0156801	0.614	0.725	0.267552	0.937637
MYR1	TGME49_312340	-0.0388545	0.161	0.197	0.267618	0.937637
MYR1	TGME49_307000	-0.0326739	0.082	0.109	0.267628	0.937637
MYR1	TGME49_247920	-0.054984	0.631	0.712	0.267677	0.937637
MYR1	TGME49_306590	-0.0191802	0.344	0.402	0.267857	0.937637
MYR1	TGME49_242625	-0.0311455	0.104	0.135	0.267864	0.937637
MYR1	TGME49_300290	0.109558	0.544	0.52	0.267937	0.937637
MYR1	TGME49_230860	-0.0250915	0.217	0.262	0.268489	0.938786
MYR1	TGME49_309010	-0.0188262	0.33	0.389	0.269279	0.938786
MYR1	TGME49_228320	-0.0401294	0.101	0.131	0.269591	0.938786
MYR1	TGME49_216650	-0.0704966	0.921	0.934	0.269612	0.938786
MYR1	TGME49_236990	-0.0257245	0.034	0.052	0.269705	0.938786
MYR1	TGME49_265990	-0.0123562	0.561	0.664	0.269775	0.938786
MYR1	TGME49_224330	0.11441	0.423	0.402	0.269912	0.938786
MYR1	TGME49_232660	-0.0454196	0.997	1	0.269953	0.938786
MYR1	TGME49_219200	-0.0585159	0.223	0.262	0.270158	0.938786
MYR1	TGME49_249970	-0.107955	0.456	0.507	0.270207	0.938786
MYR1	TGME49_244210	-0.0179445	0.276	0.328	0.270614	0.938786
MYR1	TGME49_252630	-0.0548837	0.966	0.961	0.270926	0.938786
MYR1	TGME49_239752	0.0785607	0.685	0.672	0.271152	0.938786
MYR1	TGME49_220950	0.0233088	0.997	0.991	0.2713	0.938786
MYR1	TGME49_271190	-0.028247	0.059	0.083	0.271388	0.938786
MYR1	TGME49_281510	0.0467597	0.304	0.258	0.271402	0.938786
MYR1	TGME49_233380	-0.0534035	0.735	0.773	0.271421	0.938786
MYR1	TGME49_305030	-0.0439246	0.118	0.148	0.27145	0.938786
MYR1	TGME49_271170	0.0646014	0.172	0.14	0.271514	0.938786
MYR1	TGME49_247030	-0.0673851	0.977	0.961	0.271593	0.938786
MYR1	TGME49_225420	-0.0492911	0.67	0.725	0.271801	0.938786
MYR1	TGME49_243730	0.0606528	0.994	0.978	0.27186	0.938786
MYR1	TGME49_243570	-0.0342445	1	1	0.271875	0.938786
MYR1	TGME49_311280	0.101421	0.231	0.201	0.272157	0.938786
MYR1	TGME49_224950	-0.0872113	0.194	0.231	0.272206	0.938786
MYR1	TGME49_203520	0.0397239	0.096	0.07	0.272263	0.938786
MYR1	TGME49_250750	-0.0286723	0.166	0.205	0.272278	0.938786
MYR1	TGME49_307570	-0.0420338	0.101	0.131	0.272287	0.938786
MYR1	TGME49_204410	0.0304936	0.07	0.048	0.272766	0.939331
MYR1	TGME49_262500	-0.0909482	0.383	0.428	0.27285	0.939331
MYR1	TGME49_267040	-0.0125328	0.276	0.328	0.272876	0.939331
MYR1	TGME49_211710	-0.071228	0.845	0.86	0.273253	0.939497
MYR1	TGME49_239600	0.0588431	0.085	0.061	0.273325	0.939497
MYR1	TGME49_223570	-0.0439686	0.442	0.493	0.273355	0.939497
MYR1	TGME49_304880	-0.0409001	0.361	0.419	0.273627	0.939819
MYR1	TGME49_244660	-0.0397106	0.045	0.066	0.273841	0.939819
MYR1	TGME49_294330	0.0185803	0.093	0.066	0.273984	0.939819
MYR1	TGME49_226240	-0.0391455	0.31	0.362	0.274176	0.939819
MYR1	TGME49_205680	-0.0700922	0.099	0.127	0.274349	0.939819
MYR1	TGME49_283520	-0.107714	0.349	0.384	0.274382	0.939819
MYR1	TGME49_251410	-0.0379501	0.324	0.376	0.274466	0.939819
MYR1	TGME49_311140	-0.0654308	0.115	0.144	0.274599	0.939819
MYR1	TGME49_295105	0.15286	0.718	0.642	0.275271	0.9416
MYR1	TGME49_243740	-0.0437568	0.079	0.105	0.275408	0.9416
MYR1	TGME49_320160	-0.0400723	0.09	0.118	0.275741	0.941896
MYR1	TGME49_243960	-0.0699015	0.735	0.786	0.275782	0.941896
MYR1	TGME49_208390	-0.0417266	0.285	0.336	0.27618	0.942463
MYR1	TGME49_227140	-0.0418624	0.079	0.105	0.276237	0.942463
MYR1	TGME49_235380	0.149232	0.358	0.323	0.276702	0.943558
MYR1	TGME49_291820	-0.0543464	0.166	0.201	0.277129	0.944
MYR1	TGME49_216700	0.0497883	0.279	0.24	0.277302	0.944
MYR1	TGME49_239420	-0.0905534	0.679	0.76	0.277452	0.944
MYR1	TGME49_316400	0.117981	1	0.996	0.277962	0.944
MYR1	TGME49_208410	0.0302004	0.146	0.114	0.278017	0.944
MYR1	TGME49_226910	-0.0348615	0.113	0.144	0.278107	0.944
MYR1	TGME49_213310	0.0456005	0.186	0.153	0.27853	0.944
MYR1	TGME49_226370	0.0322584	0.135	0.105	0.278567	0.944
MYR1	TGME49_233925	-0.073044	0.169	0.201	0.278726	0.944
MYR1	TGME49_248630	0.0906535	0.496	0.472	0.278829	0.944
MYR1	TGME49_209150	-0.017084	0.408	0.476	0.279124	0.944
MYR1	TGME49_306630	-0.0457089	0.118	0.148	0.279169	0.944
MYR1	TGME49_306260	0.105366	0.375	0.341	0.27929	0.944
MYR1	TGME49_225110	-0.0475089	0.262	0.306	0.279327	0.944
MYR1	TGME49_320720	-0.0653526	0.504	0.563	0.279389	0.944
MYR1	TGME49_315270	-0.0608761	0.535	0.585	0.279411	0.944
MYR1	TGME49_221900	0.0725997	0.304	0.262	0.279587	0.944
MYR1	TGME49_208350	-0.0462795	0.462	0.52	0.279605	0.944
MYR1	TGME49_207710	-0.0851562	0.504	0.537	0.280003	0.944
MYR1	TGME49_215450	-0.0384067	0.242	0.288	0.280483	0.944
MYR1	TGME49_268830	0.0383272	0.848	0.817	0.280506	0.944
MYR1	TGME49_238040	0.0538998	0.318	0.279	0.280775	0.944
MYR1	TGME49_267830	-0.0133423	0.242	0.293	0.281352	0.944
MYR1	TGME49_205220	-0.0691112	0.245	0.284	0.281387	0.944
MYR1	TGME49_201830	-0.0458573	0.186	0.223	0.281408	0.944
MYR1	TGME49_217780	-0.0381102	0.079	0.105	0.281696	0.944
MYR1	TGME49_239087	-0.0393466	0.566	0.633	0.282106	0.944
MYR1	TGME49_201110	-0.0545775	0.304	0.349	0.282468	0.944
MYR1	TGME49_294780	-0.0344696	0.09	0.118	0.282538	0.944
MYR1	TGME49_205562	-0.0282727	0.206	0.249	0.282734	0.944
MYR1	TGME49_255470	0.0413003	0.13	0.1	0.282822	0.944
MYR1	TGME49_292055	-0.0279334	0.045	0.066	0.282975	0.944
MYR1	TGME49_227300	-0.0279334	0.045	0.066	0.282975	0.944
MYR1	TGME49_215260	-0.0395602	0.332	0.38	0.283201	0.944
MYR1	TGME49_211010	-0.0613644	0.637	0.681	0.283215	0.944
MYR1	TGME49_268850	-0.0798799	0.972	0.956	0.283382	0.944
MYR1	TGME49_314840	0.0552292	0.228	0.192	0.283812	0.944
MYR1	TGME49_299190	0.0570052	0.301	0.253	0.284196	0.944
MYR1	TGME49_293610	-0.102714	0.183	0.21	0.284226	0.944
MYR1	TGME49_208440	-0.0395334	0.966	0.943	0.284437	0.944
MYR1	TGME49_213520	-0.077082	0.307	0.349	0.284881	0.944
MYR1	TGME49_237470	-0.0550663	0.265	0.306	0.285069	0.944
MYR1	TGME49_263085	0.0805959	0.231	0.197	0.285123	0.944
MYR1	TGME49_258826	-0.0242824	0.124	0.157	0.285166	0.944
MYR1	TGME49_308880	-0.049396	0.076	0.1	0.285336	0.944
MYR1	TGME49_250810	0.036129	1	1	0.28537	0.944
MYR1	TGME49_229640	0.0337149	0.127	0.096	0.286041	0.944
MYR1	TGME49_312670	-0.0580013	0.152	0.183	0.28617	0.944
MYR1	TGME49_256830	-0.0544954	0.155	0.188	0.286323	0.944
MYR1	TGME49_244860	-0.0508524	0.192	0.227	0.286494	0.944
MYR1	TGME49_248460	-0.0769785	0.637	0.664	0.286708	0.944
MYR1	TGME49_223510	-0.0522782	0.22	0.258	0.286713	0.944
MYR1	TGME49_278170	-0.0447318	0.307	0.358	0.286752	0.944
MYR1	TGME49_221910	0.0611653	0.963	0.956	0.286788	0.944
MYR1	TGME49_306455	0.0164028	0.124	0.157	0.286856	0.944
MYR1	TGME49_309220	0.114367	0.563	0.572	0.286905	0.944
MYR1	TGME49_267050	0.0458645	0.727	0.725	0.286909	0.944
MYR1	TGME49_227560	0.00587217	0.499	0.607	0.287013	0.944
MYR1	TGME49_265520	-0.0564658	0.358	0.415	0.287081	0.944
MYR1	TGME49_269650	-0.0637374	0.197	0.231	0.287129	0.944
MYR1	TGME49_304710	0.0702785	0.882	0.786	0.287177	0.944
MYR1	TGME49_267550	-0.027081	0.403	0.467	0.287231	0.944
MYR1	TGME49_225410	-0.051424	0.372	0.419	0.287253	0.944
MYR1	TGME49_289950	-0.0654308	0.487	0.541	0.287356	0.944
MYR1	TGME49_260420	-0.0300919	0.056	0.079	0.287538	0.944
MYR1	TGME49_256100	-0.0300919	0.056	0.079	0.287538	0.944
MYR1	TGME49_255390	-0.0300919	0.056	0.079	0.287538	0.944
MYR1	TGME49_224820	-0.0641877	0.507	0.563	0.287588	0.944
MYR1	TGME49_215590	0.0903114	0.735	0.76	0.288053	0.944
MYR1	TGME49_244450	-0.0324415	0.079	0.105	0.28808	0.944
MYR1	TGME49_217480	-0.0259528	0.256	0.306	0.288597	0.944
MYR1	TGME49_297710	-0.0553043	0.501	0.563	0.288731	0.944
MYR1	TGME49_301120	-0.0532453	0.301	0.345	0.288849	0.944
MYR1	TGME49_298600	0.0610636	0.254	0.214	0.28888	0.944
MYR1	TGME49_261250	-0.106512	0.338	0.367	0.288901	0.944
MYR1	TGME49_316300	0.0565995	0.268	0.231	0.289201	0.944
MYR1	TGME49_257370	0.0497088	0.135	0.105	0.289533	0.944
MYR1	TGME49_202800	-0.0475089	0.192	0.227	0.289646	0.944
MYR1	TGME49_279330	-0.00895568	0.273	0.323	0.289987	0.944
MYR1	TGME49_211720	0.0868403	0.868	0.821	0.290037	0.944
MYR1	TGME49_234190	0.0558842	0.907	0.886	0.290195	0.944
MYR1	TGME49_208450	-0.0456746	0.389	0.445	0.290225	0.944
[truncated: 4,538 more rows]
