# Supplementary material for: High-throughput identification of pathogen effector proteins that target host transcription by dual perturb-seq
Source: Cell Host Microbe. Author manuscript; Available in PMC 2026 Apr 9. (PMC12033024; doi:10.1016/j.chom.2023.09.003)
Supplement: Suppl files [file EMS212870-supplement-Suppl_files.zip › 1-s2.0-S1931312823003700-mmc3.xlsx]

## Sheet: Supplementary Data 2
Target	Gene	Avg_Log2FC	Percent_Detection_Target_Population	Percent_Detection_Reference_Population	P_Value	P_Value_Adjusted
HCE1	EZH2	-2.15666	0.326	0.955	2.52299e-13	4.61251e-08
HCE1	DEK	-1.67496	0.977	1	7.77525e-13	9.18539e-08
HCE1	MARCKSL1	-1.93465	0.721	0.977	5.18469e-12	4.06226e-07
HCE1	WDR76	-1.68304	0.116	0.795	5.69495e-11	2.39219e-06
HCE1	SYNE2	-1.83583	0.326	0.932	6.0022e-11	2.39219e-06
HCE1	TYMS	-2.13676	0.209	0.864	6.27292e-11	2.39219e-06
HCE1	PLP2	-1.39064	0.837	1	6.45202e-11	2.39219e-06
HCE1	HELLS	-1.85318	0.326	0.886	6.97867e-11	2.39219e-06
HCE1	MCM7	-1.42626	0.395	0.909	4.98122e-10	1.07826e-05
HCE1	RAD51B	-1.64433	0.698	1	1.03397e-09	1.95548e-05
HCE1	MCM3	-1.35196	0.419	0.886	1.21181e-09	2.20775e-05
HCE1	NAP1L1	-0.61276	1	1	1.57951e-09	2.49596e-05
HCE1	CDCA7	-1.26345	0.047	0.659	4.97422e-09	5.56766e-05
HCE1	CDT1	-1.27023	0.07	0.682	6.47666e-09	6.5781e-05
HCE1	MCM5	-1.16614	0.163	0.795	8.48435e-09	7.88697e-05
HCE1	RBL1	-1.29775	0.326	0.864	9.29053e-09	8.21849e-05
HCE1	H3F3A	-0.72644	1	1	1.10205e-08	9.15803e-05
HCE1	NASP	-1.22557	0.86	1	1.1336e-08	9.27955e-05
HCE1	CBX5	-0.914786	1	1	1.39049e-08	0.000108033
HCE1	KNTC1	-1.04775	0.163	0.75	1.48087e-08	0.000112805
HCE1	STMN1	-1.28171	0.907	1	1.60675e-08	0.000119086
HCE1	ATP6V1G1	0.68767	1	1	1.77518e-08	0.000128106
HCE1	CCNE2	-1.40741	0.116	0.682	3.48651e-08	0.000207848
HCE1	WDHD1	-1.28876	0.163	0.727	3.63847e-08	0.000214575
HCE1	HSP90AA1	-0.64963	1	1	5.08444e-08	0.00027886
HCE1	HMGN2	-0.865049	1	1	7.28674e-08	0.00035367
HCE1	STAG1	-0.786913	1	1	1.10574e-07	0.000493052
HCE1	ZYX	0.877943	1	1	1.11422e-07	0.000493052
HCE1	PRIM1	-0.871676	0.093	0.636	1.17259e-07	0.000510408
HCE1	LMNB1	-1.11268	0.07	0.614	1.24129e-07	0.000536058
HCE1	TAX1BP1	0.64322	1	1	1.32952e-07	0.000565261
HCE1	NPAT	-1.01746	0.558	0.909	1.66118e-07	0.000669916
HCE1	POLE2	-1.09236	0.233	0.75	1.91357e-07	0.000739093
HCE1	CENPK	-1.26639	0.14	0.682	2.47404e-07	0.000938946
HCE1	RBBP4	-0.830445	0.953	0.977	2.8252e-07	0.00105326
HCE1	PTMA	-0.719923	1	1	2.86139e-07	0.00105326
HCE1	PPM1G	-0.777563	0.977	1	3.56596e-07	0.00123783
HCE1	HMGB1	-0.632516	1	1	3.68558e-07	0.00127131
HCE1	SLC16A1	-0.921604	0.512	0.886	5.13599e-07	0.00163772
HCE1	DONSON	-1.09022	0.209	0.727	5.24216e-07	0.00164292
HCE1	RNF181	0.772005	1	0.909	5.45657e-07	0.0016719
HCE1	CBX3	-0.614785	1	1	6.56132e-07	0.00194519
HCE1	BARD1	-1.34534	0.326	0.818	7.18066e-07	0.00205119
HCE1	PRKDC	-0.635298	1	1	7.78614e-07	0.0021677
HCE1	H2AFV	-0.812256	0.884	1	8.0522e-07	0.00223045
HCE1	PAICS	-1.00685	0.837	0.977	8.48132e-07	0.00231175
HCE1	ANP32B	-0.755677	1	1	8.5239e-07	0.00231175
HCE1	HNRNPF	-0.752708	1	1	8.55644e-07	0.00231175
HCE1	NOP56	-0.924227	0.86	1	1.02391e-06	0.00261195
HCE1	PSIP1	-1.00865	0.837	0.955	1.09187e-06	0.00275966
HCE1	CARHSP1	-0.989435	0.558	0.955	1.09971e-06	0.00276671
HCE1	DNAJC9	-1.30202	0.279	0.75	1.13962e-06	0.00281548
HCE1	SFI1	-0.966833	0.163	0.659	1.26003e-06	0.00305784
HCE1	BAZ1A	-0.928359	0.884	1	1.42973e-06	0.00338206
HCE1	ABHD3	-1.44286	0.186	0.659	1.55614e-06	0.00354141
HCE1	CDK4	-0.70044	0.93	1	1.66169e-06	0.00373371
HCE1	SLC2A4RG	-0.834195	0.488	0.886	1.67306e-06	0.00373371
HCE1	MCM6	-1.12649	0.558	0.932	1.76583e-06	0.00382468
HCE1	TIMELESS	-0.791262	0.116	0.591	2.33384e-06	0.0046982
HCE1	SLBP	-0.847138	0.884	0.977	2.57631e-06	0.00494055
HCE1	MYL12B	0.606177	1	1	2.60745e-06	0.00496626
HCE1	CENPU	-0.951726	0.023	0.477	2.79796e-06	0.00527341
HCE1	CLSPN	-1.41614	0.093	0.568	2.82865e-06	0.00529487
HCE1	RBBP8	-1.16782	0.721	0.932	3.036e-06	0.00556895
HCE1	RANBP1	-0.7633	0.953	1	3.43463e-06	0.00616927
HCE1	LDHB	-0.565185	1	1	3.65268e-06	0.00646239
HCE1	SUPT16H	-0.69291	0.977	1	4.04287e-06	0.00703918
HCE1	FANCA	-1.0718	0.233	0.659	4.47367e-06	0.00754961
HCE1	GAPDH	-0.55728	1	1	5.2123e-06	0.00831025
HCE1	CTPS2	-0.877036	0.209	0.705	5.61423e-06	0.00879762
HCE1	MPHOSPH9	-0.861651	0.326	0.773	5.68483e-06	0.00885765
HCE1	CENPX	-0.975395	0.535	0.841	6.17383e-06	0.00927097
HCE1	CISD2	-0.794947	0.837	1	6.60113e-06	0.00975861
HCE1	AMD1	-0.808287	0.907	1	7.05586e-06	0.0103052
HCE1	XRCC3	-0.788496	0	0.386	7.41723e-06	0.010762
HCE1	RNF157	-0.835589	0.047	0.477	7.541e-06	0.010884
HCE1	TMED5	0.677023	1	0.886	7.90084e-06	0.011253
HCE1	DCTPP1	-0.760382	0.395	0.841	7.92191e-06	0.011253
HCE1	GMNN	-1.22987	0.186	0.614	8.30455e-06	0.01167
HCE1	MCM4	-1.13676	0.256	0.682	9.46217e-06	0.0128455
HCE1	WEE1	-0.788496	0.512	0.886	9.94366e-06	0.0133997
HCE1	CDC7	-0.741767	0.047	0.455	1.0737e-05	0.0141679
HCE1	ABI1	0.627175	0.93	0.977	1.10556e-05	0.0144714
HCE1	NSD2	-0.733546	0.907	0.977	1.18074e-05	0.0152373
HCE1	PHGDH	-1.05256	0.674	0.955	1.23371e-05	0.0158093
HCE1	CSE1L	-0.722148	0.814	0.955	1.24919e-05	0.0159333
HCE1	NUP153	-0.767161	0.907	0.955	1.25703e-05	0.0159609
HCE1	USP1	-1.01646	0.651	0.864	1.25959e-05	0.0159609
HCE1	PUM2	-0.513661	0.977	1	1.27852e-05	0.0160829
HCE1	MYL9	0.844702	1	1	1.38824e-05	0.0170715
HCE1	NOP58	-0.772105	0.977	0.977	1.53337e-05	0.0182824
HCE1	H3F3B	0.464831	1	1	1.55202e-05	0.0184247
HCE1	MZT2A	-0.79051	0.721	0.932	1.57308e-05	0.0185942
HCE1	COMMD6	0.506356	1	1	1.60836e-05	0.0188487
HCE1	FBLN7	-0.942586	0.279	0.705	2.07036e-05	0.0225449
HCE1	EMP1	0.895176	0.93	0.773	2.07055e-05	0.0225449
HCE1	NDUFAF6	-1.09973	0.721	0.886	2.13412e-05	0.0228639
HCE1	HNRNPA2B1	-0.468921	1	1	2.21506e-05	0.0234984
HCE1	CAVIN3	0.735159	1	1	2.30865e-05	0.0243032
HCE1	CNTLN	-1.02298	0.698	0.886	2.36202e-05	0.0245819
HCE1	MAZ	-0.715648	0.744	0.932	2.461e-05	0.0253713
HCE1	CABIN1	-0.613723	0.535	0.864	2.57618e-05	0.0261657
HCE1	PNP	-0.854358	0.256	0.682	2.63202e-05	0.0265359
HCE1	FUS	-0.633492	1	1	2.70328e-05	0.0271049
HCE1	DNMT1	-0.834195	0.837	0.955	2.87668e-05	0.0282749
HCE1	SECISBP2L	0.694998	0.977	0.795	2.89586e-05	0.0283984
HCE1	SLFN11	-0.993969	0.465	0.841	2.92972e-05	0.0284899
HCE1	SPATA33	-0.71974	0.233	0.636	3.05611e-05	0.0293033
HCE1	SBDS	0.520717	1	1	3.07707e-05	0.0294015
HCE1	DERL3	-0.690316	0	0.341	3.20137e-05	0.030014
HCE1	CPEB4	1.01581	0.953	0.909	3.27492e-05	0.0303918
HCE1	MYO19	-0.975822	0.442	0.841	3.32756e-05	0.0306017
HCE1	ARPC2	0.435856	1	1	3.33168e-05	0.0306017
HCE1	MSH6	-0.932068	0.698	0.864	3.4386e-05	0.0313277
HCE1	CD320	-0.683661	0.698	0.909	3.5139e-05	0.0318378
HCE1	RIF1	-0.578671	1	1	3.6427e-05	0.0324857
HCE1	STXBP5	-0.750439	0.953	1	3.70905e-05	0.0328937
HCE1	ZNF83	-0.705829	0.86	0.977	3.86095e-05	0.0337899
HCE1	TFRC	-0.725075	0.907	0.977	3.97944e-05	0.034371
HCE1	SFXN1	-0.659405	0.674	0.932	4.19177e-05	0.0354395
HCE1	CDK2	-0.593018	0.07	0.455	4.31663e-05	0.0361449
HCE1	NEMP2	-0.551796	0.07	0.455	4.53002e-05	0.0373613
HCE1	C3orf14	-0.848189	0.628	0.818	4.56888e-05	0.0375688
HCE1	COPB1	0.520154	1	1	4.74598e-05	0.0381108
HCE1	SEC61G	0.558435	1	1	4.86104e-05	0.0386948
HCE1	FSTL1	0.606982	1	1	5.17954e-05	0.0405244
HCE1	CPT1C	-0.61255	0.209	0.705	5.37343e-05	0.0413338
HCE1	RFC2	-0.718906	0.186	0.614	5.61037e-05	0.0425752
HCE1	PCNA	-1.09652	0.674	0.886	5.61243e-05	0.0425752
HCE1	C5orf30	-0.63123	0.163	0.591	5.63905e-05	0.042659
HCE1	YPEL5	0.543362	1	0.977	5.95341e-05	0.0444849
HCE1	EEF1B2	-0.354723	1	1	6.02795e-05	0.0447372
HCE1	CENPC	-0.641433	0.744	0.932	6.13911e-05	0.0453169
HCE1	IGFBP4	0.607095	1	1	6.18032e-05	0.0455441
HCE1	GPD2	-0.966833	0.605	0.864	6.1948e-05	0.0455441
HCE1	ATP1B3	-0.491169	1	1	6.25715e-05	0.0458795
HCE1	ZNF730	-1.10885	0.256	0.636	6.32502e-05	0.0461668
HCE1	HSPB11	-0.650574	0.884	1	6.37854e-05	0.0461995
HCE1	KITLG	-0.740373	0.814	0.977	6.50639e-05	0.0465732
HCE1	HES4	-0.961358	0.744	0.909	6.51363e-05	0.0465732
HCE1	HNRNPD	-0.621236	1	0.977	6.5216e-05	0.0465732
HCE1	EMP2	-0.755778	0.86	1	6.55449e-05	0.0466865
HCE1	POLD3	-0.738014	0.535	0.818	6.59363e-05	0.046798
HCE1	SSR3	0.488034	1	1	6.72513e-05	0.0473485
HCE1	POLD2	-0.739111	0.674	0.932	7.03705e-05	0.049041
HCE1	SELENOK	0.666912	1	0.977	7.05033e-05	0.0490564
HCE1	NT5DC2	-0.668393	0.628	0.955	7.05715e-05	0.0490564
HCE1	MCMBP	-0.71651	0.698	0.932	7.18415e-05	0.0495623
HCE1	TMEM109	-0.600705	0.791	0.932	7.33144e-05	0.0503253
HCE1	MZT2B	-0.427538	1	1	7.47973e-05	0.0508972
HCE1	COLGALT1	-0.667273	0.581	0.864	7.5816e-05	0.0511288
HCE1	SLC43A1	-0.724632	0.186	0.614	7.58749e-05	0.0511288
HCE1	CCNE1	-0.633096	0.07	0.432	7.75524e-05	0.051871
HCE1	ANKRD36C	-0.791466	0.488	0.841	8.6226e-05	0.0559907
HCE1	MSH2	-0.927087	0.581	0.864	8.746e-05	0.0564996
HCE1	GJC1	-0.798888	0.512	0.841	8.88281e-05	0.0571143
HCE1	HIRIP3	-0.551796	0.07	0.432	9.17916e-05	0.0586758
HCE1	QSER1	-0.678402	0.86	0.955	9.33642e-05	0.0593352
HCE1	CALU	0.421607	1	1	9.43266e-05	0.0593963
HCE1	LINC01515	-1.14161	0.209	0.614	9.76876e-05	0.0610223
HCE1	ARL6IP6	-0.828127	0.349	0.636	9.82291e-05	0.0611516
HCE1	ACER3	-0.884371	0.581	0.886	0.000100614	0.0620727
HCE1	GART	-0.641993	0.721	0.955	0.000104603	0.0635829
HCE1	KRT10	0.50315	1	1	0.000104685	0.0635829
HCE1	TPM1	0.82052	1	1	0.000105937	0.0641302
HCE1	EEF1D	-0.478945	1	1	0.000107506	0.0648654
HCE1	AP2B1	0.407984	1	1	0.000108836	0.0652369
HCE1	C4orf3	0.570824	1	0.977	0.000109233	0.0653888
HCE1	PAXX	-0.771921	0.581	0.864	0.000110349	0.0657843
HCE1	HNRNPUL1	-0.551796	0.93	1	0.000118747	0.0692817
HCE1	MTHFD1	-0.908952	0.628	0.795	0.000118868	0.0692817
HCE1	POLE	-0.698344	0.186	0.568	0.00012209	0.0706342
HCE1	IFI27L1	-0.755329	0.256	0.614	0.000125532	0.0720177
HCE1	HSPD1	-0.6386	1	1	0.000126726	0.0724325
HCE1	CPNE7	-0.47498	0.047	0.386	0.000129162	0.0733334
HCE1	PIGX	-0.665967	0.535	0.841	0.000131381	0.0737532
HCE1	PCLAF	-1.14904	0.07	0.432	0.000132326	0.074132
HCE1	HADH	-0.707746	0.442	0.795	0.000134878	0.0753309
HCE1	SELENOM	0.521147	1	1	0.000138706	0.0765294
HCE1	PPIA	-0.369838	1	1	0.000139263	0.0765477
HCE1	TWIST2	0.529593	1	1	0.000139429	0.0765477
HCE1	FAM111B	-1.42626	0.047	0.386	0.000143919	0.0779841
HCE1	ZNF718	-0.92561	0.395	0.727	0.0001452	0.0783049
HCE1	EZR	-0.701899	0.744	0.932	0.000146866	0.0791255
HCE1	SEC61B	0.558258	1	1	0.000147274	0.0792259
HCE1	SLC12A2	-0.715294	0.674	0.909	0.000148056	0.0793767
HCE1	MCM2	-0.667273	0.116	0.477	0.000150237	0.0803105
HCE1	LIG1	-0.744441	0.116	0.477	0.00015091	0.0805132
HCE1	GOLGB1	0.489545	1	0.977	0.000151559	0.0806558
HCE1	CHEK1	-0.781618	0.558	0.818	0.00015564	0.0823958
HCE1	CAD	-0.573169	0.326	0.75	0.000157977	0.0829919
HCE1	AHI1	-0.605734	1	1	0.000160363	0.0838082
HCE1	LINC02001	-0.456638	0.093	0.455	0.000160916	0.083973
HCE1	GOLGA7	0.533013	0.977	0.841	0.000166748	0.0862774
HCE1	MYL12A	0.514917	1	1	0.000175572	0.0889138
HCE1	NOC2L	-0.604263	0.326	0.727	0.000178104	0.0898644
HCE1	CASP2	-0.844577	0.512	0.795	0.000183806	0.0913962
HCE1	CGAS	-0.742618	0.302	0.659	0.000187657	0.0928062
HCE1	GAS7	-0.723562	0.163	0.568	0.000190498	0.0937881
HCE1	TFDP1	-0.69086	0.744	0.955	0.000191901	0.0940996
HCE1	SCARA3	-0.748653	0.209	0.591	0.000192657	0.0941749
HCE1	ITPR3	-0.511154	0.093	0.455	0.000194129	0.0945573
HCE1	ARPC3	0.497607	1	1	0.00019864	0.0962417
HCE1	TDRD3	-0.694961	0.744	0.955	0.000201529	0.0969631
HCE1	RABAC1	0.556729	1	1	0.000201641	0.0969631
HCE1	C6orf62	0.456666	0.977	0.932	0.000202995	0.0973204
HCE1	ARGLU1	-0.545482	0.977	1	0.000205652	0.0981648
HCE1	TAGLN	0.84911	1	1	0.000206194	0.0982527
HCE1	TM2D1	0.455294	1	1	0.000207295	0.0985204
HCE1	CD9	0.823244	0.953	0.886	0.000208193	0.0986909
HCE1	NES	-0.862997	0.326	0.705	0.000210651	0.0992801
HCE1	BUD13	-0.641433	0.186	0.545	0.000215555	0.100583
HCE1	NPM1	-0.449091	1	1	0.000215844	0.100583
HCE1	ZNF788P	-0.718906	0.302	0.636	0.000217391	0.100786
HCE1	GSTP1	-0.392565	1	1	0.000218293	0.101119
HCE1	NRM	-0.530734	0.07	0.409	0.000221653	0.102157
HCE1	TRERF1	-0.908361	0.814	0.955	0.000224158	0.102775
HCE1	H2AFZ	-0.638557	0.977	1	0.000228438	0.103947
HCE1	SPARC	0.602516	1	1	0.000232496	0.10512
HCE1	LAPTM4A	0.414257	1	1	0.000237995	0.105639
HCE1	RMI1	-0.869536	0.372	0.705	0.000238434	0.105639
HCE1	SRSF7	-0.529691	0.977	0.977	0.000238442	0.105639
HCE1	RPP25	-0.660172	0.093	0.432	0.000238799	0.105639
HCE1	EED	-0.665664	0.465	0.773	0.000243164	0.106802
HCE1	FAR2	-0.803334	0.442	0.75	0.000247682	0.108588
HCE1	RPSA	-0.32776	1	1	0.000250661	0.109195
HCE1	FOXRED2	-0.47498	0.047	0.364	0.000257073	0.110324
HCE1	KHK	-0.398549	0	0.273	0.000257835	0.110564
HCE1	GABARAPL2	0.678582	1	0.977	0.000274062	0.115813
HCE1	PEG10	-2.44857	0.302	0.591	0.000274376	0.115846
HCE1	DNM3OS	0.895663	0.698	0.386	0.000278994	0.11737
HCE1	ZER1	0.649838	0.837	0.455	0.000280402	0.11774
HCE1	VSIR	0.748328	0.907	0.75	0.000282429	0.118221
HCE1	MMS22L	-1.02298	0.279	0.636	0.000284255	0.118221
HCE1	DERA	-0.71265	0.767	0.977	0.000284875	0.118362
HCE1	AGPAT5	-0.865388	0.442	0.75	0.000285082	0.118362
HCE1	MYADM	0.603022	1	0.864	0.000287059	0.118822
HCE1	PPP1R3E	-0.499707	0.093	0.432	0.000293977	0.119817
HCE1	ATP6V1E1	0.521521	1	0.955	0.000298186	0.120518
HCE1	AC016205.1	-0.921029	0.14	0.523	0.000304174	0.121955
HCE1	TMEM167A	0.460277	1	0.977	0.000314652	0.124932
HCE1	ATG16L2	-0.591324	0.093	0.432	0.000315101	0.12496
HCE1	RAB34	-0.448849	1	1	0.000318288	0.125769
HCE1	IVNS1ABP	-0.727894	0.651	0.864	0.000320987	0.12629
HCE1	PHF10	-0.562684	0.651	0.795	0.000325644	0.127575
HCE1	CDH24	-0.593018	0.07	0.386	0.00032849	0.128048
HCE1	ADK	-0.687112	1	1	0.00034214	0.131499
HCE1	C2CD5	-0.612725	0.488	0.841	0.00034476	0.132293
HCE1	POLE4	-0.611174	0.744	0.932	0.000346632	0.132668
HCE1	PACSIN2	-0.445805	0.907	1	0.000349918	0.13346
HCE1	PRPS2	-0.81483	0.302	0.614	0.000366361	0.138099
HCE1	E2F1	-0.583504	0.023	0.318	0.000373497	0.14
HCE1	LSM2	-0.639028	0.837	0.955	0.000388302	0.143606
HCE1	CFDP1	-0.524727	1	1	0.000390005	0.143756
HCE1	TIPIN	-0.670116	0.512	0.773	0.000391499	0.144095
HCE1	SMYD3	-0.719975	0.884	1	0.000394473	0.144524
HCE1	LINC01572	-0.495212	0.047	0.364	0.000395347	0.144554
HCE1	RNF168	-0.620942	0.814	0.932	0.000406827	0.147473
HCE1	BAZ1B	-0.466548	0.977	1	0.000411167	0.148556
HCE1	GPHN	-0.732368	0.93	0.977	0.000416083	0.14925
HCE1	FAM117B	-0.636009	0.209	0.614	0.000418491	0.149536
HCE1	NDFIP2	0.561387	1	0.955	0.000418787	0.149536
HCE1	PSMG1	-0.661979	0.651	0.864	0.000425914	0.150804
HCE1	UHRF1	-1.0509	0.14	0.455	0.000449835	0.156178
HCE1	EXOSC8	-0.710493	0.814	0.955	0.000451238	0.156537
HCE1	MRPS26	-0.515726	0.698	0.955	0.000471145	0.160944
HCE1	CCDC90B	0.597665	0.93	0.909	0.000477343	0.162311
HCE1	METRN	-0.560674	0.721	0.909	0.000482138	0.16323
HCE1	DSN1	-0.671377	0.209	0.545	0.000483503	0.163389
HCE1	CTDSP2	0.499735	0.93	0.614	0.000501311	0.167753
HCE1	SLC25A40	-0.774188	0.279	0.614	0.000504902	0.16848
HCE1	KPNB1	-0.527279	1	1	0.00050517	0.16848
HCE1	MTPN	0.411678	1	1	0.000509451	0.169341
HCE1	ANKRD44	-0.881103	0.186	0.5	0.000513859	0.170381
HCE1	AC004943.2	-0.541527	0.07	0.386	0.000516055	0.170708
HCE1	RAP1GDS1	-0.66451	1	0.955	0.000519452	0.171418
HCE1	FANCC	-0.944113	0.326	0.636	0.000530146	0.173638
HCE1	SLF1	-0.735508	0.233	0.568	0.000530927	0.173638
HCE1	RPRD2	-0.380057	0.93	1	0.000534914	0.174008
HCE1	REV3L	-0.538534	1	1	0.000548677	0.176807
HCE1	LRRCC1	-0.593375	0.233	0.591	0.000552439	0.177694
HCE1	CDCA4	-0.634258	0.14	0.477	0.000553636	0.177696
HCE1	RUSC1	-0.661979	0.372	0.682	0.000555922	0.177992
HCE1	IQCB1	-0.675932	0.744	0.864	0.000558289	0.178324
HCE1	TMEM38B	-0.560513	0.233	0.591	0.000569993	0.179975
HCE1	MPC1	0.5147	0.907	0.705	0.000584597	0.183054
HCE1	XYLB	-0.604263	0.256	0.659	0.000596098	0.185127
HCE1	SLC48A1	-0.353856	0.093	0.455	0.000601631	0.186108
HCE1	AC015813.2	-0.534518	0.256	0.614	0.000615406	0.188666
HCE1	BAIAP2L1	-0.512802	0.14	0.477	0.0006191	0.189307
HCE1	ENOPH1	-0.73347	0.488	0.773	0.000627551	0.190896
HCE1	SLC10A3	-0.647555	0.419	0.705	0.000629722	0.191132
HCE1	TMED9	0.479365	1	0.977	0.000637571	0.193301
HCE1	BASP1	0.606784	1	0.977	0.000639028	0.193635
HCE1	THBS1	0.627008	1	1	0.000640976	0.193797
HCE1	EIF2B4	0.59823	0.767	0.523	0.000642047	0.194014
HCE1	SELENOS	0.638364	1	1	0.000645806	0.194507
HCE1	MRPL33	0.42425	1	1	0.000651787	0.195664
HCE1	KIRREL3	0.687951	1	1	0.000661056	0.197115
HCE1	CKLF	-0.655904	0.581	0.909	0.000666202	0.198255
HCE1	IPO5	-0.564396	0.977	0.977	0.000669303	0.198532
HCE1	FBL	-0.65196	0.605	0.886	0.00067	0.198631
HCE1	EIF1	0.362447	1	1	0.000681104	0.201161
HCE1	AKAP1	-0.558955	0.326	0.705	0.000691316	0.203084
HCE1	ENOSF1	-0.533035	0.744	1	0.000693541	0.203284
HCE1	KCNT2	-1.05325	0.256	0.591	0.000698612	0.203755
HCE1	SDCBP	0.461363	1	0.955	0.000715407	0.205969
HCE1	PPIL1	-0.560513	0.233	0.568	0.000729168	0.207776
HCE1	OXCT1	-0.958796	0.512	0.75	0.000730218	0.207776
HCE1	PRTFDC1	-0.694307	0.279	0.636	0.000741938	0.209676
HCE1	PM20D2	-0.525323	0.233	0.568	0.00075455	0.212116
HCE1	HMG20B	-0.707915	0.442	0.705	0.000802848	0.220317
HCE1	ZNF263	-0.459873	0.186	0.545	0.000812919	0.221992
HCE1	GABARAPL1	0.474957	0.977	0.795	0.000813417	0.221992
HCE1	INTS7	-0.691726	0.419	0.705	0.000815573	0.222099
HCE1	CACYBP	-0.515354	0.814	0.932	0.00081815	0.222469
HCE1	KDM5B	0.538402	0.977	0.909	0.000819351	0.222686
HCE1	MELK	-0.698016	0.116	0.432	0.000823499	0.22326
HCE1	BRIP1	-1.20562	0.07	0.364	0.000827906	0.223901
HCE1	CLEC2D	-0.641433	0.186	0.5	0.000832085	0.224576
HCE1	CAMK1	-0.615361	0.535	0.75	0.000832161	0.224576
HCE1	SEC62	0.291901	1	1	0.000832449	0.224576
HCE1	AL390879.1	-0.623349	0.209	0.568	0.000835996	0.22509
HCE1	ARF4	0.383353	1	1	0.000848297	0.227175
HCE1	FABP5	-1.00771	0.442	0.727	0.000854009	0.228037
HCE1	ATP5MG	0.336094	1	1	0.000856238	0.228299
HCE1	CACNA1A	1.00551	0.674	0.409	0.000857826	0.2285
HCE1	PPA2	-0.566517	0.814	0.977	0.000858444	0.228554
HCE1	SYPL1	-0.464697	0.953	1	0.000860641	0.228728
HCE1	CHAF1A	-0.600051	0.116	0.432	0.000863106	0.229127
HCE1	SET	-0.425186	1	1	0.000864206	0.229309
HCE1	CYB5A	-0.531951	0.93	0.977	0.000869446	0.230365
HCE1	SH3GL2	-0.770141	0.14	0.455	0.000871644	0.230724
HCE1	PTGES3	-0.414058	1	1	0.00088632	0.232537
HCE1	UHRF2	-0.5557	0.837	0.932	0.000888978	0.23284
HCE1	NRP1	-0.44148	0.977	1	0.000895246	0.233589
HCE1	RRBP1	0.465238	1	0.977	0.000896506	0.233696
HCE1	MCUB	-0.756615	0.256	0.568	0.000899909	0.233721
HCE1	GNG11	0.737035	1	0.977	0.000910776	0.23487
HCE1	GMPS	-0.613473	0.86	0.909	0.000922033	0.236086
HCE1	TTLL12	-0.374009	0.07	0.364	0.000950784	0.239714
HCE1	TYMSOS	-0.519374	0.047	0.318	0.000952764	0.239916
HCE1	UFM1	0.486101	1	1	0.00096094	0.241096
HCE1	ANKRD36	-0.732368	0.558	0.841	0.000966102	0.24228
HCE1	FAM161A	-0.577791	0.186	0.5	0.00097423	0.243872
HCE1	CTDSPL	-0.635627	0.814	0.932	0.00100254	0.247123
HCE1	FAM129A	-0.875041	0.744	0.841	0.00100421	0.247203
HCE1	TUBB	-0.662381	1	1	0.0010139	0.249142
HCE1	CIAO2B	0.464264	1	1	0.00102118	0.250148
HCE1	NQO2	-0.487665	0.674	0.932	0.00102205	0.250148
HCE1	ATP5F1E	0.265022	1	1	0.00102597	0.250334
HCE1	NCL	-0.626872	1	1	0.00106068	0.255534
HCE1	GPRC5B	-0.484681	0.023	0.273	0.0010846	0.258971
HCE1	SAC3D1	-0.754104	0.326	0.591	0.00110278	0.261491
HCE1	RASSF5	-0.362762	0.093	0.432	0.00110553	0.261543
HCE1	DDA1	0.695471	0.93	0.75	0.00110579	0.261543
HCE1	LYST	0.47531	0.977	0.818	0.00113632	0.265732
HCE1	IMPA2	-0.665177	0.14	0.455	0.00113879	0.265732
HCE1	ARL1	0.504473	0.977	1	0.00115687	0.267833
HCE1	LRRC45	-0.365383	0.023	0.273	0.00117122	0.269448
HCE1	IPO9	-0.578268	0.767	0.886	0.00117569	0.270137
HCE1	KIAA1841	-0.747823	0.395	0.682	0.00120263	0.273854
HCE1	POLA1	-0.9826	0.535	0.795	0.00122959	0.277293
HCE1	DHX29	0.431131	0.953	0.886	0.00123652	0.278057
HCE1	FAM32A	0.485959	0.977	0.977	0.00124598	0.279382
HCE1	UBR2	0.471663	0.953	0.909	0.00126575	0.281898
HCE1	HAUS1	-0.601836	0.558	0.795	0.00127395	0.282763
HCE1	FADS1	-0.846757	0.93	1	0.00127506	0.28286
HCE1	H2AFJ	0.488069	0.953	0.614	0.00127964	0.283568
HCE1	ANAPC1	-0.479283	0.419	0.75	0.00129498	0.285124
HCE1	THOP1	-0.45923	0.279	0.636	0.001302	0.28598
HCE1	SYNCRIP	-0.439769	0.977	1	0.00131222	0.287049
HCE1	BIN1	-0.559175	0.395	0.705	0.00131867	0.287911
HCE1	MCUR1	-0.405406	0.977	0.977	0.00132424	0.288433
HCE1	FLG-AS1	-0.610689	0.116	0.409	0.00132884	0.288531
HCE1	CTNNA1	0.540046	1	1	0.00132964	0.288531
HCE1	NOD1	-0.588322	0.14	0.455	0.00133307	0.288806
HCE1	SHMT1	-0.57981	0.14	0.455	0.00133952	0.289579
HCE1	POLR1E	-0.533874	0.442	0.773	0.00134483	0.290227
HCE1	YWHAB	0.29183	1	1	0.00134986	0.290624
HCE1	NAA50	-0.480662	0.93	1	0.00136165	0.291836
HCE1	GUSB	-0.551796	0.395	0.727	0.00136631	0.292193
HCE1	CDKN2C	-0.57981	0.163	0.477	0.00137276	0.292617
HCE1	ZFAND5	0.548388	1	1	0.0013803	0.293312
HCE1	AC009120.2	-0.570904	0.442	0.727	0.00138634	0.293898
HCE1	MYH10	-0.532998	0.907	1	0.00138764	0.293898
HCE1	SLC20A1	-0.506762	0.744	0.977	0.00138788	0.293898
HCE1	SIVA1	-0.419655	0.977	0.977	0.00139408	0.294785
HCE1	DUSP1	0.760148	0.953	0.864	0.00139719	0.295071
HCE1	HMGA1	-1.0543	0.837	0.841	0.0014029	0.295822
HCE1	MCM10	-0.497348	0.023	0.273	0.00140981	0.296117
HCE1	S100A11	0.327484	1	1	0.0014247	0.298467
HCE1	SCARF2	-0.50936	0.07	0.341	0.00143985	0.300037
HCE1	TDRD7	-0.628417	0.256	0.568	0.00144324	0.300058
HCE1	RPS15A	-0.211745	1	1	0.00144556	0.300427
HCE1	DNAJC1	-0.484396	0.977	0.977	0.00145748	0.30112
HCE1	KLF9	0.586421	0.953	0.955	0.00146005	0.30112
HCE1	ZMYND19	-0.524051	0.419	0.75	0.00146051	0.30112
HCE1	RRP1B	-0.48507	0.767	0.932	0.00147431	0.301332
HCE1	RNF138	-0.576887	0.256	0.568	0.00149467	0.303464
HCE1	ZFAND3	0.391238	1	1	0.00149543	0.303464
HCE1	SYTL4	-0.581543	0.302	0.636	0.00153069	0.307066
HCE1	LEPROT	0.504567	1	0.977	0.00154154	0.308395
HCE1	SCYL2	0.523914	0.907	0.795	0.00154228	0.308395
HCE1	TRMT11	-0.616891	0.791	0.932	0.00154548	0.308438
HCE1	SPIN4	-0.551796	0.186	0.5	0.00155068	0.308705
HCE1	ATAD2	-1.18341	0.326	0.614	0.00155493	0.309093
HCE1	FAM3C	0.556729	0.93	0.841	0.00155966	0.309409
HCE1	ICMT	-0.530358	0.767	0.909	0.00156205	0.309428
HCE1	YY1AP1	-0.490395	0.535	0.795	0.00157725	0.311326
HCE1	GPC6	-1.24291	0.512	0.773	0.0015936	0.313141
HCE1	AL133243.3	0.342495	0.302	0.045	0.00160013	0.313584
HCE1	SRSF10	-0.405235	0.977	0.977	0.00160864	0.31452
HCE1	CAMK2N1	0.624006	0.977	0.932	0.00161413	0.315159
HCE1	GCHFR	-0.276161	0.023	0.273	0.00163444	0.317208
HCE1	C16orf95	-0.41044	0.116	0.432	0.00163902	0.317644
HCE1	HSPE1	-0.493516	1	1	0.00164126	0.317966
HCE1	YIF1A	0.432774	1	1	0.00164635	0.318391
HCE1	IMPDH2	-0.474093	0.953	1	0.00165065	0.318885
HCE1	OSTC	0.353727	1	1	0.00165322	0.318931
HCE1	WDR34	-0.605567	0.605	0.773	0.00165772	0.319462
HCE1	ACADM	-0.506472	0.674	0.864	0.00167161	0.320091
HCE1	RAP2C-AS1	0.63308	0.535	0.205	0.00167799	0.320553
HCE1	ENC1	0.63963	0.86	0.682	0.00169408	0.32213
HCE1	SELENOF	0.315105	1	1	0.00171526	0.323506
HCE1	D2HGDH	-0.53243	0.163	0.455	0.00171551	0.323506
HCE1	RASSF1	-0.628837	0.419	0.727	0.001716	0.323506
HCE1	RCAN1	0.936142	0.884	0.75	0.00171629	0.323506
HCE1	RNF130	-0.537497	0.837	0.932	0.00172214	0.323585
HCE1	TMEM243	-0.673102	0.558	0.75	0.00174077	0.325406
HCE1	OTULIN	-0.573012	0.535	0.818	0.00175676	0.326754
HCE1	L2HGDH	-0.796908	0.279	0.591	0.00178041	0.329225
HCE1	ZNF367	-0.604263	0.047	0.295	0.00178195	0.329398
HCE1	SLC1A5	-0.551796	0.86	0.932	0.00178391	0.329586
HCE1	NEXN	0.532882	1	0.841	0.00178889	0.329881
HCE1	UPF3B	-0.614162	0.465	0.773	0.00181776	0.332321
HCE1	TBC1D4	-0.826134	0.674	0.864	0.00184408	0.335346
HCE1	GAMT	-0.668752	0.442	0.705	0.00186897	0.338078
HCE1	ACACA	-0.656568	0.977	1	0.00188174	0.339685
HCE1	UNG	-0.727163	0.14	0.409	0.00188462	0.339685
HCE1	ZNF253	-0.359151	0.093	0.386	0.00189318	0.339866
HCE1	AC008770.2	-0.268489	0	0.205	0.00189609	0.339866
HCE1	TPGS2	-0.626246	0.698	0.886	0.00189693	0.339866
HCE1	PHF20L1	0.479629	0.977	0.909	0.00191098	0.340474
HCE1	HILPDA	-0.472724	0.163	0.455	0.00191201	0.340474
HCE1	CA12	-0.674051	0.116	0.386	0.00191951	0.341033
HCE1	GPAT2	-0.45226	0.047	0.295	0.00192664	0.342023
HCE1	EDIL3	-0.562936	0	0.205	0.00192888	0.342023
HCE1	ARPIN	-0.520431	0.372	0.636	0.00194191	0.342729
HCE1	LRRC37A4P	-0.325914	0.07	0.341	0.00195224	0.343112
HCE1	ANKRD36B	-0.530101	0.372	0.682	0.0019589	0.34348
HCE1	PTN	-1.08146	0.907	0.932	0.00197773	0.345117
HCE1	HNRNPA1	-0.35678	1	1	0.00197847	0.345136
HCE1	SCAPER	-0.633789	0.605	0.932	0.001983	0.345487
HCE1	ORC1	-0.405717	0.047	0.295	0.00200031	0.347228
HCE1	YWHAZ	0.304797	1	1	0.00203432	0.350251
HCE1	ZNF142	-0.492902	0.14	0.432	0.00203622	0.350251
HCE1	AC093152.1	-0.512802	0.14	0.432	0.00203637	0.350251
HCE1	FANCL	-0.746064	0.465	0.636	0.00204287	0.351011
HCE1	GPD1L	-0.381871	0.047	0.295	0.0020755	0.353587
HCE1	SFXN2	-0.405717	0.047	0.295	0.00207618	0.353587
HCE1	CHCHD2	0.34094	1	1	0.00210202	0.356397
HCE1	TRMT9B	-0.717474	0.279	0.591	0.00211018	0.356402
HCE1	SNX24	-0.442567	0.674	0.932	0.00212094	0.35687
HCE1	SEL1L	0.575694	0.977	0.841	0.00212171	0.35687
HCE1	PARP9	-0.511829	0.302	0.614	0.00212597	0.357231
HCE1	AP1S2	-0.474175	0.884	1	0.00216697	0.361244
HCE1	PBX3	-0.598338	0.86	1	0.00218368	0.362816
HCE1	MYB	-0.461598	0.023	0.25	0.00219688	0.363775
HCE1	ANXA2	0.344207	1	1	0.00219994	0.363775
HCE1	NFATC2IP	-0.484232	0.698	0.864	0.00220675	0.364113
HCE1	MAP1LC3B	0.366846	1	0.977	0.00221217	0.36424
HCE1	ASAP3	-0.497348	0.209	0.523	0.00222582	0.36539
HCE1	AC244093.2	-0.365383	0.023	0.25	0.00223814	0.366425
HCE1	COL5A3	0.946949	0.86	0.659	0.00224934	0.36758
HCE1	DNAJC15	0.403174	1	1	0.00225178	0.36758
HCE1	THY1	0.385514	1	1	0.00225845	0.368102
HCE1	NSUN6	-0.611502	0.465	0.682	0.00226741	0.368661
HCE1	RAVER2	-0.456638	0.093	0.364	0.00226994	0.368661
HCE1	DTL	-1.18923	0.023	0.25	0.00227167	0.368832
HCE1	RNF10	0.563682	0.953	0.864	0.00227501	0.369048
HCE1	CYP27C1	-0.365383	0.023	0.25	0.00227955	0.369444
HCE1	HAUS4	-0.365383	0.023	0.25	0.00227955	0.369444
HCE1	LPP	0.318875	1	1	0.00229095	0.369533
HCE1	RAB30	0.766521	0.744	0.455	0.00229143	0.369533
HCE1	CCDC14	-0.618029	0.86	0.864	0.00229481	0.369758
HCE1	AC016708.1	-0.681079	0.326	0.614	0.00229625	0.369758
HCE1	HPF1	-0.551796	0.512	0.818	0.00230289	0.370501
HCE1	CORO7	-0.314756	0.023	0.25	0.00231751	0.371141
HCE1	TBCE.1	-0.288761	0.023	0.25	0.00235275	0.37394
HCE1	CDYL2	-0.692211	0.419	0.682	0.00235427	0.37394
HCE1	TOPBP1	-0.664805	0.558	0.773	0.00235721	0.374255
HCE1	ITGB3BP	-0.663441	0.465	0.705	0.0023705	0.375156
HCE1	TMEM238	-0.360497	0.14	0.455	0.00238433	0.376534
HCE1	OAF	-0.604263	0.465	0.75	0.00240675	0.378658
HCE1	TXNDC16	-0.359151	0.163	0.477	0.00241063	0.379052
HCE1	DYRK4	0.484274	0.767	0.477	0.00242893	0.380337
HCE1	CNOT2	-0.41044	0.977	1	0.00243926	0.380812
HCE1	TAX1BP3	0.472051	0.907	0.886	0.00246578	0.382507
HCE1	OST4	0.310039	1	1	0.00248709	0.384168
HCE1	TBC1D15	-0.461598	0.791	0.932	0.0025511	0.38947
HCE1	LAMTOR5	0.432117	1	0.977	0.00255815	0.390057
HCE1	TONSL	-0.397467	0.047	0.295	0.0026051	0.393894
HCE1	PNPLA8	0.461625	0.953	0.977	0.00260996	0.394231
HCE1	ZDHHC14	-0.668492	0.837	0.932	0.00263287	0.396186
HCE1	PPAT	-0.644905	0.326	0.614	0.00263434	0.396186
HCE1	GLYATL2	-0.673102	0.093	0.386	0.00263503	0.396186
HCE1	RPL8	-0.3238	1	1	0.00263827	0.396433
HCE1	COL1A1	0.532336	1	1	0.00265115	0.397585
HCE1	C1orf21	-0.654889	0.488	0.75	0.00265303	0.397585
HCE1	GNG12	0.501601	1	1	0.00265319	0.397585
HCE1	HIP1	-0.497348	0.837	0.955	0.00266659	0.39864
HCE1	BCL7C	-0.402932	0.907	1	0.00268947	0.400723
HCE1	PMS2	-0.45226	0.14	0.432	0.00270752	0.402866
HCE1	TTC9	0.484546	0.326	0.068	0.00272157	0.403239
HCE1	TUBGCP4	-0.502165	0.349	0.705	0.00272226	0.403239
HCE1	SORD	-0.423691	0.186	0.477	0.00273682	0.403394
HCE1	DNPH1	-0.51652	0.721	0.955	0.00275813	0.405229
HCE1	SMC3	-0.449697	0.907	1	0.00281343	0.409079
HCE1	RB1	-0.447265	0.907	0.977	0.00284098	0.410706
HCE1	DAB1	-1.28501	0.256	0.523	0.002842	0.410729
HCE1	PMS1	-0.551796	0.744	0.886	0.0028528	0.411857
HCE1	WDR13	0.466126	0.791	0.523	0.00288432	0.413469
HCE1	TAF3	-0.481406	0.698	0.886	0.0028879	0.413656
HCE1	S100A16	0.69213	0.93	0.841	0.00289798	0.413969
HCE1	HOXA1	0.246161	0.186	0	0.00291355	0.415054
HCE1	NUP62	-0.563768	0.488	0.705	0.00291455	0.415089
HCE1	GINS2	-0.465639	0.07	0.318	0.00291797	0.415157
HCE1	SMCHD1	-0.358689	1	1	0.00292033	0.415157
HCE1	LINC00899	0.274175	0.186	0	0.00292797	0.415421
HCE1	STIM1	0.475477	0.977	0.795	0.00293562	0.415822
HCE1	DYNLL1	0.381683	1	1	0.00294101	0.416163
HCE1	PPIL3	-0.500265	0.419	0.727	0.0029685	0.418312
HCE1	SHPRH	-0.568006	0.674	0.909	0.00297618	0.418312
HCE1	TIMM8B	0.382014	1	0.932	0.0029794	0.418312
HCE1	DYNLRB1	0.36471	1	1	0.00298401	0.418355
HCE1	ACD	-0.253714	0.093	0.386	0.00299674	0.419175
HCE1	KLHL22	-0.503861	0.674	0.841	0.00301141	0.419804
HCE1	SLC22A15	-0.445487	0.233	0.568	0.00301412	0.419804
HCE1	TPI1	-0.317114	1	1	0.00302797	0.419804
HCE1	CPSF3	-0.484964	0.558	0.795	0.00306278	0.419804
HCE1	ATP6V1D	0.376469	1	0.977	0.00308819	0.420701
HCE1	NT5M	-0.481406	0.14	0.409	0.00308984	0.420717
HCE1	MCM8	-0.381871	0.14	0.432	0.00312366	0.423221
HCE1	ARHGAP5-AS1	0.492598	0.349	0.091	0.00320115	0.427906
HCE1	SLC25A5	-0.504758	0.93	1	0.00324166	0.431428
HCE1	FILIP1L	0.697025	0.953	0.977	0.0032457	0.431652
HCE1	PPM1D	-0.61891	0.581	0.75	0.00325451	0.43245
HCE1	REEP4	0.290965	0.279	0.045	0.00327106	0.433202
HCE1	APH1B	0.487198	0.674	0.386	0.00329114	0.434671
HCE1	NRP2	-0.658711	0.558	0.795	0.00329333	0.434771
HCE1	POT1	-0.415591	0.372	0.705	0.00331553	0.435656
HCE1	NCAPH2	-0.402932	0.163	0.455	0.00333166	0.436417
HCE1	IDS	0.565662	0.86	0.705	0.0033381	0.436739
HCE1	MTA3	-0.489868	0.767	0.909	0.00334167	0.436997
HCE1	EFS	-0.466404	0.279	0.568	0.00338075	0.44001
HCE1	CENPH	-0.350162	0.07	0.318	0.00340628	0.441538
HCE1	C5	-0.534518	0.209	0.5	0.00342901	0.442879
HCE1	HBS1L	-0.45923	0.814	0.932	0.00344064	0.443176
HCE1	DLGAP4	0.592092	0.953	0.955	0.00344452	0.443364
HCE1	CRIM1-DT	0.344369	0.465	0.159	0.00344711	0.443593
HCE1	AVEN	-0.615122	0.651	0.818	0.00345135	0.443722
HCE1	HDAC10	-0.359151	0.116	0.386	0.00348444	0.446512
HCE1	DPY19L3	-0.496086	0.558	0.795	0.00350085	0.446872
HCE1	MRPS36	0.466126	1	0.955	0.00350394	0.446872
HCE1	TM9SF3	0.314476	1	1	0.00350518	0.446872
HCE1	MTHFS	-0.395676	0.186	0.477	0.00351952	0.447764
HCE1	ENOX1	-0.914682	0.605	0.841	0.00352718	0.448178
HCE1	ZFP14	-0.469333	0.326	0.591	0.00352849	0.448178
HCE1	CDK14	-0.809674	0.86	0.977	0.00352867	0.448178
HCE1	ARF3	0.465278	0.93	0.864	0.00353353	0.448506
HCE1	ADD3	-0.627927	0.884	0.977	0.00356879	0.450895
HCE1	CERS6	-0.81797	0.86	0.886	0.00358555	0.452292
HCE1	KCNAB3	-0.268489	0	0.182	0.00364459	0.454754
HCE1	CHRNA5	-0.481406	0.116	0.386	0.00365373	0.455289
HCE1	SLC38A5	-0.321928	0	0.182	0.00365753	0.455289
HCE1	EBPL	-0.40796	0.837	0.977	0.00366342	0.455505
HCE1	ANKRD13A	0.493528	0.953	0.841	0.00367246	0.456112
HCE1	TMSB15A	-0.541069	0.047	0.273	0.00368922	0.457391
HCE1	WWC1	-0.634258	0.14	0.409	0.00369878	0.457619
HCE1	TNFAIP6	-0.889665	0.116	0.364	0.00370463	0.457826
HCE1	VCAN	-1.15285	0.465	0.705	0.00371551	0.458448
HCE1	POMZP3	-0.294408	0.14	0.432	0.00371893	0.458766
HCE1	ARIH2	0.347102	0.953	0.977	0.00373178	0.459526
HCE1	AC068491.3	-0.301252	0.07	0.318	0.00374835	0.460918
HCE1	CU638689.4	-0.359151	0.116	0.386	0.00375354	0.461169
HCE1	SAMD4A	0.554273	1	1	0.0037642	0.461652
HCE1	RARS	0.416171	1	1	0.0037739	0.462428
HCE1	DOCK7	0.470434	1	0.955	0.00377842	0.462778
HCE1	TOR1AIP2	0.377612	0.953	0.886	0.0037811	0.462778
HCE1	SLC25A24	-0.464739	0.791	0.977	0.00383169	0.466427
HCE1	PTER	-0.446443	0.349	0.659	0.00383957	0.467031
HCE1	PERP	0.587883	1	0.977	0.00388568	0.46938
HCE1	NUP160	-0.608786	0.558	0.795	0.00389028	0.46938
HCE1	RAB1A	0.410868	1	1	0.00389457	0.46938
HCE1	ANKMY1	-0.684103	0.326	0.545	0.00389708	0.469548
HCE1	SEM1	0.269297	1	1	0.0039137	0.470518
HCE1	REXO2	0.442168	1	1	0.00391875	0.47055
HCE1	RGL1	-0.720673	0.744	0.932	0.00391909	0.47055
HCE1	AC092683.1	-0.41044	0.093	0.364	0.00394212	0.472381
HCE1	FCHSD2	-0.554421	0.93	0.977	0.00394943	0.472689
HCE1	FRG1-DT	-0.426265	0.07	0.318	0.00396508	0.47358
HCE1	GBAP1	-0.357623	0.047	0.273	0.00397397	0.474023
HCE1	STRBP	-0.639258	0.279	0.568	0.00397835	0.474274
HCE1	PUS7	-0.50187	0.605	0.841	0.00397953	0.474274
HCE1	SERPINH1	0.36861	1	0.955	0.00398261	0.474435
HCE1	PAQR8	-0.434612	0.093	0.341	0.00401097	0.476573
HCE1	MRPL47	0.369858	0.977	0.977	0.00402907	0.477602
HCE1	PTMAP5	-0.38866	0.186	0.477	0.00408284	0.480735
HCE1	DPYD	-0.472767	0.977	1	0.00409739	0.481276
HCE1	GPC2	-0.332961	0.047	0.273	0.0041185	0.481675
HCE1	TNFRSF10A	-0.381871	0.047	0.273	0.00411892	0.481675
HCE1	AUP1	0.522205	0.884	0.75	0.00412853	0.481839
HCE1	MDC1	-0.50117	0.302	0.568	0.00413068	0.481839
HCE1	ATG10	-0.493764	0.512	0.773	0.00413943	0.48212
HCE1	ZNF212	-0.360497	0.14	0.432	0.00416844	0.483242
HCE1	KHDRBS1	-0.399107	1	1	0.00417656	0.483672
HCE1	NCS1	-0.445667	0.558	0.795	0.0041795	0.483868
HCE1	EFL1	-0.600705	0.512	0.773	0.00419432	0.485011
HCE1	AL137145.2	0.31696	0.233	0.023	0.00420558	0.485252
HCE1	SERTAD1	0.59927	0.698	0.523	0.00421737	0.485725
HCE1	DRG1	0.435265	0.93	0.795	0.00421909	0.485725
HCE1	INPP5F	-0.50117	0.279	0.568	0.00424216	0.486746
HCE1	PGP	-0.751495	0.744	0.841	0.00424517	0.486887
HCE1	TUBA1A	0.619499	0.977	0.955	0.00425239	0.487311
HCE1	RPS24	-0.157327	1	1	0.00426131	0.487311
HCE1	USP45	-0.44488	0.535	0.795	0.00426219	0.487311
HCE1	REEP5	0.402034	1	0.977	0.00427804	0.4877
HCE1	RNF14	0.472699	0.698	0.5	0.00429668	0.488303
HCE1	VSIG10	-0.551796	0.349	0.614	0.00430034	0.488618
HCE1	STARD9	-0.529769	0.488	0.75	0.004324	0.490259
HCE1	BRCA2	-0.752708	0.233	0.5	0.00435566	0.491716
HCE1	PHF12	-0.474628	0.349	0.636	0.00436333	0.491716
HCE1	FANCE	-0.314756	0.023	0.227	0.00437542	0.492657
HCE1	ATF5	-0.521694	0.581	0.864	0.00439349	0.493893
HCE1	SLC39A7	0.499188	0.907	0.841	0.00442565	0.496328
HCE1	ARRB2	-0.352123	0.116	0.386	0.00442702	0.496328
HCE1	SSH2	-0.711704	0.837	0.977	0.00444382	0.497195
HCE1	LYSMD4	0.361221	0.302	0.068	0.00445696	0.497954
HCE1	DHX9	-0.392718	0.977	0.977	0.00447551	0.498344
HCE1	UQCC2	-0.515198	0.86	0.955	0.00452564	0.500081
HCE1	SNAPC3	0.448204	0.767	0.455	0.00455714	0.502291
HCE1	ERLEC1	0.444892	0.93	0.977	0.00458007	0.503907
HCE1	KIF23	0.51182	0.488	0.205	0.00458259	0.504058
HCE1	CYP2U1	-0.448702	0.209	0.5	0.00463032	0.506219
HCE1	ATIC	-0.441205	0.837	0.909	0.00464526	0.506306
HCE1	NNT-AS1	-0.520431	0.372	0.614	0.00467445	0.507517
HCE1	IGFBP3	1.10144	0.977	0.864	0.00468645	0.507768
HCE1	DTYMK	-0.481406	0.535	0.818	0.0047119	0.508579
HCE1	RBFA	-0.466066	0.674	0.886	0.00471248	0.508579
HCE1	2003-03-01	-0.588322	0.279	0.545	0.00471999	0.509066
HCE1	ARHGAP22	-0.713077	0.302	0.568	0.00475123	0.510851
HCE1	EVA1C	-0.676383	0.395	0.705	0.00477107	0.511848
HCE1	BRCA1	-0.841302	0.279	0.545	0.00482442	0.514224
HCE1	MAD2L1	-0.465639	0.047	0.273	0.00484153	0.514945
HCE1	RAB18	0.36592	1	1	0.00485614	0.515822
HCE1	ITCH	0.430383	1	0.977	0.00485887	0.515855
HCE1	EML4	-0.401553	0.814	0.977	0.00488563	0.51779
HCE1	NNT	-0.512802	0.674	0.886	0.00489497	0.518379
HCE1	HSPA5	0.480208	1	1	0.00491144	0.518989
HCE1	CDCA7L	-0.423691	0.163	0.432	0.00491414	0.519106
HCE1	PGAP2	-0.361693	0.186	0.477	0.0049204	0.519568
HCE1	CIAO1	-0.417495	0.628	0.886	0.0049577	0.520002
HCE1	PMM1	-0.502886	0.488	0.727	0.00496504	0.520275
HCE1	KPNA4	0.330847	1	0.977	0.0049799	0.521135
HCE1	IFT43	0.342117	0.907	0.818	0.00499335	0.521691
HCE1	TMEM54	-0.609281	0.535	0.75	0.00499444	0.521691
HCE1	YIPF5	0.412359	0.953	0.864	0.00499444	0.521691
HCE1	HSPA13	0.627348	0.721	0.636	0.0050007	0.521691
HCE1	UCHL3	0.623523	0.814	0.591	0.00502734	0.522534
HCE1	C19orf53	0.390001	1	1	0.0050371	0.522633
HCE1	WWOX	-0.768133	0.837	0.977	0.00505618	0.523523
HCE1	NUMBL	-0.48818	0.512	0.795	0.00509766	0.524439
HCE1	CCDC171	-0.710493	0.442	0.705	0.00510131	0.524439
HCE1	CISD3	-0.476694	0.581	0.841	0.0051179	0.525351
HCE1	PAFAH1B3	-0.523226	0.186	0.432	0.00518275	0.528349
HCE1	ATXN2L	-0.375473	0.791	0.909	0.00518509	0.528464
HCE1	CENPP	-0.867918	0.256	0.545	0.00521398	0.529286
HCE1	ELP4	-0.48906	0.628	0.841	0.00521677	0.529286
HCE1	RPA3	-0.609899	0.465	0.705	0.00523938	0.530083
HCE1	ARF1	0.298249	1	1	0.00525577	0.530654
HCE1	RNF111	0.431331	0.884	0.75	0.00528519	0.531967
HCE1	PTPN1	0.419716	0.977	0.932	0.00531461	0.533116
HCE1	USP37	-0.642944	0.581	0.773	0.00533317	0.533783
HCE1	AC074032.1	-0.408539	0.465	0.705	0.00534488	0.534545
HCE1	ANP32A	-0.467262	0.767	0.909	0.00535251	0.534999
HCE1	XPO1	-0.523781	0.977	1	0.00535332	0.534999
HCE1	SSX2IP	-0.4911	0.488	0.773	0.00540142	0.536482
HCE1	UHRF1BP1L	0.459432	0.86	0.75	0.00543038	0.538383
HCE1	PDS5A	-0.460421	1	1	0.00543445	0.538479
HCE1	XYLT2	-0.394254	0.279	0.568	0.00544676	0.538666
HCE1	CLSTN1	0.494498	0.977	0.841	0.00545133	0.538901
HCE1	ANKRD17	-0.312923	1	1	0.00551326	0.541662
HCE1	HLTF	-0.42404	0.837	0.864	0.00552911	0.542096
HCE1	LMAN1	0.353644	1	1	0.00555541	0.542689
HCE1	ZNF292	-0.43078	0.93	1	0.00556028	0.542689
HCE1	SLC6A16	-0.404238	0.116	0.364	0.00556421	0.542689
HCE1	METRNL	0.475949	0.814	0.591	0.00557583	0.542689
HCE1	DNAAF5	-0.486207	0.326	0.591	0.00559124	0.542927
HCE1	WHRN	-0.345345	0.14	0.409	0.0055942	0.542927
HCE1	NRAS	0.355095	0.86	0.523	0.00561005	0.543041
HCE1	HSPA4L	-0.445487	0.256	0.545	0.00563669	0.544103
HCE1	TRAF3IP2-AS1	-0.653018	0.767	0.864	0.00567276	0.545976
HCE1	U73166.1	0.217591	0.163	0	0.00567698	0.545976
HCE1	EXD2	-0.359151	0.093	0.341	0.0056833	0.546147
HCE1	AC105446.1	0.246161	0.163	0	0.00569775	0.546604
HCE1	HIST1H3E	0.274175	0.163	0	0.00571162	0.546604
HCE1	DPY19L2P2	-0.397467	0.07	0.295	0.00578492	0.549486
HCE1	CHPF2	0.408676	0.721	0.409	0.00578642	0.549486
HCE1	GNAI2	0.312763	1	1	0.00582815	0.550933
HCE1	PSMB4	0.334221	1	0.955	0.00584193	0.551539
HCE1	COMT	0.396333	1	1	0.00584326	0.551539
HCE1	AP002495.1	-0.531332	0.442	0.682	0.0058474	0.551609
HCE1	CKB	-0.669447	0.163	0.409	0.00590126	0.553264
HCE1	CCDC107	0.454305	0.907	0.818	0.005958	0.555086
HCE1	FGD4	0.574502	0.907	0.886	0.00597382	0.555094
HCE1	MRPL17	-0.412732	0.93	1	0.00597541	0.555094
HCE1	MDK	-0.809927	0.698	0.864	0.0059836	0.5551
HCE1	PSTK	0.320048	0.372	0.114	0.00600703	0.556104
HCE1	ARMCX3	0.416496	1	1	0.00605159	0.557894
HCE1	TUG1	0.36501	0.884	0.818	0.00607879	0.55935
HCE1	AL080276.2	-0.374009	0.07	0.295	0.00609004	0.559674
HCE1	PRPF39	-0.474437	0.558	0.795	0.00609115	0.559682
HCE1	HMGXB4	-0.457361	0.744	0.886	0.00611225	0.559988
HCE1	RFC4	-0.512802	0.14	0.386	0.00613016	0.560262
HCE1	KDM1B	-0.585743	0.209	0.477	0.00613334	0.56046
HCE1	ALG8	-0.405717	0.605	0.841	0.0061471	0.560767
HCE1	MTERF3	-0.422028	0.395	0.636	0.00615484	0.560767
HCE1	EXOSC9	-0.468027	0.349	0.614	0.00615848	0.560905
HCE1	PRKAR1A	0.33918	0.977	0.977	0.00616361	0.560927
HCE1	ZNF48	-0.38866	0.233	0.5	0.00618678	0.56177
HCE1	ABL2	0.492598	0.93	0.864	0.00622919	0.563339
HCE1	KATNAL2	-0.527949	0.349	0.591	0.00622956	0.563339
HCE1	PMAIP1	-0.433401	0.581	0.864	0.00623797	0.563907
HCE1	KATNAL1	-0.48807	0.744	0.864	0.00632224	0.565289
HCE1	SPIDR	-0.394727	1	1	0.00637184	0.567698
HCE1	CENPB	-0.463665	0.512	0.75	0.00637747	0.568032
HCE1	HIVEP2	-0.483476	0.907	0.932	0.00639446	0.568749
HCE1	UTRN	-0.412732	0.884	0.955	0.00639839	0.568749
HCE1	RFXAP	-0.325914	0.07	0.295	0.00640153	0.568749
HCE1	STAM	-0.484681	0.628	0.795	0.00640709	0.568888
HCE1	ANXA5	0.220124	1	1	0.00646339	0.571072
HCE1	COA6	-0.397467	0.512	0.818	0.00646812	0.571092
HCE1	RAB27A	-0.478547	0.605	0.886	0.00646946	0.571092
HCE1	PNN	-0.461598	0.93	0.977	0.00647914	0.571465
HCE1	CFAP97	-0.383547	0.953	0.955	0.00648225	0.571465
HCE1	RAD18	-0.454099	0.744	0.886	0.00649833	0.572305
HCE1	PDIA3P1	0.330847	0.326	0.091	0.00650584	0.572649
HCE1	TTC8	0.534827	0.907	0.636	0.00651704	0.573241
HCE1	C11orf24	0.631804	0.884	0.818	0.00651833	0.573241
HCE1	TOMM22	0.34605	0.93	0.841	0.00651883	0.573241
HCE1	RNASEH2B	-0.472895	0.721	0.955	0.0065308	0.573433
HCE1	NIFK	0.446363	1	0.932	0.00658318	0.575452
HCE1	HCP5	-0.674652	0.256	0.545	0.00658959	0.575862
HCE1	SYTL2	0.560097	0.721	0.455	0.00665723	0.577724
HCE1	C12orf65	-0.420865	0.419	0.705	0.00666106	0.577724
HCE1	LAMA3	-0.732368	0.791	0.955	0.00666272	0.577742
HCE1	KCTD3	-0.504206	0.698	0.886	0.00667308	0.578223
HCE1	SLF2	-0.398172	0.767	0.932	0.00668018	0.578471
HCE1	KCNQ5	-1.07848	0.163	0.432	0.00669667	0.579326
HCE1	ZNF672	-0.398944	0.279	0.591	0.0066985	0.579326
HCE1	BAG4	0.497114	0.535	0.295	0.00670101	0.579326
HCE1	POLD1	-0.301252	0.07	0.295	0.00672063	0.579779
HCE1	MBLAC1	0.269234	0.209	0.023	0.00672109	0.579779
HCE1	TMC7	0.269234	0.209	0.023	0.00672109	0.579779
HCE1	EEF2K	-0.654889	0.442	0.682	0.00674448	0.580387
HCE1	AC048341.1	-0.508727	0.442	0.636	0.00676217	0.580674
HCE1	CLIP3	0.513793	0.744	0.5	0.00676637	0.580937
HCE1	DNM1	-0.569943	0.442	0.705	0.00677108	0.580937
HCE1	RIMS2	-1.08577	0.14	0.409	0.00679504	0.581693
HCE1	RETREG1	0.372653	0.302	0.068	0.00680022	0.581937
HCE1	SPOPL	-0.45226	0.535	0.795	0.0068146	0.582178
HCE1	MINDY2	0.725933	1	0.909	0.00685448	0.583413
HCE1	AARSD1	-0.288761	0.093	0.341	0.00687384	0.5837
HCE1	GLB1L	-0.212994	0	0.159	0.00687555	0.5837
HCE1	ZNF853	-0.212994	0	0.159	0.00687555	0.5837
HCE1	RAPGEFL1	-0.212994	0	0.159	0.00687555	0.5837
HCE1	RBFADN	-0.212994	0	0.159	0.00687555	0.5837
HCE1	TK1	-0.321928	0	0.159	0.00689967	0.584331
HCE1	RAB40A	-0.241008	0	0.159	0.00689967	0.584331
HCE1	LINC02298	-0.268489	0	0.159	0.00691578	0.585071
HCE1	GALNT14	-0.347923	0	0.159	0.00692729	0.585323
HCE1	CD36	-0.447459	0	0.159	0.00693421	0.585636
HCE1	STRIP2	-0.497348	0.047	0.25	0.00694612	0.586191
HCE1	C4orf46	-0.419345	0.256	0.545	0.00694882	0.586191
HCE1	ATP6V0E2	-0.312608	0.116	0.364	0.00696897	0.586973
HCE1	SESTD1	-0.534393	0.791	0.977	0.0069737	0.586973
HCE1	LINC00667	0.486885	0.791	0.591	0.00697645	0.586973
HCE1	SPTBN1	0.449375	1	0.977	0.00700266	0.587615
HCE1	SSRP1	-0.505253	0.744	0.909	0.00700353	0.587615
HCE1	CXXC1	-0.339877	0.279	0.568	0.00700557	0.587629
HCE1	PDGFC	-0.612725	0.814	0.909	0.0070122	0.587858
HCE1	SRP14	0.300508	1	1	0.00703164	0.588428
HCE1	EMSY	-0.431956	0.512	0.795	0.00720329	0.59418
HCE1	PLCXD1	-0.405717	0.047	0.25	0.00721405	0.594559
HCE1	STK38L	0.595046	0.907	0.977	0.00730075	0.597516
HCE1	2006-09-01	-0.644905	0.279	0.5	0.0073257	0.598249
HCE1	HPRT1	-0.455333	0.767	0.977	0.0073498	0.599503
HCE1	MME	-0.363473	0.977	1	0.00735754	0.59976
HCE1	MAP3K6	-0.381871	0.256	0.523	0.00738757	0.60053
HCE1	SLC25A38	-0.381871	0.209	0.477	0.00740578	0.601539
HCE1	LINC00665	-0.428737	0.233	0.477	0.00744802	0.603208
HCE1	RPL35	-0.201493	1	1	0.00746393	0.603863
HCE1	DDX11-AS1	-0.357623	0.047	0.25	0.00748434	0.604034
HCE1	HNRNPAB	-0.422716	0.977	1	0.00752009	0.604345
HCE1	SLC39A8	-0.606937	0.372	0.682	0.00752156	0.604345
HCE1	SUCLG2	-0.428323	0.977	0.932	0.00759283	0.606871
HCE1	CHMP5	0.390101	0.977	0.909	0.00761734	0.607497
HCE1	AC010642.2	0.406384	0.814	0.75	0.00761747	0.607497
HCE1	DAD1	0.320607	1	1	0.00762186	0.607497
HCE1	TUBB2A	0.602533	0.953	0.932	0.00762364	0.607497
HCE1	ATP1A1	-0.265099	0.93	1	0.00765409	0.607857
HCE1	TMEM165	0.394006	1	1	0.00765724	0.607857
HCE1	HAUS8	-0.366441	0.07	0.295	0.00769383	0.608967
HCE1	ZNF354B	-0.421399	0.163	0.432	0.0076946	0.608967
HCE1	H2AFY2	-0.577559	0.442	0.682	0.00770172	0.609147
HCE1	KAT2B	-0.368196	0.163	0.432	0.0077176	0.609998
HCE1	NUFIP2	-0.464045	0.953	0.955	0.00774383	0.611367
HCE1	TLN1	0.329453	1	1	0.00774977	0.611462
HCE1	FSD1	-0.30787	0.047	0.25	0.00775591	0.611495
HCE1	LRIG3	-0.60287	0.372	0.636	0.00777622	0.611628
HCE1	DCAF7	0.369858	0.977	0.886	0.00784345	0.613755
HCE1	ZNF536	-0.478732	0.093	0.341	0.007876	0.614606
HCE1	RAB7A	0.297713	1	1	0.00787886	0.614683
HCE1	AC090825.1	-0.355605	0.465	0.75	0.00788717	0.614807
HCE1	PHF19	-0.507402	0.326	0.591	0.00789239	0.615067
HCE1	CDKN2A	-0.715771	0.395	0.636	0.00790827	0.615388
HCE1	ASB13	-0.434612	0.093	0.318	0.00792197	0.615944
HCE1	NCAPD3	-0.630784	0.488	0.636	0.00792467	0.616067
HCE1	FGGY	-0.45923	0.233	0.545	0.00795506	0.617255
HCE1	TMPO	-0.690449	0.814	0.932	0.00795739	0.617255
HCE1	PPFIBP1	0.407876	0.977	0.977	0.00795901	0.617255
HCE1	NEDD9	0.581909	0.837	0.636	0.00796555	0.617305
HCE1	HLCS	-0.504683	0.837	0.932	0.00798733	0.618396
HCE1	SAMD1	-0.690316	0.558	0.795	0.00799105	0.618421
HCE1	POP1	-0.44488	0.256	0.523	0.00800633	0.618634
HCE1	TMEM50A	0.34688	1	1	0.00800706	0.618634
HCE1	GPATCH8	-0.379094	1	1	0.0080117	0.618634
HCE1	AC007262.2	-0.30787	0.047	0.25	0.00802911	0.618822
HCE1	CSPG4	-0.282335	0.047	0.25	0.00802911	0.618822
HCE1	CBX2	-0.30787	0.047	0.25	0.00802911	0.618822
HCE1	CD82	0.409315	0.279	0.068	0.00804074	0.618861
HCE1	DIAPH1	-0.447265	0.721	0.932	0.00809488	0.620102
HCE1	TMEM98	0.392448	1	0.955	0.00810656	0.620185
HCE1	KDELR1	0.342851	1	0.977	0.00812442	0.620691
HCE1	ALDH1A3	-0.314756	0.023	0.205	0.00813136	0.621043
HCE1	SELENOI	-0.42404	0.767	0.909	0.00813516	0.621079
HCE1	PPRC1	-0.557189	0.558	0.75	0.00815788	0.621856
HCE1	AC009061.2	-0.30632	0.093	0.341	0.00819919	0.623203
HCE1	LCLAT1	-0.448173	0.605	0.818	0.00821916	0.623203
HCE1	DMXL2	-0.519374	0.465	0.705	0.00823856	0.623758
HCE1	PIP5K1C	0.494747	0.884	0.75	0.00825142	0.624387
HCE1	ACTB	0.253024	1	1	0.00826361	0.624736
HCE1	PDCD6	0.43154	1	1	0.008264	0.624736
HCE1	ATRNL1	-0.365383	0.023	0.205	0.00829457	0.625324
HCE1	CFLAR	0.581435	1	1	0.00832045	0.625726
HCE1	COMMD4	-0.431501	0.628	0.818	0.00836124	0.626816
HCE1	AP3M2	-0.61891	0.628	0.841	0.00837024	0.627242
HCE1	SHOC2	0.416772	0.977	0.886	0.00837651	0.627532
HCE1	FOSL1	-0.515816	0.791	0.909	0.0083982	0.628584
HCE1	MBTD1	-0.4911	0.535	0.795	0.00840394	0.628656
HCE1	ENTPD6	-0.374918	0.163	0.432	0.00842694	0.628904
HCE1	ZNF845	-0.342982	0.093	0.318	0.0084428	0.628904
HCE1	ZNF20	-0.366441	0.093	0.318	0.0084446	0.628904
HCE1	DLL1	-0.262289	0.023	0.205	0.00844909	0.628904
HCE1	TLE2	-0.288761	0.023	0.205	0.00844909	0.628904
HCE1	C12orf57	-0.30787	1	1	0.00846115	0.629242
HCE1	GNAO1	-0.771282	0.256	0.523	0.00852616	0.631227
HCE1	HPDL	-0.235322	0.023	0.205	0.0085974	0.632467
HCE1	MLLT11	-0.235322	0.023	0.205	0.0085974	0.632467
HCE1	HAS2-AS1	-0.235322	0.023	0.205	0.0085974	0.632467
HCE1	SLC29A2	-0.235322	0.023	0.205	0.0085974	0.632467
HCE1	FAM111A	-0.463509	0.442	0.75	0.00862794	0.633529
HCE1	TM7SF3	-0.538249	0.721	0.864	0.00863551	0.633777
HCE1	TRAM1	0.315152	1	1	0.00869791	0.635296
HCE1	AC104806.2	-0.423691	0.163	0.409	0.00872513	0.635929
HCE1	LRR1	-0.347437	0.186	0.455	0.00873727	0.636645
HCE1	PDIA4	-0.332325	1	1	0.00875143	0.637
HCE1	DENND5A	-0.348882	0.884	0.977	0.00876094	0.637236
HCE1	S100PBP	-0.462528	0.628	0.864	0.00879987	0.638576
HCE1	ZBTB2	-0.432497	0.326	0.568	0.0088332	0.639939
HCE1	CYBA	-0.355189	0.977	1	0.00884273	0.639939
HCE1	RBMX	-0.421985	1	1	0.00886669	0.640544
HCE1	FNDC10	-0.277173	0.116	0.364	0.00889058	0.641509
HCE1	TRAM2-AS1	0.336559	0.279	0.068	0.00890979	0.642091
HCE1	LY6E	-0.330015	0.977	1	0.00891595	0.642241
HCE1	CAT	0.494747	0.907	0.773	0.00894725	0.643291
HCE1	ANKRD12	0.422494	0.977	0.977	0.00897448	0.643593
HCE1	ALMS1	-0.511829	0.767	0.886	0.00898646	0.643593
HCE1	BCL3	0.562095	0.605	0.364	0.0089877	0.643593
HCE1	C16orf74	-0.389524	0.093	0.318	0.00898811	0.643593
HCE1	TUBA1B	-0.577198	1	1	0.00901582	0.644627
HCE1	CNTN3	-0.782409	0.093	0.318	0.00903144	0.645275
HCE1	DDX46	-0.369502	1	0.977	0.00904091	0.645275
HCE1	FAM81A	-0.396517	0.07	0.295	0.00904535	0.645291
HCE1	HACD3	-0.311397	0.977	0.977	0.00910856	0.647064
HCE1	ZNF738	-0.345345	0.14	0.386	0.00912225	0.647337
HCE1	UBE2J2	0.465607	0.86	0.614	0.00917654	0.648826
HCE1	RNF7	0.33778	1	1	0.00918023	0.648904
HCE1	WDYHV1	-0.503587	0.442	0.636	0.0091878	0.649094
HCE1	NUDT8	-0.626983	0.512	0.705	0.0092639	0.650391
HCE1	ATP6V0E1	0.312432	1	1	0.0092688	0.650391
HCE1	ASCC3	-0.269321	1	1	0.00935478	0.652369
HCE1	TCF4	-0.441275	0.977	1	0.00940019	0.652794
HCE1	UBAP2	-0.368932	0.837	0.977	0.00947516	0.653921
HCE1	DIP2A	-0.345345	0.674	0.864	0.00948309	0.654059
HCE1	MTA1	-0.419345	0.535	0.75	0.00949123	0.654273
HCE1	C11orf80	-0.52389	0.535	0.727	0.00950598	0.65465
HCE1	CTPS1	-0.518075	0.698	0.864	0.00950853	0.654743
HCE1	RRAS	0.400586	0.977	0.955	0.00951809	0.654857
HCE1	SEPT7P2	-0.521422	0.651	0.795	0.00953643	0.655478
HCE1	AXL	0.427446	1	0.795	0.00965668	0.65782
HCE1	MIF	-0.453424	0.977	1	0.00972432	0.659501
HCE1	DUSP23	-0.428737	0.233	0.477	0.00972731	0.659561
HCE1	AC003006.1	-0.381871	0.209	0.477	0.00977865	0.660466
HCE1	SMC6	-0.544909	0.86	0.886	0.00983266	0.6621
HCE1	COX7A2	0.315688	1	1	0.00986791	0.662339
HCE1	SNX5	-0.362762	0.86	0.977	0.00991027	0.662344
HCE1	LCOR	-0.464611	0.977	0.955	0.0099744	0.663468
HCE1	ZFP62	-0.394927	0.186	0.455	0.0100739	0.665836
HCE1	PRIMPOL	-0.446443	0.465	0.705	0.0100965	0.666207
HCE1	NAP1L4	-0.504683	0.884	1	0.0101034	0.666283
HCE1	DYNC1I2	0.303503	1	1	0.0101613	0.667321
HCE1	PITRM1	0.463801	0.744	0.591	0.0101645	0.667321
HCE1	LMBRD1	0.451571	0.907	0.614	0.0101985	0.668439
HCE1	FAM107B	0.565835	0.907	0.955	0.0102076	0.668633
HCE1	LCORL	-0.587775	0.767	0.864	0.0102214	0.669358
HCE1	RTL8B	-0.325287	0.349	0.659	0.010226	0.669358
HCE1	HNMT	0.350357	0.465	0.182	0.0102316	0.66951
HCE1	AKAP7	-0.45226	0.349	0.614	0.0102433	0.669849
HCE1	RAP1GAP2	-1.0193	0.14	0.386	0.0102719	0.670847
HCE1	YBX1	-0.232934	1	1	0.0102762	0.670926
HCE1	ABHD18	-0.467262	0.465	0.705	0.0102776	0.670926
HCE1	MYC	-0.525323	0.744	0.841	0.0103053	0.671421
HCE1	NDE1	-0.477028	0.349	0.591	0.0103666	0.671805
HCE1	LSM11	-0.193604	0.047	0.25	0.0104201	0.673646
HCE1	ZNF519	-0.283307	0.116	0.364	0.0104655	0.674489
HCE1	TMEM168	-0.468027	0.395	0.614	0.0104744	0.674805
HCE1	SNX8	-0.427563	0.651	0.818	0.010491	0.675099
HCE1	RNF213	-0.339785	0.953	1	0.0105402	0.675754
HCE1	NAB1	-0.345345	0.581	0.795	0.0105498	0.675869
HCE1	OXR1	-0.491924	0.953	1	0.0105719	0.676258
HCE1	SLC16A1-AS1	-0.529769	0.884	0.932	0.0105826	0.676628
HCE1	RHOB	0.599514	0.907	0.818	0.0106212	0.677773
HCE1	SPECC1	-0.388297	0.14	0.409	0.010625	0.677773
HCE1	ATP6AP2	0.329493	1	0.955	0.0106295	0.67783
HCE1	NMRAL1	-0.520226	0.465	0.705	0.0106795	0.678362
HCE1	CCDC28A	0.430926	0.581	0.318	0.0107391	0.67997
HCE1	GNB1L	-0.38866	0.209	0.455	0.0107766	0.680446
HCE1	LAMC1	0.441135	1	0.955	0.0108246	0.680777
HCE1	RTRAF	0.274587	1	1	0.0108344	0.680777
HCE1	EDRF1	-0.422513	0.419	0.682	0.0108534	0.680777
HCE1	TMBIM4	0.364373	1	1	0.0108577	0.680777
HCE1	S1PR3	0.565662	0.977	0.977	0.0108729	0.680777
HCE1	LDB2	-0.385873	0.86	0.977	0.0108737	0.680777
HCE1	LSM4	-0.4706	0.767	0.909	0.0108802	0.680777
HCE1	HHLA3	-0.336067	0.116	0.341	0.0109055	0.681001
HCE1	LRRC6	-0.277173	0.093	0.318	0.0109274	0.681357
HCE1	SEMA6C	0.188445	0.14	0	0.0109758	0.681905
HCE1	CLVS1	0.188445	0.14	0	0.0109758	0.681905
HCE1	ZNF547	0.188445	0.14	0	0.0109758	0.681905
HCE1	HSBP1	0.267442	1	1	0.0110377	0.683097
HCE1	PHC3	-0.399149	0.837	1	0.0110809	0.684598
HCE1	MIR22HG	0.477952	0.698	0.477	0.0111147	0.685224
HCE1	CDKN2B-AS1	-0.524315	0.093	0.318	0.0111243	0.685381
HCE1	EXOSC5	-0.387676	0.279	0.545	0.011175	0.686188
HCE1	NFS1	0.243385	0.326	0.091	0.0112463	0.688129
HCE1	SIMC1	-0.539085	0.465	0.682	0.0112598	0.688176
HCE1	FUCA2	-0.331708	0.86	0.909	0.0112667	0.688176
HCE1	ACSS3	-0.497348	0.163	0.409	0.011308	0.689225
HCE1	ZNF559	0.355095	0.302	0.091	0.0113625	0.689928
HCE1	SLC35C2	-0.512267	0.442	0.682	0.0113726	0.689928
HCE1	RPS6KA5	-0.567737	0.256	0.5	0.0114057	0.689928
HCE1	SMG7	-0.412459	0.721	0.864	0.0114299	0.689928
HCE1	RDH10	-0.407406	0.581	0.841	0.0114303	0.689928
HCE1	OAZ2	0.379163	0.814	0.773	0.0114339	0.689928
HCE1	CCNI	0.236046	1	1	0.0116554	0.695524
HCE1	ZBTB38	0.347581	1	1	0.0117047	0.695524
HCE1	MOB3C	0.264492	0.233	0.045	0.0117105	0.695524
HCE1	AC008467.1	0.264492	0.233	0.045	0.0117105	0.695524
HCE1	TMEM52B	0.264492	0.233	0.045	0.0117105	0.695524
HCE1	AC007014.1	0.264492	0.233	0.045	0.0117105	0.695524
HCE1	RPIA	-0.422513	0.372	0.636	0.0117373	0.695973
HCE1	FLNC	0.586101	0.93	0.886	0.0117379	0.695973
HCE1	NDUFC1	0.298457	1	0.977	0.0117583	0.696132
HCE1	RPA2	-0.558028	0.465	0.659	0.0117844	0.696132
HCE1	BEND3	-0.301252	0.07	0.273	0.0117885	0.696132
HCE1	AK3	-0.375176	0.907	0.932	0.011792	0.696242
HCE1	RSBN1L	-0.48507	0.86	0.841	0.0118358	0.697702
HCE1	EPG5	0.474872	0.884	0.841	0.0118589	0.698388
HCE1	GUK1	0.28371	1	1	0.011886	0.698796
HCE1	DNAJB6	0.367023	1	0.977	0.0119194	0.699248
HCE1	RASSF8	0.385956	1	1	0.0120274	0.701172
HCE1	PSMD8	0.339624	1	1	0.0120462	0.701172
HCE1	CDKN1A	-0.403404	1	0.977	0.0120493	0.701172
HCE1	ST6GAL1	-0.844577	0.302	0.545	0.0120703	0.702016
HCE1	DHX40	-0.32047	0.884	0.977	0.0120759	0.702199
HCE1	AMOTL2	0.47174	0.953	0.886	0.0121109	0.703419
HCE1	HDHD5	-0.44488	0.256	0.5	0.0121154	0.703448
HCE1	CYCS	0.379286	1	1	0.0121531	0.704077
HCE1	CEP78	-0.359844	0.651	0.795	0.0121556	0.704077
HCE1	RADIL	-0.367371	0.116	0.341	0.0121603	0.704077
HCE1	FBXO21	-0.374009	0.628	0.818	0.012203	0.70525
HCE1	FBXL20	-0.562138	0.837	0.864	0.0122184	0.705631
HCE1	USP14	0.283793	0.977	0.977	0.0123117	0.706698
HCE1	RBM34	-0.276161	0.07	0.273	0.0123711	0.708028
HCE1	BLOC1S3	-0.276161	0.07	0.273	0.0123711	0.708028
HCE1	COL5A1	0.38421	1	1	0.0123859	0.70812
HCE1	MIPOL1	-0.685813	0.674	0.864	0.0123863	0.70812
HCE1	DYNLL2	-0.441918	0.744	0.886	0.0124294	0.708928
HCE1	DPH3	0.419522	0.884	0.773	0.0124545	0.70932
HCE1	SLC9A3R1	-0.436318	0.209	0.432	0.012509	0.71063
HCE1	ARHGAP1	0.499735	0.907	0.705	0.0125097	0.71063
HCE1	GRB2	0.36501	0.953	0.977	0.0125167	0.710948
HCE1	CD109	-0.496691	0.884	0.886	0.0125646	0.712043
HCE1	SMIM10	-0.389524	0.093	0.295	0.0125692	0.712144
HCE1	HAGHL	-0.352123	0.093	0.318	0.0125841	0.712409
HCE1	PSMD7	0.40332	1	0.977	0.0125983	0.712409
HCE1	LINC00908	-0.456638	0.07	0.273	0.0126406	0.713007
HCE1	RAB3GAP2	0.427282	1	0.932	0.0126506	0.713128
HCE1	PRDM5	-0.459038	0.558	0.773	0.0126789	0.713726
HCE1	LINC01592	0.269234	0.186	0.023	0.0127054	0.714487
HCE1	RAN	-0.282138	1	1	0.0127256	0.71477
HCE1	NDUFAF3	0.415637	0.884	0.773	0.0127423	0.715242
HCE1	USP28	-0.361112	0.651	0.864	0.0128511	0.717424
HCE1	IL20RB	-0.45226	0.233	0.477	0.0128955	0.718738
HCE1	KLHL23	-0.480242	0.674	0.818	0.0129178	0.718738
HCE1	UBL5	0.285266	1	1	0.0129219	0.718738
HCE1	UBE2G2	-0.300571	0.907	0.909	0.0129276	0.718738
HCE1	RHD	-0.184425	0	0.136	0.0129391	0.718738
HCE1	KIAA2012	-0.184425	0	0.136	0.0129391	0.718738
HCE1	HEATR4	-0.184425	0	0.136	0.0129391	0.718738
HCE1	AC009996.1	-0.184425	0	0.136	0.0129391	0.718738
HCE1	AC090360.1	-0.184425	0	0.136	0.0129391	0.718738
HCE1	AC011451.3	-0.184425	0	0.136	0.0129391	0.718738
HCE1	ZNF256	-0.184425	0	0.136	0.0129391	0.718738
HCE1	MICU1	-0.523507	0.93	1	0.0129492	0.71876
HCE1	TTC30A	0.241753	0.186	0.023	0.0129559	0.71876
HCE1	PPARGC1B	-0.212994	0	0.136	0.0129711	0.71876
HCE1	RNASEH2B-AS1	-0.212994	0	0.136	0.0129711	0.71876
HCE1	ENO3	-0.212994	0	0.136	0.0129711	0.71876
HCE1	ETV2	-0.212994	0	0.136	0.0129711	0.71876
HCE1	ROCK1	0.409182	1	1	0.0129828	0.71876
HCE1	AC009387.1	-0.268489	0	0.136	0.0129925	0.71876
HCE1	AC092427.1	-0.268489	0	0.136	0.0129968	0.71876
HCE1	LBH	0.517402	0.93	0.886	0.0129987	0.71876
HCE1	DAPK2	-0.486987	0.698	0.864	0.0130051	0.71876
HCE1	AC083837.1	-0.523226	0.279	0.545	0.0130208	0.71876
HCE1	DPH2	0.411678	0.349	0.136	0.013032	0.71876
HCE1	ARMCX2	0.472987	0.791	0.568	0.0130352	0.71876
HCE1	MTMR4	-0.353856	0.302	0.568	0.0130976	0.719523
HCE1	AZIN2	-0.440764	0.233	0.455	0.013115	0.719878
HCE1	TRPM7	-0.376988	0.953	1	0.0131405	0.720325
HCE1	UBE2T	-0.541303	0.512	0.727	0.0131897	0.721131
HCE1	RPS21P4	0.213739	0.186	0.023	0.0131974	0.721131
HCE1	PARP1	-0.429176	0.86	0.977	0.013208	0.721175
HCE1	ARNT	-0.402335	0.721	0.909	0.013217	0.721175
HCE1	FAM136A	-0.326161	0.535	0.864	0.0132321	0.721175
HCE1	SH3BGRL3	0.422717	1	1	0.0132384	0.721175
HCE1	CCDC137	-0.405717	0.651	0.795	0.0133099	0.722071
HCE1	METTL21A	-0.343687	0.256	0.545	0.0133637	0.722518
HCE1	HLA-DPB1	-0.381871	0.186	0.432	0.0133641	0.722518
HCE1	MRPL32	0.424997	0.884	0.909	0.0134504	0.723839
HCE1	INSYN2	0.370202	0.512	0.273	0.0134815	0.723839
HCE1	CHAF1B	-0.463259	0.209	0.455	0.0134835	0.723839
HCE1	B2M	-0.221925	1	1	0.0134867	0.723839
HCE1	CYP4V2	-0.323768	0.233	0.5	0.0136299	0.727821
HCE1	PSMA7	0.223932	1	1	0.0136366	0.727896
HCE1	UQCRFS1	0.380033	1	0.955	0.0136632	0.728788
HCE1	CCDC58	-0.365383	0.395	0.636	0.0136781	0.728937
HCE1	PFAS	-0.402932	0.163	0.386	0.0136787	0.728937
HCE1	KLF11	-0.403897	0.349	0.614	0.0137209	0.72956
HCE1	SNX7	-0.462041	0.744	0.841	0.0138236	0.730977
HCE1	ZNF665	-0.30787	0.047	0.227	0.0138575	0.731183
HCE1	SCCPDH	-0.363723	0.814	0.909	0.013864	0.731349
HCE1	CTHRC1	-0.716077	0.791	0.955	0.0138727	0.731597
HCE1	ATP9B	-0.402932	0.884	0.932	0.0138899	0.73204
HCE1	PRR16	-0.699248	0.558	0.773	0.0139649	0.732664
HCE1	ARL6IP5	0.394109	1	0.955	0.0139843	0.732689
HCE1	CCDC174	0.423113	0.767	0.568	0.014013	0.732941
HCE1	TEX22	-0.294887	0.07	0.273	0.0140246	0.732941
HCE1	ARNT2	-0.437284	0.442	0.727	0.0140796	0.733937
HCE1	MAPKAPK5	-0.500265	0.581	0.75	0.0141126	0.734359
HCE1	SCD5	-0.556201	0.628	0.841	0.0141625	0.735282
HCE1	FADD	-0.335221	0.279	0.523	0.0141739	0.735664
HCE1	PFN1	-0.2287	1	1	0.0142261	0.736644
HCE1	CPSF6	-0.325287	0.884	0.955	0.0142263	0.736644
HCE1	CMSS1	-0.431501	0.953	0.955	0.0142632	0.73744
HCE1	UBL4A	-0.369592	0.302	0.568	0.0142882	0.738386
HCE1	GCC1	0.3011	0.302	0.091	0.0143112	0.738876
HCE1	H1FX-AS1	-0.282335	0.047	0.227	0.0143628	0.739656
HCE1	AMDHD2	-0.282335	0.047	0.227	0.0143628	0.739656
HCE1	SYCP2	-0.282335	0.047	0.227	0.0143628	0.739656
HCE1	G2E3	0.359817	0.907	0.864	0.0143751	0.739801
HCE1	KIAA1522	-0.527134	0.326	0.523	0.0143829	0.739864
HCE1	RHOQ	0.563293	1	0.977	0.0143995	0.740024
HCE1	PSMB5	0.313774	1	1	0.0144045	0.740139
HCE1	RHBDD3	-0.417495	0.349	0.568	0.0144139	0.740226
HCE1	CNBP	-0.298455	1	1	0.0144323	0.740738
HCE1	METTL17	-0.381871	0.279	0.523	0.0144711	0.741684
HCE1	FMNL1	0.267632	0.372	0.136	0.0145304	0.74254
HCE1	KHDC4	-0.412898	0.419	0.659	0.0146589	0.743296
HCE1	TIFA	-0.495212	0.186	0.409	0.0147148	0.74423
HCE1	MAGI3	-0.416636	0.767	0.818	0.0147308	0.744698
HCE1	CRABP2	-0.716473	0.744	0.864	0.0147573	0.74538
HCE1	KANTR	-0.465287	0.372	0.614	0.0147578	0.74538
HCE1	SNTB1	-0.63821	0.512	0.75	0.0147765	0.745906
HCE1	TANC2	-0.354164	0.953	0.977	0.0147914	0.746383
HCE1	MFSD8	-0.448702	0.302	0.523	0.0147935	0.746425
HCE1	PASK	-0.25634	0.047	0.227	0.0148695	0.747326
HCE1	SOCS3	-0.44488	0.233	0.455	0.0149169	0.747971
HCE1	FAM189A1	-0.340292	0.023	0.182	0.014919	0.747971
HCE1	AC025171.1	-0.528712	0.326	0.545	0.014919	0.747971
HCE1	GSTCD	-0.487665	0.372	0.614	0.0149195	0.747971
HCE1	TRPC1	-0.481406	0.721	0.864	0.0149347	0.748315
HCE1	PDE7A	-0.600051	0.581	0.75	0.0149583	0.74836
HCE1	AKR7A2	-0.364593	0.884	0.932	0.0149683	0.74842
HCE1	SARAF	0.280826	1	1	0.0149835	0.748521
HCE1	BAG5	-0.3709	0.698	0.886	0.014992	0.748521
HCE1	PIAS4	-0.293998	0.209	0.477	0.0150797	0.750555
HCE1	TMX3	0.329368	1	0.955	0.0150873	0.750555
HCE1	BAZ2B	0.408484	1	1	0.0151278	0.750555
HCE1	KIF2A	-0.423093	0.953	1	0.0151852	0.751321
HCE1	GJA1	0.588909	0.884	0.955	0.015187	0.751321
HCE1	MEIS2	-0.472895	0.977	0.977	0.0152183	0.751791
HCE1	NCAPG	-0.365383	0.023	0.182	0.0152351	0.752287
HCE1	WDR31	-0.389524	0.093	0.295	0.0152401	0.752344
HCE1	EIF3B	-0.376596	0.907	0.932	0.0152762	0.75318
HCE1	RPL26	-0.195438	1	1	0.0152863	0.753201
HCE1	RNU5D-1	-0.229868	0.047	0.227	0.0153768	0.754744
HCE1	AL645933.2	-0.229868	0.047	0.227	0.0153768	0.754744
HCE1	AC015849.3	-0.229868	0.047	0.227	0.0153768	0.754744
HCE1	NFIA	-0.546671	0.791	0.841	0.0153832	0.754927
HCE1	ARSD	0.343507	0.326	0.114	0.0154399	0.755344
HCE1	SSBP4	-0.45226	0.674	0.864	0.01544	0.755344
HCE1	EPSTI1	-0.511154	0.116	0.318	0.0154625	0.75584
HCE1	SMAD6	-0.248604	0.14	0.386	0.015481	0.755939
HCE1	COL6A3	-0.349098	1	1	0.0154915	0.756071
HCE1	CCNB2	-0.262289	0.023	0.182	0.0155387	0.75622
HCE1	AP3B2	-0.340292	0.023	0.182	0.0155403	0.75622
HCE1	FEN1	-0.467731	0.14	0.364	0.0156157	0.756514
HCE1	IL6ST	0.299882	1	1	0.015625	0.756514
HCE1	BEX4	0.44498	0.837	0.614	0.015659	0.756514
HCE1	MUC20-OT1	-0.315841	0.651	0.841	0.0156635	0.756514
HCE1	COPB2	0.4441	1	0.977	0.0156791	0.756514
HCE1	ZFYVE1	0.384074	0.674	0.432	0.0157091	0.756514
HCE1	ENPP1	-0.315561	0.605	0.727	0.0157635	0.757087
HCE1	LIMK2	-0.282861	0.14	0.364	0.0157699	0.757165
HCE1	AC005682.1	-0.235322	0.023	0.182	0.0158391	0.758302
HCE1	ZNF582	-0.235322	0.023	0.182	0.0158391	0.758302
HCE1	CC2D1A	-0.335221	0.186	0.455	0.015886	0.758807
HCE1	SLC16A3	-0.378959	0.721	0.886	0.0160065	0.759476
HCE1	LIMA1	0.32696	1	1	0.0160158	0.759686
HCE1	RACK1	-0.246131	1	1	0.0160187	0.759735
HCE1	SEC22B	0.380266	0.93	0.864	0.0160849	0.761618
HCE1	FTCDNL1	-0.207841	0.023	0.182	0.0161293	0.761618
HCE1	AL162497.1	-0.207841	0.023	0.182	0.0161293	0.761618
HCE1	ESR2	-0.207841	0.023	0.182	0.0161293	0.761618
HCE1	FAM161B	-0.207841	0.023	0.182	0.0161293	0.761618
HCE1	PTAR1	-0.361365	0.767	0.955	0.016154	0.761936
HCE1	U2AF1	0.251347	0.302	0.091	0.0161976	0.762621
HCE1	TMEM258	0.270858	1	1	0.016204	0.762621
HCE1	DEPDC5	-0.259014	0.116	0.341	0.0162253	0.763185
HCE1	AC139769.1	-0.616336	0.186	0.386	0.0162381	0.763185
HCE1	RB1CC1	0.435063	0.953	1	0.0162702	0.763432
HCE1	NELFB	-0.483624	0.419	0.591	0.0162738	0.763432
HCE1	ODR4	-0.394927	0.698	0.909	0.0163537	0.764314
HCE1	BRI3BP	-0.465287	0.279	0.523	0.0164501	0.765003
HCE1	SNHG1	-0.306039	0.558	0.818	0.0164671	0.765051
HCE1	CAPZA2	0.301746	1	1	0.0164914	0.765157
HCE1	SLC1A2	-0.713077	0.465	0.636	0.0165053	0.765279
HCE1	HELZ2	0.311468	0.256	0.068	0.0165614	0.766443
HCE1	BRAT1	-0.40177	0.209	0.432	0.0166202	0.767879
HCE1	SLC19A1	-0.381871	0.116	0.318	0.0166741	0.768812
HCE1	SMC2	-0.477028	0.372	0.614	0.0166825	0.768829
HCE1	MAGOH	0.395737	0.884	0.727	0.0167076	0.768829
HCE1	NTF3	-0.375796	0.581	0.773	0.0167078	0.768829
HCE1	DNMBP	0.486339	0.907	0.818	0.0167083	0.768829
HCE1	CEP95	-0.476694	0.558	0.773	0.0167404	0.769285
HCE1	CPOX	-0.207841	0.279	0.614	0.0167636	0.769288
HCE1	COPA	0.287981	1	1	0.0167664	0.769288
HCE1	CASP8AP2	-0.497348	0.721	0.841	0.0168116	0.769847
HCE1	CCNK	0.399949	0.837	0.727	0.0168469	0.770755
HCE1	AL137009.1	-0.389524	0.047	0.227	0.0168533	0.77087
HCE1	CLIC1	0.280628	1	0.977	0.0168885	0.771372
HCE1	SLC25A3	0.257585	1	1	0.0168995	0.771544
HCE1	AFG3L1P	-0.32047	0.233	0.477	0.016904	0.771544
HCE1	CDH4	-0.846539	0.093	0.295	0.0169557	0.772209
HCE1	BRK1	0.302163	1	1	0.0170186	0.772812
HCE1	TMSB10	-0.204384	1	1	0.0170217	0.772812
HCE1	SNRPG	-0.328984	1	1	0.0170223	0.772812
HCE1	PKIA	-0.629798	0.233	0.455	0.017029	0.773025
HCE1	SURF4	0.312853	0.93	0.977	0.0172421	0.776467
HCE1	LIN52	-0.313284	0.372	0.636	0.0173042	0.778048
HCE1	COA1	-0.323454	0.977	1	0.0173526	0.7795
HCE1	RWDD3	0.259938	0.256	0.068	0.0173873	0.779881
HCE1	GINS1	-0.322977	0.116	0.341	0.0173931	0.779881
HCE1	CLTB	0.299376	1	0.977	0.017401	0.779881
HCE1	RCC2	-0.323768	0.791	0.864	0.0174023	0.779881
HCE1	ESD	-0.343078	0.977	1	0.0174036	0.779881
HCE1	EIF4G2	0.224569	1	1	0.0174118	0.779881
HCE1	TNFAIP1	0.523218	0.721	0.568	0.0174474	0.780016
HCE1	MAPRE1	0.453171	0.953	0.841	0.0175364	0.780559
HCE1	RPLP0	-0.173284	1	1	0.0175451	0.780559
HCE1	CHD9	-0.355265	1	1	0.0175707	0.780937
HCE1	WBP2	0.38109	0.814	0.705	0.0175807	0.781069
HCE1	CIP2A	-0.336067	0.093	0.295	0.0176092	0.78143
HCE1	NR4A2	-0.55787	0.349	0.591	0.0176114	0.78143
HCE1	RPS18	-0.160806	1	1	0.0176271	0.781822
HCE1	CD59	0.310079	1	1	0.017637	0.781822
HCE1	EIF4A2	0.342802	1	1	0.0176695	0.782262
HCE1	THEM4	-0.381871	0.256	0.523	0.0176761	0.782262
HCE1	JAGN1	0.363991	0.86	0.636	0.0177382	0.783244
HCE1	KNOP1	-0.400249	0.651	0.864	0.0177761	0.7833
HCE1	WDR26	0.290325	0.953	0.932	0.0178263	0.783466
HCE1	NUDCD2	0.331391	0.93	0.773	0.0178725	0.783466
HCE1	ZNF37A	-0.293334	0.791	0.909	0.017913	0.783481
HCE1	MFSD14C	-0.46048	0.721	0.909	0.017919	0.783481
HCE1	WFDC21P	0.953199	0.651	0.477	0.0180183	0.783481
HCE1	EPC1	0.263365	0.977	1	0.0180512	0.783481
HCE1	WDR5	-0.439903	0.442	0.636	0.0180946	0.783481
HCE1	HDDC2	0.311631	0.953	0.886	0.0180968	0.783481
HCE1	C2	-0.418212	0.14	0.341	0.0180994	0.783481
HCE1	AL353795.3	-0.224631	0.047	0.227	0.0181321	0.783481
HCE1	SRRM1	-0.323124	1	1	0.0181467	0.783481
HCE1	MYOF	0.25735	1	1	0.018156	0.783481
HCE1	COX10-AS1	-0.36938	0.349	0.636	0.018157	0.783481
HCE1	POMP	0.254391	1	1	0.0181669	0.783481
HCE1	AC087280.2	-0.507402	0.256	0.5	0.0181935	0.783481
HCE1	DLEU2	-0.737046	0.791	0.841	0.018207	0.783549
HCE1	CASK	-0.373153	0.93	0.955	0.0182248	0.783839
HCE1	IER2	0.443689	1	0.977	0.0182425	0.783962
HCE1	SRPK1	-0.414848	0.93	0.977	0.0183125	0.785125
HCE1	AKAP5	-0.350162	0.07	0.25	0.0183161	0.785125
HCE1	CST3	0.195743	1	1	0.0183375	0.785545
HCE1	FAR1	-0.410022	0.884	0.977	0.0183807	0.78629
HCE1	FXYD5	-0.298312	0.953	0.955	0.0183941	0.7864
HCE1	MPI	0.296201	0.349	0.136	0.0184057	0.786604
HCE1	PTMS	-0.238097	1	1	0.018511	0.788607
HCE1	NIP7	-0.427807	0.605	0.75	0.0185406	0.788658
HCE1	TCF19	-0.229868	0.023	0.182	0.0185439	0.788658
HCE1	ARL15	-0.414292	1	0.955	0.0185538	0.788658
HCE1	JUND	-0.189645	1	1	0.0185737	0.788796
HCE1	JOSD1	-0.497348	0.605	0.795	0.0186007	0.789327
HCE1	GATB	-0.432497	0.372	0.591	0.0186412	0.789844
HCE1	SENP2	0.385152	0.674	0.5	0.0186512	0.789906
HCE1	DEAF1	-0.471306	0.651	0.727	0.0186731	0.790124
HCE1	MAFG-DT	-0.312608	0.093	0.295	0.0187354	0.791332
HCE1	UVSSA	-0.412633	0.256	0.5	0.0187542	0.791519
HCE1	ARHGAP23	0.48473	0.884	0.682	0.0188206	0.792891
HCE1	DNAJC13	-0.301252	0.953	0.977	0.0189045	0.793732
HCE1	SLC9A6	-0.306683	0.326	0.568	0.0189218	0.793959
HCE1	CCT8	-0.267007	0.977	1	0.0189255	0.794053
HCE1	ALG5	-0.38866	0.93	0.909	0.0189875	0.795436
HCE1	SF3B6	0.27676	1	1	0.0190264	0.795912
HCE1	ATL2	-0.471625	0.512	0.727	0.0190292	0.795912
HCE1	PPP1R35	-0.25634	0.186	0.432	0.0191272	0.797148
HCE1	NADK2	-0.337202	0.512	0.75	0.0191869	0.797914
HCE1	AC007216.4	-0.242468	0.186	0.432	0.0191956	0.798056
HCE1	GDI2	-0.318306	1	1	0.0192539	0.798869
HCE1	ZGRF1	-0.420551	0.07	0.25	0.0192763	0.798922
HCE1	IL17RB	-0.397467	0.07	0.25	0.0192885	0.798922
HCE1	B3GALNT1	-0.336067	0.116	0.318	0.0193198	0.798922
HCE1	AL355338.1	-0.336067	0.116	0.318	0.0193198	0.798922
HCE1	AC002558.3	-0.248604	0.14	0.364	0.0193248	0.798946
HCE1	PDS5B	-0.338802	0.907	0.977	0.0193444	0.799327
HCE1	LINC01588	0.339828	0.651	0.409	0.0193727	0.7996
HCE1	SPON2	1.10472	0.628	0.523	0.0194132	0.799758
HCE1	DARS	-0.342091	0.977	1	0.0194245	0.799758
HCE1	FAM43A	0.595046	0.767	0.614	0.0195258	0.800107
HCE1	SERTAD2	0.320361	0.977	0.932	0.0195575	0.800411
HCE1	NBPF15	-0.398549	0.651	0.795	0.0195812	0.80046
HCE1	LAS1L	-0.381871	0.302	0.545	0.0195974	0.800665
HCE1	ZNHIT1	0.261346	1	1	0.0196869	0.802068
HCE1	NT5C3B	-0.369798	0.581	0.773	0.0196942	0.802208
HCE1	SNHG17	-0.371223	0.395	0.636	0.0197821	0.803224
HCE1	FOXC1	0.500946	0.721	0.523	0.0199098	0.804847
HCE1	TIA1	-0.392759	0.674	0.795	0.0200898	0.807521
HCE1	AC138207.8	-0.316776	0.163	0.386	0.0201145	0.807521
HCE1	SLX4	-0.189226	0.07	0.273	0.0201153	0.807521
HCE1	MSC	0.342851	0.651	0.386	0.0201662	0.80799
HCE1	AGTRAP	0.375273	0.698	0.477	0.0202079	0.80799
HCE1	SNF8	0.341289	0.977	0.795	0.0202155	0.808117
HCE1	RAB38	-0.434982	0.302	0.523	0.0202203	0.808192
HCE1	OSBPL1A	-0.335478	0.977	1	0.0202261	0.808356
HCE1	POLR3K	-0.373458	0.535	0.75	0.0202274	0.808356
HCE1	TADA1	-0.264514	0.093	0.295	0.0202324	0.80849
HCE1	TEX21P	-0.301252	0.07	0.25	0.0202614	0.80849
HCE1	ASNSD1	-0.308837	0.953	0.977	0.0202705	0.80849
HCE1	ZC3HAV1	-0.355104	0.837	0.977	0.0203143	0.809194
HCE1	PKNOX1	-0.286206	0.674	0.864	0.0203335	0.809569
HCE1	YEATS4	-0.475297	0.442	0.636	0.0204087	0.809569
HCE1	C1RL	-0.427674	0.605	0.773	0.0204321	0.809578
HCE1	RMI2	-0.45226	0.163	0.364	0.0204605	0.809997
HCE1	ISL1	-0.264514	0.047	0.227	0.0205148	0.810966
HCE1	ACOT7	-0.378887	0.767	0.841	0.020573	0.8117
HCE1	AP001783.1	0.355095	0.279	0.091	0.0206612	0.813462
HCE1	CSF1	-0.419345	0.256	0.477	0.0206769	0.813462
HCE1	LBR	-0.458686	0.744	0.909	0.0207417	0.813462
HCE1	TRIP11	0.346619	1	1	0.0207657	0.813462
HCE1	FHL1	0.556483	1	1	0.0207699	0.813462
HCE1	TTLL5	-0.433764	0.86	0.977	0.0208188	0.813844
HCE1	PLCE1	-0.570532	0.698	0.841	0.0208306	0.814073
HCE1	PKN2	-0.399501	0.953	0.977	0.020835	0.814102
HCE1	SPIRE2	-0.338802	0.14	0.364	0.0208399	0.814102
HCE1	SERINC1	0.392157	1	0.955	0.0208988	0.814379
HCE1	RP9P	-0.415423	0.512	0.727	0.0209013	0.814379
HCE1	TAF4	-0.448702	0.233	0.455	0.0209545	0.814583
HCE1	EDEM3	0.395737	0.767	0.568	0.021006	0.814583
HCE1	PCGF5	-0.484681	0.837	0.886	0.021023	0.814583
HCE1	TUBGCP3	-0.406533	0.512	0.705	0.021026	0.814583
HCE1	BABAM1	0.392248	0.86	0.659	0.0210279	0.814583
HCE1	KLF6	0.355095	1	1	0.0210528	0.814583
HCE1	SCAND1	0.335963	0.977	0.955	0.0210762	0.814583
HCE1	NTN4	0.791194	0.86	0.636	0.0211037	0.814583
HCE1	SMIM1	0.158698	0.116	0	0.0211161	0.814583
HCE1	AC026304.1	0.158698	0.116	0	0.0211161	0.814583
HCE1	KNDC1	0.158698	0.116	0	0.0211161	0.814583
HCE1	CASC18	0.158698	0.116	0	0.0211161	0.814583
HCE1	AL138686.1	0.158698	0.116	0	0.0211161	0.814583
HCE1	AC060809.1	0.158698	0.116	0	0.0211161	0.814583
HCE1	GOLGA6L10	0.158698	0.116	0	0.0211161	0.814583
HCE1	MADCAM1	0.158698	0.116	0	0.0211161	0.814583
HCE1	AC020951.1	0.158698	0.116	0	0.0211161	0.814583
HCE1	ESPL1	0.217591	0.116	0	0.0211523	0.814583
HCE1	AC018697.1	0.188445	0.116	0	0.0211523	0.814583
HCE1	HCST	0.188445	0.116	0	0.0211523	0.814583
HCE1	AC079594.2	0.217591	0.116	0	0.0211703	0.814739
HCE1	ANXA3	0.246161	0.116	0	0.0211703	0.814739
HCE1	PCDHB9	0.264492	0.209	0.045	0.0211759	0.814739
HCE1	SPINDOC	-0.369592	0.256	0.5	0.0211865	0.814888
HCE1	ATP8A1	-0.276161	0.07	0.25	0.021271	0.815324
HCE1	LBHD1	-0.325914	0.07	0.25	0.021271	0.815324
HCE1	POLR2J3	0.291479	0.372	0.159	0.0212781	0.815324
HCE1	BRD3OS	0.291479	0.372	0.159	0.0212781	0.815324
HCE1	VPS9D1	0.222645	0.465	0.205	0.0213604	0.815324
HCE1	METTL8	-0.353188	0.721	0.886	0.0213625	0.815324
HCE1	ASH1L	0.295578	1	1	0.021373	0.815324
HCE1	MON1B	0.469266	0.605	0.409	0.021385	0.815324
HCE1	RNH1	0.332078	1	0.977	0.0214346	0.815709
HCE1	SORBS3	-0.41044	0.674	0.864	0.0214434	0.815712
HCE1	AHCY	-0.424684	0.674	0.75	0.021458	0.815901
HCE1	LINC00937	-0.352123	0.093	0.295	0.0214616	0.815901
HCE1	TRAP1	-0.420006	0.605	0.773	0.021482	0.815901
HCE1	PHLPP1	-0.0823104	0.442	0.727	0.0215012	0.815953
HCE1	RPLP2	-0.152723	1	1	0.0215812	0.816865
HCE1	CKMT2-AS1	-0.57981	0.488	0.705	0.0215933	0.816929
HCE1	COL12A1	0.460695	1	1	0.0216128	0.817124
HCE1	FUBP1	-0.379877	0.977	1	0.021709	0.818596
HCE1	NETO2	-0.600294	0.349	0.568	0.0217212	0.818832
HCE1	POLH	-0.442567	0.326	0.523	0.0217451	0.819178
HCE1	FAM129B	0.344875	0.93	0.886	0.0218228	0.820349
HCE1	FBXO22	-0.431114	0.767	0.818	0.0218378	0.820582
HCE1	SOCS6	0.415637	0.86	0.75	0.0218679	0.821199
HCE1	MAGI2	0.263711	0.977	0.932	0.0218851	0.821507
HCE1	DUSP3	0.387598	0.651	0.455	0.021942	0.82179
HCE1	HOXD10	-0.623945	0.186	0.386	0.0219562	0.82181
HCE1	KIF3A	0.443451	0.674	0.545	0.0219947	0.822302
HCE1	AL080243.2	-0.229868	0.14	0.364	0.0219985	0.822388
HCE1	ERN1	0.460588	0.814	0.636	0.0220086	0.822444
HCE1	RPS3A	-0.166277	1	1	0.0220716	0.823195
HCE1	TIMM50	-0.353856	0.465	0.682	0.0220992	0.823581
HCE1	MAST2	-0.416918	0.884	0.955	0.0221076	0.823581
HCE1	MYL6B	-0.364169	0.767	0.909	0.0221301	0.823587
HCE1	FIS1	0.337748	1	0.955	0.0221319	0.823587
HCE1	SMAD9	-0.387409	0.233	0.477	0.0221478	0.823925
HCE1	SMPD4	-0.20562	0.116	0.341	0.0221561	0.824075
HCE1	BBC3	-0.293061	0.302	0.568	0.0221593	0.824076
HCE1	HCN2	0.304469	0.419	0.182	0.0221869	0.824481
HCE1	TMEM179B	0.321843	0.977	0.932	0.0222067	0.824773
HCE1	NUS1	-0.277173	0.651	0.841	0.02221	0.82484
HCE1	PREX1	-0.322977	0.116	0.318	0.0222613	0.825139
HCE1	AKAP11	-0.386133	0.837	0.909	0.0223027	0.825332
HCE1	FANCG	-0.250626	0.07	0.25	0.0223045	0.825332
HCE1	TMOD2	-0.283307	0.186	0.409	0.0223304	0.825929
HCE1	TMEM121	-0.271688	0.163	0.386	0.0223564	0.826417
HCE1	COL8A1	-0.180958	0.791	0.977	0.0223641	0.826536
HCE1	NCSTN	0.433254	0.837	0.682	0.0223856	0.826914
HCE1	TTLL1	-0.394254	0.279	0.5	0.0223878	0.826914
HCE1	DVL1	-0.407406	0.256	0.477	0.0224568	0.827783
HCE1	SOAT1	-0.355605	0.605	0.773	0.0225748	0.829377
HCE1	FARSB	-0.339642	0.837	0.955	0.0225927	0.829377
HCE1	UBB	0.204172	1	1	0.0226724	0.829377
HCE1	SF3B5	0.276023	1	1	0.0226947	0.829377
HCE1	TIGD1	0.210045	0.209	0.045	0.0226984	0.829377
HCE1	TMEM225B	0.210045	0.209	0.045	0.0226984	0.829377
HCE1	TMED7	0.338021	0.907	0.818	0.0227361	0.829747
HCE1	PEA15	0.448204	1	1	0.022852	0.830608
HCE1	ZNF678	-0.387165	0.326	0.568	0.0229497	0.830948
HCE1	CPEB2	-0.527134	0.628	0.818	0.0229537	0.830948
HCE1	DCAF5	0.31458	0.884	0.773	0.0229623	0.831001
HCE1	HDDC3	-0.323768	0.279	0.5	0.0229828	0.831361
HCE1	MAP1LC3A	0.370562	0.884	1	0.0230317	0.831643
HCE1	NAGK	-0.405945	0.814	0.864	0.0230318	0.831643
HCE1	PER2	-0.321498	0.256	0.5	0.0230564	0.831971
HCE1	TRAF5	-0.366441	0.581	0.886	0.0230723	0.832264
HCE1	IGF2BP3	-0.4198	0.535	0.773	0.0230802	0.832264
HCE1	MYO1C	0.312	1	1	0.0230815	0.832264
HCE1	POLR3C	-0.280494	0.395	0.659	0.0231594	0.833078
HCE1	NR2C2AP	-0.394927	0.209	0.432	0.0231649	0.833111
HCE1	IKBKG	0.268795	0.535	0.273	0.0231786	0.833147
HCE1	LATS2	0.435995	1	0.977	0.0231828	0.833147
HCE1	CAMKK2	-0.331406	0.558	0.75	0.0232223	0.833561
HCE1	EIF4EBP1	-0.492902	0.814	0.886	0.0232791	0.8341
HCE1	KIAA1217	-0.826975	0.442	0.636	0.0232825	0.8341
HCE1	ZNF214	-0.224631	0.07	0.25	0.0233613	0.834977
HCE1	TPT1	0.137843	1	1	0.0233789	0.835136
HCE1	PFKL	-0.459038	0.674	0.795	0.0233856	0.835136
HCE1	CAP1	0.319138	1	0.977	0.0234271	0.835529
HCE1	SLC35B4	-0.229868	0.512	0.727	0.0234678	0.836286
HCE1	GABBR2	-0.583504	0.047	0.205	0.0234915	0.836354
HCE1	DNAJB9	0.355095	0.884	0.705	0.0236105	0.837413
HCE1	SLC25A46	0.383924	0.884	0.818	0.0236447	0.837835
HCE1	TOR3A	-0.326729	0.326	0.545	0.0236484	0.837835
HCE1	PXMP2	-0.348704	0.349	0.614	0.0238085	0.838822
HCE1	ADORA2B	-0.30632	0.116	0.318	0.0238104	0.838837
HCE1	MPC2	0.358408	0.977	0.886	0.0239288	0.839965
HCE1	NEDD1	-0.370982	0.814	0.841	0.0239309	0.839965
HCE1	C12orf29	-0.284803	0.442	0.705	0.023935	0.839965
HCE1	NDUFS5	0.228879	1	1	0.0240131	0.839965
HCE1	ZC3H15	0.318101	0.977	1	0.024017	0.839965
HCE1	KIAA1211	-0.558368	0.279	0.523	0.0241026	0.839965
HCE1	ACAP3	-0.436318	0.209	0.409	0.0241032	0.839965
HCE1	RPS2	-0.173025	1	1	0.0241299	0.839965
HCE1	NT5DC1	-0.660406	0.535	0.682	0.0241954	0.839965
HCE1	CYP2E1	0.241753	0.163	0.023	0.024203	0.839965
HCE1	CAMK4	-0.423691	0.116	0.318	0.0242117	0.839965
HCE1	SAMD11	-0.155278	0	0.114	0.024243	0.839965
HCE1	ASH1L-AS1	-0.155278	0	0.114	0.024243	0.839965
HCE1	ALMS1-IT1	-0.155278	0	0.114	0.024243	0.839965
HCE1	IL18R1	-0.155278	0	0.114	0.024243	0.839965
HCE1	AC012510.1	-0.155278	0	0.114	0.024243	0.839965
HCE1	LINC01085	-0.155278	0	0.114	0.024243	0.839965
HCE1	P4HA2-AS1	-0.155278	0	0.114	0.024243	0.839965
HCE1	LEAP2	-0.155278	0	0.114	0.024243	0.839965
HCE1	AC244258.1	-0.155278	0	0.114	0.024243	0.839965
HCE1	AL096817.1	-0.155278	0	0.114	0.024243	0.839965
HCE1	CLDN23	-0.155278	0	0.114	0.024243	0.839965
HCE1	C9orf50	-0.155278	0	0.114	0.024243	0.839965
HCE1	U47924.2	-0.155278	0	0.114	0.024243	0.839965
HCE1	LINC02391	-0.155278	0	0.114	0.024243	0.839965
HCE1	AC073655.2	-0.155278	0	0.114	0.024243	0.839965
HCE1	GOLGA8R	-0.155278	0	0.114	0.024243	0.839965
HCE1	AC025043.1	-0.155278	0	0.114	0.024243	0.839965
HCE1	AC002310.1	-0.155278	0	0.114	0.024243	0.839965
HCE1	AC087289.3	-0.155278	0	0.114	0.024243	0.839965
HCE1	AP005899.1	-0.155278	0	0.114	0.024243	0.839965
HCE1	AC005253.1	-0.155278	0	0.114	0.024243	0.839965
HCE1	MGAT3	-0.155278	0	0.114	0.024243	0.839965
HCE1	AL121871.1	-0.155278	0	0.114	0.024243	0.839965
HCE1	TMSB4Y	-0.155278	0	0.114	0.024243	0.839965
HCE1	SMARCA2	-0.258488	0.767	0.909	0.0242516	0.839965
HCE1	SH3PXD2B	-0.492618	0.814	0.886	0.0242662	0.839965
HCE1	AC079380.1	-0.272936	0.093	0.295	0.024273	0.839965
HCE1	GNG4	-0.295456	0	0.114	0.0242828	0.839965
HCE1	AL021368.4	-0.184425	0	0.114	0.0242828	0.839965
HCE1	PRKG1-AS1	-0.184425	0	0.114	0.0242828	0.839965
HCE1	ZNF423	-0.212994	0	0.114	0.0242828	0.839965
HCE1	C1QL1	-0.184425	0	0.114	0.0242828	0.839965
HCE1	DDIAS	-0.268489	0	0.114	0.0243067	0.839965
HCE1	ACP1	0.342214	0.907	0.932	0.0243406	0.840037
HCE1	RAD54B	-0.332961	0.047	0.205	0.0243599	0.840037
HCE1	GTF2A1	-0.426265	0.558	0.75	0.02437	0.840149
HCE1	NBPF9	-0.37073	0.326	0.568	0.0244871	0.842458
HCE1	DHTKD1	-0.279423	0.302	0.545	0.0244918	0.842458
HCE1	NT5C3A	-0.476508	0.698	0.886	0.0245066	0.842458
HCE1	UBXN6	0.351989	0.791	0.614	0.024608	0.844004
HCE1	TNS3	-0.352815	0.907	1	0.0246596	0.844685
HCE1	AATF	-0.440287	0.721	0.909	0.0246638	0.844685
HCE1	CLDN1	0.213739	0.163	0.023	0.024689	0.844685
HCE1	AC139720.1	0.241753	0.163	0.023	0.024689	0.844685
HCE1	AC009119.2	0.213739	0.163	0.023	0.024689	0.844685
HCE1	2001-09-01	-0.322977	0.14	0.341	0.0247978	0.84592
HCE1	POGK	-0.341229	0.512	0.773	0.0247985	0.84592
HCE1	TMCO1	0.285848	1	1	0.0248293	0.846407
HCE1	BNIP3L	0.315105	0.953	0.977	0.0248506	0.846614
HCE1	CAPZB	0.252948	1	1	0.0250709	0.848028
HCE1	CBR3	-0.353016	0.488	0.75	0.0250743	0.848028
HCE1	SPOCK1	0.523642	0.977	1	0.0250823	0.848041
HCE1	PQBP1	-0.334984	0.558	0.795	0.025143	0.848878
HCE1	AC018752.1	0.18517	0.163	0.023	0.0251626	0.848878
HCE1	AL357055.3	-0.381871	0.163	0.364	0.025178	0.849119
HCE1	SSBP3	-0.461964	0.744	0.841	0.0251866	0.849119
HCE1	KDM6A	-0.288761	0.744	0.864	0.0252003	0.849119
HCE1	MINAR1	0.233466	0.209	0.045	0.0252506	0.849253
HCE1	AC011921.1	-0.282335	0.047	0.205	0.0252506	0.849253
HCE1	GLCE	-0.468027	0.372	0.568	0.0252953	0.849609
HCE1	TARS2	0.3011	0.302	0.114	0.025349	0.85038
HCE1	C1orf35	-0.311969	0.488	0.705	0.0253895	0.850905
HCE1	SRP72	-0.287501	1	1	0.0254502	0.851205
HCE1	GOLGA4	0.300647	1	1	0.0255172	0.851596
HCE1	PLAT	-0.428281	0.628	0.841	0.0256461	0.85325
HCE1	ATP2B4	0.425484	1	1	0.0256634	0.853302
HCE1	E2F3	-0.472895	0.791	0.818	0.0257289	0.853728
HCE1	GYPC	-0.349368	0.977	1	0.0257401	0.853728
HCE1	CHRDL1	-0.408838	0.116	0.318	0.0257513	0.853728
HCE1	AC091729.3	0.199817	0.256	0.068	0.0258574	0.855361
HCE1	RPL22P1	-0.179378	0.302	0.568	0.0259006	0.855844
HCE1	NEDD4L	-0.499957	0.465	0.636	0.0259163	0.855844
HCE1	PTGIS	0.706449	0.907	0.795	0.0259416	0.856189
HCE1	ARFGEF1	0.370495	0.977	0.955	0.0259681	0.856479
HCE1	SETD1A	-0.355398	0.209	0.432	0.0260058	0.857002
HCE1	KAT5	-0.222672	0.326	0.614	0.0260495	0.857002
HCE1	CCDC142	-0.25634	0.047	0.205	0.0261597	0.857485
HCE1	PDCD11	-0.428164	0.744	0.955	0.0261716	0.857485
HCE1	ADD1	0.320449	1	0.886	0.0261948	0.857485
HCE1	RAD51D	-0.303868	0.233	0.477	0.0262124	0.857575
HCE1	SEC31A	0.249634	1	1	0.026258	0.857893
HCE1	UPF3A	-0.271688	0.953	0.977	0.0262786	0.857893
HCE1	CPXM1	-0.239852	0.07	0.25	0.026309	0.858094
HCE1	BVES	-0.272936	0.209	0.455	0.0263812	0.858285
HCE1	TXLNG	-0.457468	0.512	0.705	0.026393	0.858569
HCE1	PRR12	-0.404954	0.349	0.545	0.0264098	0.858657
HCE1	AC139795.1	-0.576887	0.279	0.455	0.0265071	0.85983
HCE1	AC109439.2	0.556729	0.209	0.045	0.0268301	0.86382
HCE1	SV2A	-0.344069	0.395	0.659	0.0268351	0.863897
HCE1	N4BP2	-0.288761	0.674	0.932	0.0268726	0.864212
HCE1	SLFNL1-AS1	-0.294887	0.093	0.273	0.0268771	0.864212
HCE1	SLC29A1	-0.342982	0.093	0.273	0.0268817	0.864212
HCE1	NARS	0.353615	1	1	0.0269069	0.864567
HCE1	TMEM116	-0.416141	0.209	0.409	0.0269731	0.865222
HCE1	NFATC3	-0.365823	0.651	0.909	0.0269864	0.865293
HCE1	C11orf49	-0.38866	0.86	0.932	0.0270505	0.865293
HCE1	MFSD9	-0.229868	0.047	0.205	0.0270747	0.865293
HCE1	SERP2	-0.229868	0.047	0.205	0.0270747	0.865293
HCE1	AC004816.2	-0.229868	0.047	0.205	0.0270747	0.865293
HCE1	AC104365.1	-0.229868	0.047	0.205	0.0270747	0.865293
HCE1	SLC26A6	-0.359151	0.302	0.545	0.0270858	0.865293
HCE1	BOLA3-AS1	-0.219599	0.07	0.25	0.0271087	0.865305
HCE1	APOBEC3F	-0.219599	0.07	0.25	0.0271087	0.865305
HCE1	DPYSL2	-0.452549	1	1	0.027114	0.865305
HCE1	PDE6D	-0.377465	0.512	0.705	0.0271329	0.865573
HCE1	RPL36AL	0.235863	1	1	0.027144	0.86574
HCE1	NUP54	-0.340648	0.93	0.932	0.0272229	0.866452
HCE1	PPARG	0.486339	0.581	0.318	0.0272338	0.866452
HCE1	ASXL2	0.439591	0.953	0.818	0.0272574	0.866452
HCE1	NVL	-0.381871	0.698	0.841	0.0273224	0.866452
HCE1	DPY19L1	-0.377766	0.488	0.705	0.0273794	0.866452
HCE1	BDNF	0.835227	0.86	0.795	0.0275758	0.866452
HCE1	MPV17	-0.413441	0.674	0.864	0.0275766	0.866452
HCE1	TGS1	-0.48906	0.651	0.75	0.0275797	0.866452
HCE1	ADAT2	-0.368196	0.186	0.386	0.0276146	0.86685
HCE1	SSNA1	0.328991	0.907	0.909	0.0276431	0.867041
HCE1	ADAM9	0.261791	1	1	0.0277188	0.867714
HCE1	GGA3	-0.20969	0.256	0.5	0.0277552	0.867714
HCE1	ENTPD1-AS1	-0.511532	0.651	0.75	0.027779	0.86773
HCE1	KCNAB1	-0.2029	0.047	0.205	0.0279945	0.869019
HCE1	PKN3	-0.2029	0.047	0.205	0.0279945	0.869019
HCE1	POLA2	-0.2029	0.047	0.205	0.0279945	0.869019
HCE1	CLBA1	-0.2029	0.047	0.205	0.0279945	0.869019
HCE1	SHANK1	-0.2029	0.047	0.205	0.0279945	0.869019
HCE1	CCNH	-0.342342	0.814	0.955	0.0280039	0.869042
HCE1	PANK2	-0.286922	0.907	0.955	0.0280395	0.869519
HCE1	ITFG1	0.29473	1	1	0.0280856	0.869738
HCE1	RAB35	-0.280494	0.465	0.705	0.0280903	0.869738
HCE1	HMOX1	-0.561194	0.163	0.341	0.0281198	0.870022
HCE1	FAM219B	-0.390973	0.488	0.705	0.0281557	0.87013
HCE1	TGFBR1	0.441447	0.86	0.909	0.0281871	0.870367
HCE1	DLG4	-0.20562	0.116	0.318	0.0282185	0.870805
HCE1	NHLRC3	-0.376224	0.326	0.523	0.0282307	0.870805
HCE1	EMG1	-0.32047	0.744	0.864	0.0282348	0.870805
HCE1	TOP3A	-0.398172	0.419	0.591	0.0283401	0.871491
HCE1	MRPL40	0.385838	0.837	0.841	0.0283515	0.871491
HCE1	EXOSC2	-0.293998	0.209	0.432	0.0283522	0.871491
HCE1	XPOT	-0.249233	0.86	0.977	0.0285032	0.873878
HCE1	LINC00511	-0.661979	0.535	0.659	0.0285151	0.873906
HCE1	LAMA5	0.225812	0.279	0.091	0.0285232	0.873906
HCE1	OTUD7B	-0.349303	0.721	0.886	0.0285255	0.873927
HCE1	LMAN2	0.2862	0.977	0.955	0.0285682	0.874466
HCE1	CCDC125	-0.238135	0.209	0.432	0.0285771	0.874466
HCE1	MXD1	-0.471625	0.372	0.591	0.0285937	0.874466
HCE1	PREPL	0.338621	1	0.955	0.0286021	0.874466
HCE1	PSMB9	-0.477448	0.442	0.614	0.0286099	0.874512
HCE1	LINC00342	-0.234313	0.163	0.386	0.0286639	0.874565
HCE1	NAPEPLD	-0.274955	0.209	0.455	0.0286742	0.874565
HCE1	KANSL2	-0.390973	0.581	0.705	0.0287067	0.87469
HCE1	HAAO	-0.235322	0.023	0.159	0.0288079	0.875602
HCE1	GPR1	0.18203	0.163	0.023	0.0288079	0.875602
HCE1	CRACR2A	-0.262289	0.023	0.159	0.0288108	0.875602
HCE1	AC012435.2	-0.262289	0.023	0.159	0.0288108	0.875602
HCE1	BLVRA	-0.327423	0.605	0.773	0.0288278	0.875656
HCE1	ELAC1	-0.32047	0.209	0.432	0.0288666	0.87596
HCE1	PLXND1	-0.387409	0.326	0.545	0.0288997	0.87614
HCE1	ZNF767P	-0.214761	0.628	0.864	0.0289384	0.876743
HCE1	CIB2	-0.217377	0.186	0.432	0.0289387	0.876743
HCE1	MTMR9LP	-0.352123	0.093	0.273	0.0290398	0.878042
HCE1	FRYL	-0.388076	0.907	1	0.0291387	0.878042
HCE1	YIPF6	0.321292	0.721	0.568	0.0291629	0.878042
HCE1	PPIF	-0.327235	0.419	0.659	0.029174	0.878042
HCE1	ENO1	-0.293704	1	1	0.0291796	0.878042
HCE1	UXS1	-0.285104	0.86	0.955	0.0291825	0.878042
HCE1	KRTCAP2	0.355095	0.977	0.773	0.0291828	0.878042
HCE1	RRNAD1	-0.277173	0.14	0.341	0.0292229	0.878042
HCE1	NIPAL2	-0.403473	0.674	0.841	0.0292391	0.878042
HCE1	C1GALT1	-0.417495	0.558	0.727	0.0293176	0.878042
HCE1	HAUS2	-0.426265	0.465	0.636	0.0293451	0.878042
HCE1	PHC2	-0.385237	0.814	0.841	0.0293691	0.878042
HCE1	SRP68	0.472589	0.953	0.909	0.0293706	0.878042
HCE1	S100A3	-0.207841	0.023	0.159	0.0293746	0.878042
HCE1	NIPSNAP3B	-0.207841	0.023	0.159	0.0293746	0.878042
HCE1	KLHL35	0.153461	0.163	0.023	0.0293746	0.878042
HCE1	ZNF793	-0.207841	0.023	0.159	0.0293746	0.878042
HCE1	B3GAT2	-0.332483	0.14	0.341	0.0293797	0.878042
HCE1	ITGA2	-0.558649	0.581	0.795	0.0293809	0.878042
HCE1	RPL22L1	-0.452737	1	1	0.0294065	0.878042
HCE1	PPP1R14A	1.20902	0.233	0.068	0.0294527	0.878204
HCE1	CHST10	-0.234766	0.14	0.341	0.0295434	0.879071
HCE1	RAC3	-0.309225	0.209	0.432	0.0296605	0.879071
HCE1	THAP7	-0.359151	0.419	0.591	0.0297448	0.879659
HCE1	CYB5B	-0.395417	0.86	0.955	0.0297527	0.879659
HCE1	PXDC1	0.417831	0.837	0.682	0.0298015	0.879735
HCE1	VPS45	-0.359151	0.628	0.795	0.029864	0.879735
HCE1	SNAP25-AS1	-0.551796	0.163	0.364	0.0298918	0.879735
HCE1	ZMYM2	0.339703	1	0.955	0.0298925	0.879735
HCE1	AGMAT	-0.179827	0.023	0.159	0.0299273	0.879735
HCE1	ATXN7L2	-0.179827	0.023	0.159	0.0299273	0.879735
HCE1	NCKAP5-AS1	-0.179827	0.023	0.159	0.0299273	0.879735
HCE1	DLK2	-0.179827	0.023	0.159	0.0299273	0.879735
HCE1	YBX1P10	-0.179827	0.023	0.159	0.0299273	0.879735
HCE1	AL391839.1	-0.179827	0.023	0.159	0.0299273	0.879735
HCE1	CNIH2	-0.179827	0.023	0.159	0.0299273	0.879735
HCE1	RGMA	-0.179827	0.023	0.159	0.0299273	0.879735
HCE1	GINS3	-0.179827	0.023	0.159	0.0299273	0.879735
HCE1	NPB	-0.179827	0.023	0.159	0.0299273	0.879735
HCE1	APEX2	-0.306683	0.349	0.591	0.0300134	0.879839
HCE1	CIB1	0.343507	0.977	0.886	0.0300842	0.880429
HCE1	HSDL2	-0.410752	0.767	0.909	0.0300943	0.880457
HCE1	SREK1IP1	0.355095	0.93	0.864	0.0300953	0.880457
HCE1	ARAP3	-0.428737	0.186	0.386	0.0301187	0.880656
HCE1	MYH11	0.385469	0.233	0.068	0.0301272	0.880656
HCE1	HAS2	-0.621058	0.256	0.432	0.0301899	0.881571
HCE1	ZNRD1ASP	-0.347437	0.186	0.386	0.0302072	0.881728
HCE1	TMED3	0.250154	1	0.932	0.0303973	0.882491
HCE1	RRM1	-0.586802	0.628	0.795	0.0304004	0.882491
HCE1	CYR61	0.408015	1	1	0.0304989	0.882491
HCE1	SLC44A1	-0.448702	0.767	0.886	0.030509	0.882491
HCE1	LRRC40	-0.33183	0.395	0.614	0.0305208	0.882491
HCE1	INHBA	0.506538	1	1	0.0305687	0.882491
HCE1	SERBP1	-0.300887	1	1	0.0305703	0.882491
HCE1	TRIM3	0.296201	0.302	0.114	0.0306464	0.882491
HCE1	PRKX	-0.278777	0.233	0.455	0.030704	0.882491
HCE1	ACAA1	0.358567	0.744	0.523	0.0307171	0.882491
HCE1	STK39	-0.486987	0.744	0.886	0.0307204	0.882491
HCE1	RAB1B	0.377121	0.86	0.682	0.0307717	0.882611
HCE1	ERI1	-0.233348	0.372	0.568	0.0308398	0.88321
HCE1	GPATCH4	0.378764	0.884	0.864	0.0308804	0.883586
HCE1	BPGM	0.452392	0.721	0.545	0.0311757	0.885594
HCE1	SZT2	-0.381871	0.442	0.659	0.0311879	0.885594
HCE1	TCERG1	-0.295456	0.907	0.955	0.0312135	0.885723
HCE1	AC092902.4	-0.332483	0.186	0.386	0.0312346	0.885723
HCE1	RBPJ	0.266032	1	1	0.0312658	0.885723
HCE1	2005-03-01	0.398816	0.837	0.705	0.0312851	0.885723
HCE1	TNK2	-0.22059	0.163	0.386	0.0312859	0.885723
HCE1	ZNRD1	0.438806	0.698	0.477	0.0313092	0.885723
HCE1	MOXD1	-0.454711	1	1	0.0313649	0.885723
HCE1	LINC01128	-0.341873	0.395	0.568	0.0314383	0.885723
HCE1	LAMTOR5-AS1	-0.428413	0.233	0.432	0.0315321	0.886419
HCE1	CLEC11A	-0.366764	0.767	0.932	0.0317285	0.886942
HCE1	USP36	-0.351174	0.628	0.818	0.0318581	0.887227
HCE1	ACBD6	-0.355312	0.953	0.977	0.0318932	0.887625
HCE1	GON7	-0.403897	0.395	0.591	0.0319765	0.888657
HCE1	IGFBP5	0.733398	1	1	0.0320374	0.888667
HCE1	ARHGEF28	-0.623246	0.628	0.841	0.0321366	0.88899
HCE1	NFKBIB	-0.376709	0.349	0.568	0.0321385	0.88899
HCE1	MZT1	-0.31774	0.419	0.614	0.0322667	0.889979
HCE1	EIF4B	-0.274567	1	1	0.0322675	0.889979
HCE1	THAP5	-0.416636	0.558	0.727	0.0322689	0.889979
HCE1	FKBP5	-0.61891	0.372	0.591	0.0322746	0.890072
HCE1	TECPR2	0.460277	0.884	0.773	0.0322917	0.890232
HCE1	ACVR2B	-0.185013	0.07	0.25	0.0323099	0.890351
HCE1	ANAPC7	-0.333615	0.419	0.659	0.0323197	0.890351
HCE1	RBM23	-0.365383	0.907	1	0.0323702	0.890607
HCE1	RPL7	-0.225305	1	1	0.0323933	0.890858
HCE1	JPH2	-0.347105	0.279	0.523	0.0324346	0.891249
HCE1	GXYLT1	-0.319135	0.698	0.795	0.0324996	0.891659
HCE1	POLR2L	0.276757	1	1	0.032547	0.892228
HCE1	NMB	-0.514321	0.186	0.364	0.0326326	0.893451
HCE1	GOLGA2	0.321464	0.977	0.977	0.0326706	0.894059
HCE1	SND1-IT1	-0.264514	0.093	0.273	0.0326726	0.894059
HCE1	HMGA2	-0.638411	0.581	0.818	0.0326796	0.894059
HCE1	LINC00486	0.286923	0.721	0.432	0.03271	0.894276
HCE1	FAM86C1	0.271954	0.302	0.114	0.0328818	0.896292
HCE1	ATR	-0.374009	0.814	1	0.0329107	0.896515
HCE1	AC006978.2	-0.428737	0.233	0.409	0.0329513	0.896831
HCE1	CASP8	-0.203872	0.233	0.455	0.0329614	0.896946
HCE1	TMEM106C	-0.322977	0.395	0.636	0.0329691	0.897005
HCE1	TWF2	-0.470157	0.605	0.818	0.0330109	0.897288
HCE1	ABHD17C	-0.32758	0.488	0.75	0.0330211	0.897288
HCE1	ZDHHC5	0.341289	0.884	0.682	0.0330386	0.897288
HCE1	TMF1	0.348943	0.977	0.955	0.0330545	0.897288
HCE1	SLC39A13	0.497114	0.674	0.659	0.0330586	0.897288
HCE1	TRIP4	0.272837	0.698	0.455	0.0330591	0.897288
HCE1	FKBP2	0.24959	1	1	0.0332092	0.898779
HCE1	DAGLA	-0.171192	0.047	0.205	0.033222	0.898813
HCE1	AC026464.3	-0.171192	0.047	0.205	0.033222	0.898813
HCE1	VASH2	-0.338802	0.233	0.455	0.0332917	0.899508
HCE1	RPS18P9	-0.238913	0.163	0.386	0.0333005	0.899611
HCE1	INO80E	-0.347923	0.581	0.727	0.0333282	0.89999
HCE1	RHBDD1	-0.400183	0.767	0.886	0.0333381	0.89999
HCE1	DDAH1	0.91352	1	1	0.033354	0.899994
HCE1	ATP6V0A1	0.291148	0.86	0.818	0.033363	0.899994
HCE1	NUDT4	-0.325914	0.581	0.795	0.0334964	0.900166
HCE1	COX5A	-0.300834	0.977	1	0.0335303	0.900166
HCE1	AC092167.1	-0.288761	0.047	0.205	0.0335608	0.900166
HCE1	XRCC5	-0.2551	1	1	0.0335647	0.900166
HCE1	SPINT2	0.47611	0.512	0.273	0.0336309	0.900166
HCE1	RPL7A	-0.162884	1	1	0.0337403	0.900784
HCE1	ZCCHC10	-0.374257	0.628	0.795	0.0337789	0.900813
HCE1	MIR762HG	-0.374491	0.116	0.295	0.0338127	0.901028
HCE1	PRDX3	-0.355286	0.907	0.977	0.0338282	0.901306
HCE1	RRP1	-0.331597	0.395	0.659	0.0339079	0.902165
HCE1	ACYP1	-0.302882	0.349	0.568	0.0339255	0.902165
HCE1	BRCC3	-0.373743	0.605	0.75	0.0340962	0.902597
HCE1	TMEM266	-0.465639	0.07	0.227	0.0341848	0.903085
HCE1	RFX7	-0.417987	0.977	0.977	0.0341999	0.90312
HCE1	PCOLCE	-0.303653	1	1	0.0342002	0.90312
HCE1	AC005921.2	-0.309225	0.209	0.432	0.0342612	0.903405
HCE1	ODF2	-0.345345	0.302	0.523	0.0342752	0.903645
HCE1	RPL35P5	-0.16323	0.07	0.25	0.0342804	0.903699
HCE1	REST	0.338381	0.953	0.864	0.0344063	0.90531
HCE1	TUBB4B	0.361868	0.977	0.977	0.0344424	0.905716
HCE1	PLD1	-0.496301	0.488	0.659	0.0344458	0.905748
HCE1	DIS3L	-0.274955	0.326	0.545	0.0344853	0.906132
HCE1	AMMECR1	-0.395676	0.674	0.773	0.0345852	0.906728
HCE1	NOB1	-0.403697	0.488	0.727	0.0347552	0.906804
HCE1	RIOK1	-0.39244	0.651	0.795	0.0347893	0.906804
HCE1	ZNF449	0.247292	0.326	0.136	0.034794	0.906818
HCE1	CXCL12	-0.617885	0.698	0.886	0.0348528	0.907183
HCE1	TIMM22	0.42019	0.535	0.341	0.0348811	0.907347
HCE1	IQCH	-0.461598	0.302	0.5	0.0348897	0.907353
HCE1	EFCAB5	-0.198159	0.023	0.159	0.0349443	0.908101
HCE1	RTL8C	0.211049	1	0.977	0.0350125	0.908291
HCE1	NBR1	0.312026	0.93	0.818	0.0351444	0.908984
HCE1	GIPC1	0.313275	0.907	0.773	0.035229	0.909921
HCE1	PLEKHM1P1	0.305246	0.395	0.205	0.0354989	0.911973
HCE1	LAMA1	-1.59215	0.07	0.227	0.035507	0.911986
HCE1	ZNRF2P2	-0.51652	0.326	0.545	0.0355537	0.912182
HCE1	SYAP1	0.272238	0.977	0.886	0.0355607	0.912233
HCE1	NENF	-0.189226	1	1	0.0356047	0.912295
HCE1	NCR3LG1	-0.523226	0.442	0.682	0.035644	0.912791
HCE1	ICAM5	0.291479	0.302	0.114	0.0357562	0.913829
HCE1	BX470102.2	0.222201	0.302	0.114	0.0357572	0.913829
HCE1	TIGD5	-0.264514	0.116	0.295	0.0357572	0.913829
HCE1	SIX2	-0.301252	0.07	0.227	0.0358659	0.914374
HCE1	FAM53A	-0.301252	0.07	0.227	0.0358659	0.914374
HCE1	ANAPC16	0.303565	1	0.932	0.0359836	0.91597
HCE1	CHERP	-0.249767	0.233	0.5	0.0361251	0.917337
HCE1	IL7	-0.464333	0.116	0.295	0.0361441	0.917337
HCE1	ZNF561-AS1	0.454305	0.488	0.318	0.0361643	0.917337
HCE1	CRELD1	-0.294408	0.163	0.364	0.0361914	0.917337
HCE1	TES	0.575221	0.837	0.773	0.0362046	0.917337
HCE1	PLPP1	-0.398844	0.884	0.932	0.0362333	0.917337
HCE1	SLC25A27	-0.298677	0.256	0.477	0.0362938	0.917337
HCE1	ILK	0.297274	1	0.977	0.0363918	0.917337
HCE1	SVIL	-0.396084	0.791	0.955	0.0364252	0.917337
HCE1	GULP1	-0.442795	0.721	0.886	0.0365175	0.917392
HCE1	STEAP2	-0.216193	0.186	0.409	0.036584	0.917541
HCE1	NEMF	0.272708	0.977	0.932	0.0365928	0.917677
HCE1	ANXA1	0.284034	1	0.977	0.0366074	0.917782
HCE1	NUCKS1	-0.193642	1	1	0.0366434	0.917844
HCE1	PFKFB2	0.330847	0.256	0.091	0.0366719	0.917844
HCE1	AC002454.1	0.330847	0.256	0.091	0.0366719	0.917844
HCE1	CNP	-0.405406	0.442	0.636	0.0366791	0.917844
HCE1	POLR3G	-0.214761	0.093	0.273	0.0367047	0.91791
HCE1	BAHCC1	-0.180958	0.116	0.318	0.0368164	0.918748
HCE1	LYPD6	-0.424306	0.233	0.455	0.0368818	0.919344
HCE1	TTC28-AS1	-0.428737	0.186	0.386	0.0368841	0.91935
HCE1	IL17RA	0.351849	0.698	0.523	0.0368915	0.919367
HCE1	ULK3	-0.20562	0.14	0.341	0.0369218	0.919831
HCE1	ZNF433	0.229564	0.233	0.068	0.0369723	0.920295
HCE1	AC027237.3	0.400899	0.558	0.341	0.0369838	0.920295
HCE1	COQ10A	-0.248604	0.186	0.386	0.0370083	0.920295
HCE1	LINC01184	-0.264514	0.791	0.909	0.0370631	0.920295
HCE1	ZFAND6	0.275242	1	0.955	0.0371272	0.920295
HCE1	POLR2I	-0.277401	0.907	1	0.0371678	0.920356
HCE1	FAT4	0.408504	0.907	0.727	0.0372523	0.920545
HCE1	TMEM97	-0.675116	0.744	0.909	0.0372919	0.920932
HCE1	RAB10	0.309345	1	1	0.0372972	0.920932
HCE1	PARP2	-0.376224	0.326	0.523	0.0373271	0.921182
HCE1	LRP8	-0.412459	0.488	0.705	0.0373506	0.921221
HCE1	MACROD1	-0.433959	0.349	0.523	0.0373822	0.921381
HCE1	NKIRAS2	0.364373	0.558	0.386	0.0374689	0.922216
HCE1	NUDT16	0.452251	0.744	0.545	0.0374898	0.922275
HCE1	TMA16	-0.315288	0.93	0.955	0.037564	0.923255
HCE1	CCDC102A	0.345757	0.512	0.295	0.0375731	0.92332
HCE1	ABCF1	-0.351385	0.977	1	0.0375958	0.92332
HCE1	AC004148.2	-0.250626	0.07	0.227	0.037596	0.92332
HCE1	HYOU1	0.516376	0.698	0.568	0.0377125	0.923966
HCE1	TAOK1	0.33074	0.953	0.932	0.0377241	0.923966
HCE1	TJP1	0.317966	1	1	0.0377436	0.923966
HCE1	GLMN	-0.446001	0.698	0.795	0.0377534	0.923966
HCE1	NXT1	-0.364426	0.721	0.818	0.0377877	0.924109
HCE1	URI1	-0.309721	0.953	0.977	0.0377976	0.924211
HCE1	AGAP2-AS1	-0.22059	0.14	0.341	0.0379238	0.925126
HCE1	GOLM1	-0.467731	0.698	0.841	0.0380482	0.925393
HCE1	UAP1	-0.35435	0.884	1	0.0380514	0.925393
HCE1	ARSG	0.338021	0.628	0.409	0.0380895	0.925393
HCE1	CBX6	0.247292	1	0.932	0.0381096	0.925393
HCE1	PIGU	-0.420865	0.372	0.568	0.0381271	0.925393
HCE1	TMEM200B	-0.22059	0.163	0.364	0.0382037	0.925393
HCE1	CABLES2	-0.239852	0.116	0.295	0.0382574	0.925393
HCE1	RPS6KB2	-0.364593	0.419	0.591	0.0383268	0.925393
HCE1	NIN	-0.344718	0.907	0.955	0.0383953	0.925393
HCE1	ACKR4	-0.471306	0.326	0.545	0.0383967	0.925393
HCE1	VAMP3	0.236962	0.977	0.886	0.0383988	0.925393
HCE1	RBM4B	-0.336783	0.349	0.568	0.0384054	0.925393
HCE1	CHIC1	0.292553	0.581	0.364	0.0384914	0.925393
HCE1	FCHO2	-0.324646	0.884	0.886	0.0385919	0.925393
HCE1	PNPLA2	0.465482	0.744	0.614	0.0386634	0.925393
HCE1	KHSRP	-0.384686	0.814	0.864	0.0387145	0.925393
HCE1	PTEN	0.385369	1	1	0.0387871	0.925393
HCE1	AC108134.2	0.54598	0.535	0.341	0.0388141	0.925393
HCE1	PGBD2	-0.159478	0.093	0.273	0.0388329	0.925393
HCE1	WASHC1	-0.159478	0.093	0.273	0.0388329	0.925393
HCE1	AC073896.2	-0.189226	0.093	0.273	0.0388329	0.925393
HCE1	OSBPL3	-0.403989	0.884	0.909	0.038928	0.925393
HCE1	WDR75	-0.343209	0.698	0.841	0.0389383	0.925393
HCE1	CCDC86	-0.329403	0.209	0.409	0.0389757	0.925393
HCE1	SYCP2L	0.237525	0.186	0.045	0.0389871	0.925393
HCE1	SFXN3	0.379617	0.628	0.455	0.0389917	0.925393
HCE1	PPIC	0.301457	1	0.977	0.0390146	0.925393
HCE1	ZNF268	-0.251563	0.209	0.432	0.0390558	0.925393
HCE1	CNTRL	-0.23644	0.326	0.591	0.0390632	0.925393
HCE1	EIF3G	0.216172	1	1	0.0390854	0.925393
HCE1	RCC1	-0.371675	0.395	0.614	0.0391582	0.925393
HCE1	SCMH1	-0.423321	0.953	0.977	0.0392298	0.925393
HCE1	RAP1A	0.310831	1	0.977	0.0392499	0.925393
HCE1	CEP192	-0.455333	0.791	0.932	0.039285	0.925393
HCE1	AC091887.1	0.176125	0.233	0.068	0.0393755	0.925393
HCE1	ABCD1	0.176125	0.233	0.068	0.0393755	0.925393
HCE1	DUSP4	-0.234766	0.093	0.273	0.0394643	0.925393
HCE1	ABHD4	-0.30632	0.14	0.318	0.0395371	0.925393
HCE1	LINC00909	-0.26128	0.186	0.386	0.0395923	0.925393
HCE1	BOK	0.378302	0.628	0.432	0.039615	0.925393
HCE1	CHMP2B	0.364618	0.93	0.841	0.0398215	0.925393
HCE1	CPPED1	-0.526261	0.628	0.705	0.0398277	0.925393
HCE1	ZNF782	-0.359151	0.465	0.659	0.0398423	0.925393
HCE1	RBM14	-0.352487	0.326	0.523	0.0399708	0.925393
HCE1	TATDN1	-0.358024	0.791	0.932	0.0399827	0.925393
HCE1	FGF13	-1.59337	0.07	0.227	0.0400366	0.925393
HCE1	TMEM150C	-0.329403	0.116	0.295	0.0400482	0.925393
HCE1	RIOX1	-0.282861	0.116	0.295	0.0400482	0.925393
HCE1	ANKS6	-0.387971	0.302	0.5	0.0400843	0.925393
HCE1	RPS4X	-0.160713	1	1	0.0402148	0.925393
HCE1	ZFAS1	-0.292954	1	1	0.0402252	0.925393
HCE1	RTTN	-0.780821	0.279	0.477	0.0402309	0.925393
HCE1	IFT20	0.374204	0.86	0.727	0.0402435	0.925393
HCE1	ADGRG7	-0.537149	0.233	0.409	0.0402557	0.925393
HCE1	COP1	-0.355969	1	1	0.040266	0.925393
HCE1	BLCAP	0.377612	0.721	0.591	0.0402815	0.925393
HCE1	BAK1	0.210045	0.186	0.045	0.0403602	0.925393
HCE1	NT5E	0.428139	0.907	0.795	0.0403906	0.925393
HCE1	ZDHHC6	-0.405406	0.512	0.682	0.0404518	0.925393
HCE1	ERCC3	-0.321264	0.558	0.705	0.0404975	0.925393
HCE1	CLASP2	-0.404807	0.907	0.977	0.0405426	0.925393
HCE1	PKD2	0.393226	1	1	0.0405711	0.925393
HCE1	CD3EAP	-0.395676	0.186	0.364	0.0405746	0.925393
HCE1	FBXO2	0.128324	0.093	0	0.0405934	0.925393
HCE1	MPP4	0.128324	0.093	0	0.0405934	0.925393
HCE1	AMACR	0.128324	0.093	0	0.0405934	0.925393
HCE1	EYA4	0.128324	0.093	0	0.0405934	0.925393
HCE1	CYP51A1-AS1	0.128324	0.093	0	0.0405934	0.925393
HCE1	RNF122	0.128324	0.093	0	0.0405934	0.925393
HCE1	AL136295.2	0.128324	0.093	0	0.0405934	0.925393
HCE1	AC051619.8	0.128324	0.093	0	0.0405934	0.925393
HCE1	AC009716.2	0.128324	0.093	0	0.0405934	0.925393
HCE1	NDUFV2P1	0.128324	0.093	0	0.0405934	0.925393
HCE1	ZNF784	0.128324	0.093	0	0.0405934	0.925393
HCE1	CASTOR1	0.128324	0.093	0	0.0405934	0.925393
HCE1	ILVBL	-0.304703	0.419	0.636	0.0406123	0.925393
HCE1	KCNC4	-0.259014	0.116	0.295	0.0406245	0.925393
HCE1	LINC02519	0.217591	0.093	0	0.0406351	0.925393
HCE1	HEPH	0.274175	0.093	0	0.040656	0.92554
HCE1	TMTC4	-0.404519	0.465	0.682	0.0407279	0.925969
HCE1	SURF1	0.290325	0.721	0.5	0.0407289	0.925969
HCE1	PHIP	0.355095	1	0.909	0.0407756	0.926211
HCE1	SLFN5	0.210382	0.977	0.977	0.0407894	0.926216
HCE1	VPS13A	-0.33153	0.93	1	0.0408037	0.926299
HCE1	SOWAHC	-0.273494	0.465	0.682	0.0408298	0.926394
HCE1	PVT1	-0.26305	1	1	0.0409467	0.927768
HCE1	AC012404.1	-0.197131	0.163	0.364	0.0410722	0.928049
HCE1	HNRNPU	-0.268777	1	1	0.0411014	0.928049
HCE1	FHIT	-0.437284	0.279	0.523	0.0411249	0.928237
HCE1	AP4B1	-0.198159	0.07	0.227	0.0411973	0.928257
HCE1	MRPL13	0.225812	0.977	0.864	0.0412126	0.928257
HCE1	UNC50	0.399038	0.791	0.682	0.0412154	0.928257
HCE1	AC009951.1	0.229564	0.256	0.091	0.041223	0.928257
HCE1	AL162231.1	0.229564	0.256	0.091	0.041223	0.928257
HCE1	ACTR5	0.229564	0.256	0.091	0.041223	0.928257
HCE1	MMD	-0.292603	0.349	0.614	0.0412376	0.928257
HCE1	MUM1	-0.293334	0.767	0.864	0.0412387	0.928257
HCE1	FLII	0.28349	0.767	0.591	0.0412787	0.928398
HCE1	FLOT2	-0.332118	0.302	0.5	0.0412796	0.928398
HCE1	TBC1D31	-0.266393	0.163	0.364	0.0414013	0.929071
HCE1	NFE2L2	0.216579	1	1	0.0415259	0.929415
HCE1	MIB1	-0.377179	1	0.932	0.0415701	0.929846
HCE1	MTHFR	-0.476508	0.302	0.455	0.0415853	0.929846
HCE1	GNAI3	0.312784	1	0.932	0.0415983	0.929846
HCE1	ATP5ME	0.246202	1	1	0.0416014	0.929846
HCE1	CTGF	0.81586	0.93	0.886	0.0416696	0.929846
HCE1	CAPG	-0.267138	0.651	0.886	0.0416965	0.929846
HCE1	TINF2	-0.334042	0.442	0.614	0.0417066	0.929846
HCE1	LRRC8E	0.18203	0.186	0.045	0.041745	0.929846
HCE1	MT-TY	0.18203	0.186	0.045	0.041745	0.929846
HCE1	MBTPS1	0.264793	1	0.909	0.0417598	0.929846
HCE1	MRPS31	-0.307062	0.651	0.795	0.0417877	0.929846
HCE1	TBC1D25	-0.326376	0.233	0.409	0.0418046	0.929846
HCE1	EBF4	-0.353856	0.395	0.636	0.0418405	0.929846
HCE1	LMF2	-0.339492	0.605	0.818	0.0418965	0.929964
HCE1	SDC1	-0.40073	0.233	0.432	0.0419108	0.930169
HCE1	KLHL8	-0.562443	0.535	0.773	0.0419291	0.930273
HCE1	MRPL49	-0.426265	0.279	0.455	0.0419353	0.930273
HCE1	TBL3	0.252177	0.488	0.273	0.0419758	0.930604
HCE1	GLI3	-0.406533	0.953	0.977	0.0419761	0.930604
HCE1	ZNF383	-0.329403	0.256	0.455	0.0419823	0.930604
HCE1	NAT14	-0.260564	0.326	0.545	0.0420693	0.931048
HCE1	ABHD13	0.355095	0.581	0.364	0.0420962	0.931203
HCE1	AL133346.1	-0.357623	0.047	0.182	0.0421727	0.931796
HCE1	FBXO4	-0.326729	0.279	0.5	0.042295	0.932937
HCE1	UBE3C	-0.27792	0.93	0.977	0.042364	0.933652
HCE1	PBX4	-0.316776	0.163	0.341	0.0425772	0.935158
HCE1	EPS8	-0.386458	0.721	0.886	0.0425992	0.935457
HCE1	NDUFB11	-0.243457	1	1	0.0426518	0.935896
HCE1	RPL14	-0.163259	1	1	0.0427605	0.936782
HCE1	ZNF507	-0.45226	0.488	0.636	0.0428104	0.937374
HCE1	CNST	-0.407406	0.605	0.727	0.0428204	0.937383
HCE1	GSE1	-0.442753	0.907	1	0.0429499	0.937513
HCE1	DZIP1	-0.292	0.884	0.955	0.0429578	0.937513
HCE1	MRI1	-0.309225	0.256	0.455	0.0429793	0.937513
HCE1	FADS3	0.451019	0.837	0.773	0.0432138	0.939037
HCE1	ZNF654	-0.315728	0.744	0.864	0.0432871	0.939313
HCE1	MBP	0.405136	0.279	0.114	0.0432911	0.939322
HCE1	ALKBH1	-0.168467	0.279	0.523	0.0433253	0.939322
HCE1	VAC14	-0.75182	0.326	0.545	0.0433258	0.939322
HCE1	RTL6	0.293034	0.767	0.545	0.0433542	0.939322
HCE1	ZNF622	0.324216	0.698	0.545	0.0434586	0.939393
HCE1	PRXL2B	-0.234766	0.116	0.295	0.0434802	0.939521
HCE1	NOLC1	-0.420865	0.744	0.932	0.0435564	0.939877
HCE1	PACSIN3	-0.375946	0.326	0.523	0.0436159	0.940398
HCE1	TMEM251	-0.145803	0.14	0.341	0.0436175	0.940398
HCE1	HIST2H2AC	0.203092	0.256	0.091	0.0436319	0.940398
HCE1	FKBP7	-0.348467	0.767	0.932	0.0436368	0.940398
HCE1	HES1	-0.513115	0.279	0.455	0.0436398	0.940411
HCE1	LAMB2	0.303256	0.884	0.909	0.043722	0.941032
HCE1	ZC3H12C	-0.426265	0.465	0.659	0.0437348	0.941124
HCE1	HEYL	0.472051	0.14	0.023	0.0438009	0.941377
HCE1	GAS2L3	0.2779	0.814	0.545	0.0439201	0.942312
HCE1	NDUFB8	0.226647	0.977	0.909	0.0440082	0.942875
HCE1	AC026356.2	-0.300257	0.14	0.318	0.0440372	0.943232
HCE1	SLC24A1	-0.300257	0.14	0.318	0.0440372	0.943232
HCE1	POGLUT1	0.403535	0.86	0.818	0.0440585	0.943364
HCE1	CBFA2T2	-0.368932	0.86	0.886	0.0440814	0.943631
HCE1	GLT8D1	-0.330717	0.767	0.909	0.0440914	0.943663
HCE1	SCUBE2	-0.193109	0.093	0.273	0.0441369	0.94434
HCE1	MTFR1	0.613058	0.767	0.682	0.0441387	0.944342
HCE1	ERP29	-0.340092	0.977	0.977	0.0441809	0.94459
HCE1	PDCD5	-0.238746	1	1	0.0442945	0.945408
HCE1	EXOC6B	0.350478	1	0.977	0.0443345	0.945709
HCE1	PYGL	-0.381871	0.488	0.682	0.0443476	0.945897
HCE1	TDG	0.378554	0.814	0.75	0.0444275	0.946186
HCE1	PIF1	-0.219599	0.07	0.227	0.0444982	0.946186
HCE1	HNRNPM	-0.278777	1	1	0.0445218	0.946186
HCE1	HPS3	-0.484681	0.558	0.705	0.0445458	0.946186
HCE1	RALY	-0.358115	0.953	0.977	0.0446313	0.946186
HCE1	FGL2	0.886777	0.349	0.159	0.044732	0.946186
HCE1	PLXNA3	-0.263815	0.395	0.614	0.0448532	0.946186
HCE1	FLVCR1	-0.357148	0.512	0.727	0.0449174	0.946186
HCE1	PRIM2	-0.623945	0.791	0.818	0.044936	0.946186
HCE1	KALRN	-0.45226	0.558	0.75	0.0449531	0.946186
HCE1	AGPAT4	0.349194	0.721	0.545	0.0449584	0.946186
HCE1	SPATA6	-0.424515	0.512	0.659	0.044962	0.946186
HCE1	ZNF69	-0.293334	0.326	0.545	0.0449879	0.946186
HCE1	AC024293.1	-0.229868	0.837	0.886	0.0450394	0.946186
HCE1	NDUFA3	0.301419	0.977	0.955	0.0450504	0.946186
HCE1	RPS3	-0.136052	1	1	0.0450525	0.946186
HCE1	HMGN5	-0.311481	0.279	0.523	0.0451524	0.946186
HCE1	E2F4	0.328623	0.558	0.364	0.0451596	0.946186
HCE1	HTRA2	-0.348704	0.395	0.545	0.0451739	0.946186
HCE1	CTSC	0.0370608	0.814	0.977	0.0451792	0.946186
HCE1	MBOAT2	-0.437153	0.558	0.727	0.0452267	0.946186
HCE1	DSCC1	-0.25634	0.047	0.182	0.0452649	0.946186
HCE1	RAD51AP1	-0.30787	0.047	0.182	0.0452745	0.946186
HCE1	HINT1	-0.18219	1	1	0.0453093	0.946186
HCE1	TRNT1	-0.322164	0.721	0.864	0.0453379	0.946186
HCE1	IQCC	-0.125531	0	0.091	0.045408	0.946186
HCE1	FCRLB	-0.125531	0	0.091	0.045408	0.946186
HCE1	G0S2	-0.125531	0	0.091	0.045408	0.946186
HCE1	FZD5	-0.125531	0	0.091	0.045408	0.946186
HCE1	AC097461.1	-0.125531	0	0.091	0.045408	0.946186
HCE1	INPP5D	-0.125531	0	0.091	0.045408	0.946186
HCE1	AC019131.1	-0.125531	0	0.091	0.045408	0.946186
HCE1	ANKRD55	-0.125531	0	0.091	0.045408	0.946186
HCE1	GPSM3	-0.125531	0	0.091	0.045408	0.946186
HCE1	RF00100.4	-0.125531	0	0.091	0.045408	0.946186
HCE1	ECT2L	-0.125531	0	0.091	0.045408	0.946186
HCE1	AC073316.3	-0.125531	0	0.091	0.045408	0.946186
HCE1	AC073130.3	-0.125531	0	0.091	0.045408	0.946186
HCE1	EIF4BP3	-0.125531	0	0.091	0.045408	0.946186
HCE1	FAM21FP	-0.125531	0	0.091	0.045408	0.946186
[truncated: 546,459+ more rows]
