# Supplementary material for: High-throughput identification of pathogen effector proteins that target host transcription by dual perturb-seq
Source: Cell Host Microbe. Author manuscript; Available in PMC 2026 Apr 9. (PMC12033024; doi:10.1016/j.chom.2023.09.003)
Supplement: Suppl files [file EMS212870-supplement-Suppl_files.zip › 1-s2.0-S1931312823003700-mmc4.xlsx]

## Sheet: Supplementary Data 3
sgRNA_ID	Gene_ID_Old	Gene_ID_Updated	Gene_Name	Protospacer_Sequence	Plasmid_Library_Bulk_Sequencing_Counts	Captured_Cell_Number	Phenotype_Score_Sidik_2016
TGME49_000010_0_2028	TGME49_000010	TGME49_200010	GRA20	GCGAAGCCTGCAGCGGAACT	37114	64	2.54
TGME49_000010_73_1352	TGME49_000010	TGME49_200010	GRA20	GCTCCTGAAGGCCGCGGAGA	17914	12	2.54
TGME49_000010_81_1352	TGME49_000010	TGME49_200010	GRA20	GTCCGCCGTGGTGGCAAAGG	239	0	2.54
TGME49_000010_87_1352	TGME49_000010	TGME49_200010	GRA20	GGTTTCCGTTGTCGGAACCT	43425	65	2.54
TGME49_000010_9_2028	TGME49_000010	TGME49_200010	GRA20	GTTGTGTGCAATTCCCGTCA	22381	17	2.54
TGME49_000360_0_1047	TGME49_000360	TGME49_200360	200360	GTTACCGTGTGCCGCCTACC	20450	27	2.63
TGME49_000360_21_698	TGME49_000360	TGME49_200360	200360	GGCTGGGTCCCACCTTCATT	11029	5	2.63
TGME49_000360_26_698	TGME49_000360	TGME49_200360	200360	GCTGACAACGAACTCAAAGG	18212	12	2.63
TGME49_000360_31_698	TGME49_000360	TGME49_200360	200360	GACCAGCGTCTAGATAGACC	14904	32	2.63
TGME49_000360_8_1047	TGME49_000360	TGME49_200360	200360	GATCAGCAACGAGAAATAAG	0	0	2.63
TGME49_001130_12_1256	TGME49_001130	TGME49_201130	ROP33	GGTCGCCAGCGGCCCTTCCA	7857	5	-0.18
TGME49_001130_21_628	TGME49_001130	TGME49_201130	ROP33	GACAGTTGTCTCCTCGCTTG	54905	28	-0.18
TGME49_001130_52_628	TGME49_001130	TGME49_201130	ROP33	GTCACCACTAGGCGACGCGA	14850	9	-0.18
TGME49_001130_59_0	TGME49_001130	TGME49_201130	ROP33	GTGTGTCTCATTGTCACTGG	7425	3	-0.18
TGME49_001130_60_628	TGME49_001130	TGME49_201130	ROP33	GAACGAAACGCGGGGCGCTA	22036	36	-0.18
TGME49_001180_137_3484	TGME49_001180	TGME49_201180	MSF	GCAGCATCTTGAGAAGTCAC	14219	8	0.815
TGME49_001180_56_4355	TGME49_001180	TGME49_201180	MSF	GCTGCCAGTGCTCCGCCACA	14564	8	0.815
TGME49_001180_71_3484	TGME49_001180	TGME49_201180	MSF	GTGTGGCGGGGACTGCTGCT	18724	20	0.815
TGME49_001180_89_3484	TGME49_001180	TGME49_201180	MSF	GTCTTCTTGAGACAGCGGCG	11401	11	0.815
TGME49_001180_9_4355	TGME49_001180	TGME49_201180	MSF	GGCTGCCTGCACCCTATACG	37840	37	0.815
TGME49_001520_30_700	TGME49_001520	TGME49_201520	PPM3G	GTAGCCTCTGGCGTACAAGA	20027	32	-0.25
TGME49_001520_33_1400	TGME49_001520	TGME49_201520	PPM3G	GCTGCTTGAATACGGACGTT	17381	12	-0.25
TGME49_001520_36_2100	TGME49_001520	TGME49_201520	PPM3G	GCACCTCCTCCTTGTGGTCG	50290	30	-0.25
TGME49_001520_41_2100	TGME49_001520	TGME49_201520	PPM3G	GTGGAACGATCTCCCGGCCT	17098	13	-0.25
TGME49_001520_72_700	TGME49_001520	TGME49_201520	PPM3G	GCGTCGTCTTCCCCTCATCA	22335	15	-0.25
TGME49_001630_14_698	TGME49_001630	TGME49_201630	PPM3H	GTGTGTATGAGCAGAAAGGG	11737	17	0.795
TGME49_001630_21_349	TGME49_001630	TGME49_201630	PPM3H	GTCTACAGGGACTGTAACTG	48582	24	0.795
TGME49_001630_4_698	TGME49_001630	TGME49_201630	PPM3H	GGTTGAGAGCACGACAACAC	16691	32	0.795
TGME49_001630_6_698	TGME49_001630	TGME49_201630	PPM3H	GGTGATGCACGAGCTAGCCG	6070	7	0.795
TGME49_001630_9_698	TGME49_001630	TGME49_201630	PPM3H	GATAAAATCACGATGATAGC	8229	8	0.795
TGME49_002200_23_4275	TGME49_002200	TGME49_202200	202200	GAGGCGGACGTGACTCCCGC	57168	24	-1.41
TGME49_002200_27_3420	TGME49_002200	TGME49_202200	202200	GAGCCAATCCTTCGCAAGCG	10848	5	-1.41
TGME49_002200_29_2565	TGME49_002200	TGME49_202200	202200	GTCAAAGGACCTGTGCCAGA	20526	4	-1.41
TGME49_002200_54_2565	TGME49_002200	TGME49_202200	202200	GACGTCCTCAAGGCCAGCTT	18547	2	-1.41
TGME49_002200_55_4275	TGME49_002200	TGME49_202200	202200	GGTCTCGTGCGTGTACGCAC	15703	4	-1.41
TGME49_002420_44_435	TGME49_002420	TGME49_202420	202420	GCTACGGATTCAAACCTTGC	11247	1	-0.43
TGME49_002420_46_435	TGME49_002420	TGME49_202420	202420	GTCACTGCATTCTTCTTTGT	7519	5	-0.43
TGME49_002420_48_435	TGME49_002420	TGME49_202420	202420	GGGCTTCCGTCGGACATACT	3471	1	-0.43
TGME49_002610_12_1644	TGME49_002610	TGME49_202610	PPM3D	GCCAATCCGACTGAACATGG	9454	2	0.96
TGME49_002610_15_1644	TGME49_002610	TGME49_202610	PPM3D	GTTTTCTTGTTCATCTCGAA	36745	34	0.96
TGME49_002610_21_548	TGME49_002610	TGME49_202610	PPM3D	GCCAGTAGCTCGTGCAGAGC	6652	1	0.96
TGME49_002610_22_1096	TGME49_002610	TGME49_202610	PPM3D	GAGTTCCAGGCATGGCTCGC	7530	2	0.96
TGME49_002610_5_1644	TGME49_002610	TGME49_202610	PPM3D	GACCGCATGAGCATACGATC	34093	36	0.96
TGME49_002620_12_1569	TGME49_002620	TGME49_202620	202620	GGACGCTTCGGATCCACCTA	73119	163	0.94
TGME49_002620_19_1569	TGME49_002620	TGME49_202620	202620	GTACTGTTGCAGTGGCTGTG	42407	116	0.94
TGME49_002620_28_1569	TGME49_002620	TGME49_202620	202620	GGCACAAGGGGACGCCTTTA	36392	35	0.94
TGME49_002620_39_1569	TGME49_002620	TGME49_202620	202620	GTGTTCGAGGTCTTTTGACC	20620	29	0.94
TGME49_002620_52_1569	TGME49_002620	TGME49_202620	202620	GGAAGATTGCCATTTCCTGC	44165	46	0.94
TGME49_002780_105_4145	TGME49_002780	TGME49_202780	ROP25	GGCCTGCGGCTGCAGCCGCA	20447	28	-1.58
TGME49_002780_28_4145	TGME49_002780	TGME49_202780	ROP25	GGGGGTCCCGGGCAAGAGAC	32548	43	-1.58
TGME49_002780_37_4145	TGME49_002780	TGME49_202780	ROP25	GGCGTGGGGCTCGGAGCCGG	19745	3	-1.58
TGME49_002780_7_4974	TGME49_002780	TGME49_202780	ROP25	GTCCGCCGACCCGTCGTCGA	14763	53	-1.58
TGME49_002780_95_3316	TGME49_002780	TGME49_202780	ROP25	GACGCGCGGGAACCTCGTCG	12391	11	-1.58
TGME49_003290_13_1347	TGME49_003290	TGME49_203290	GRA34	GCGCCGAAGCAACTGGCTCA	9009	30	2.26
TGME49_003290_24_1347	TGME49_003290	TGME49_203290	GRA34	GGTAAAAACGAAAAAAGCAC	15346	4	2.26
TGME49_003290_37_1347	TGME49_003290	TGME49_203290	GRA34	GCAACGCCACGTGCGATCGC	17	0	2.26
TGME49_003290_42_1347	TGME49_003290	TGME49_203290	GRA34	GTTGTGTGGACGAAAGAATG	11047	8	2.26
TGME49_003290_5_1347	TGME49_003290	TGME49_203290	GRA34	GTCTTCGACATCGTCTCCCG	62684	103	2.26
TGME49_003310_1_1000	TGME49_003310	TGME49_203310	GRA7	GGAACTTCTTCTTGTTCATC	34942	76	1.9
TGME49_003310_27_500	TGME49_003310	TGME49_203310	GRA7	GATCAGTTCGTCATCTGACG	11271	46	1.9
TGME49_003310_29_500	TGME49_003310	TGME49_203310	GRA7	GGTCGGTCTGAGACTGTCAA	39637	152	1.9
TGME49_003310_38_500	TGME49_003310	TGME49_203310	GRA7	GGATGCCTTATCCATGCTGG	0	0	1.9
TGME49_003310_5_1000	TGME49_003310	TGME49_203310	GRA7	GTCGTCAGTCACTTCAGCGT	25558	57	1.9
TGME49_003600_16_3095	TGME49_003600	TGME49_203600	GRA47_CST2	GTTCATCAAATTGTAAAGCT	18204	20	2.29
TGME49_003600_21_3095	TGME49_003600	TGME49_203600	GRA47_CST2	GCTATCACACCAATAGGTGG	20922	42	2.29
TGME49_003600_3_3095	TGME49_003600	TGME49_203600	GRA47_CST2	GCAACTGCAGAAGAAGAGCG	17000	48	2.29
TGME49_003600_41_3095	TGME49_003600	TGME49_203600	GRA47_CST2	GCGCGTACAAGGTGGCATCT	17283	26	2.29
TGME49_003600_53_2476	TGME49_003600	TGME49_203600	GRA47_CST2	GTGTCACCTACCGCACAAAC	8808	41	2.29
TGME49_003790_21_903	TGME49_003790	TGME49_203790	203790	GGGCGAGGCCTGAGCTGAGG	27852	57	1.07
TGME49_003790_38_1806	TGME49_003790	TGME49_203790	203790	GCGTGCTATGAAGTCCTGGA	33882	25	1.07
TGME49_003790_69_903	TGME49_003790	TGME49_203790	203790	GGGGAACAGAATCTGGATCT	21023	33	1.07
TGME49_003790_86_1806	TGME49_003790	TGME49_203790	203790	GGGCGCCAGGACGGATCGGA	23183	32	1.07
TGME49_003790_92_1806	TGME49_003790	TGME49_203790	203790	GCGGTTCCACGAGAGTGTGA	8788	5	1.07
TGME49_003930_19_1422	TGME49_003930	TGME49_203930	203930	GATGGCCTCACTGGCGTCGG	2391	2	-0.1
TGME49_003930_2_948	TGME49_003930	TGME49_203930	203930	GTTCCTGGTTATCGGACCTG	16359	5	-0.1
TGME49_003930_3_1422	TGME49_003930	TGME49_203930	203930	GTTCAAAAACAGTGGACACC	194	1	-0.1
TGME49_003930_42_948	TGME49_003930	TGME49_203930	203930	GAACGCTGTTAAAATCTCAA	5789	7	-0.1
TGME49_003930_9_1422	TGME49_003930	TGME49_203930	203930	GGGAGAGGCTTCTGAGGGAG	4372	4	-0.1
TGME49_003990_2_2550	TGME49_003990	TGME49_203990	ROP12	GGACACGGGGCCCTCATCGG	42357	83	1.63
TGME49_003990_37_2040	TGME49_003990	TGME49_203990	ROP12	GGGAATGGCGACGGGTTCGG	8477	4	1.63
TGME49_003990_55_2040	TGME49_003990	TGME49_203990	ROP12	GACGGGGAGGGGGACCTCTG	5010	1	1.63
TGME49_003990_6_2550	TGME49_003990	TGME49_203990	ROP12	GCGCCTTTGGAGCCACACTA	14721	10	1.63
TGME49_003990_63_2040	TGME49_003990	TGME49_203990	ROP12	GGTACATCTGGCTGATCGGT	109470	92	1.63
TGME49_004320_10_1720	TGME49_004320	TGME49_204320	204320	GGTGACGAAAAGCAGAAACA	33384	14	0.84
TGME49_004320_27_1720	TGME49_004320	TGME49_204320	204320	GTGGCCGGGAGTCCCTCCAG	19971	21	0.84
TGME49_004320_35_1290	TGME49_004320	TGME49_204320	204320	GCGCTGTTTCCGTGCGTGTA	23967	19	0.84
TGME49_004320_38_1290	TGME49_004320	TGME49_204320	204320	GGCTTCTCGAGAGGAACAAC	22949	7	0.84
TGME49_004320_7_1720	TGME49_004320	TGME49_204320	204320	GGCCAGCAATATGAGAGCGG	6927	6	0.84
TGME49_004340_23_3556	TGME49_004340	TGME49_204340	GRA54	GCCCGTTCTTGATGAGGCCG	39771	24	1.54
TGME49_004340_30_3556	TGME49_004340	TGME49_204340	GRA54	GGGAGAAAGTTCGACCCTGT	29490	49	1.54
TGME49_004340_77_4445	TGME49_004340	TGME49_204340	GRA54	GAAATATTCGCTGCCGTCAC	9839	2	1.54
TGME49_004340_92_4445	TGME49_004340	TGME49_204340	GRA54	GGTGTCGCCTCTGTCACGTT	20908	31	1.54
TGME49_004340_95_4445	TGME49_004340	TGME49_204340	GRA54	GCGGACACGACGACACACCT	59294	99	1.54
TGME49_005250_10_2660	TGME49_005250	TGME49_205250	ROP18	GCTGAAAAATCGTGCGCCGT	31768	8	0.89
TGME49_005250_2_2660	TGME49_005250	TGME49_205250	ROP18	GTCTGTCGTACGGACAGACG	43233	55	0.89
TGME49_005250_28_2660	TGME49_005250	TGME49_205250	ROP18	GGTTTGGAGTCGAGTTTTGA	21844	13	0.89
TGME49_005250_35_2660	TGME49_005250	TGME49_205250	ROP18	GATCCTGGACTTGGAAGAGC	14923	25	0.89
TGME49_005250_42_2128	TGME49_005250	TGME49_205250	ROP18	GTTGTTCTTGCATGTGCGCC	12352	12	0.89
TGME49_005360_18_6288	TGME49_005360	TGME49_205360	205360	GGGTGGAGACGACCAGGCGG	45828	34	-1.59
TGME49_005360_28_4192	TGME49_005360	TGME49_205360	205360	GTGAAAGGTAGCCTCATGCG	9201	12	-1.59
TGME49_005360_31_5764	TGME49_005360	TGME49_205360	205360	GAAGGAAGCCGTTGCAGGGG	9356	2	-1.59
TGME49_005360_46_6288	TGME49_005360	TGME49_205360	205360	GTTCACCGAAGAGTGGGTTG	13219	3	-1.59
TGME49_005360_9_6288	TGME49_005360	TGME49_205360	205360	GTCAGCGGGACACTTTTTCA	32760	38	-1.59
TGME49_007610_15_958	TGME49_007610	TGME49_207610	ROP36	GGCAGTCTGGAGTACCGTAG	29634	56	1.01
TGME49_007610_22_958	TGME49_007610	TGME49_207610	ROP36	GAGATTGCGCAACACATCGC	7556	4	1.01
TGME49_007610_37_958	TGME49_007610	TGME49_207610	ROP36	GCGTCGGGATCGAGAGTGTA	27388	19	1.01
TGME49_007610_46_479	TGME49_007610	TGME49_207610	ROP36	GCCGTTGTCTTCCGCTATCC	20759	9	1.01
TGME49_007610_47_958	TGME49_007610	TGME49_207610	ROP36	GTTCACAACAAACACCTTGA	9151	4	1.01
TGME49_007700_0_1416	TGME49_007700	TGME49_207700	ROP22	GTGCACGAGAAGACGGAAGG	6869	1	-0.76
TGME49_007700_24_1416	TGME49_007700	TGME49_207700	ROP22	GACTGTTTCCCCCGATCCAC	13074	12	-0.76
TGME49_007700_35_1416	TGME49_007700	TGME49_207700	ROP22	GCTGCCGCGATACTGCCTGC	8597	15	-0.76
TGME49_007700_5_1888	TGME49_007700	TGME49_207700	ROP22	GAACATCTGTCAGCTCCGTT	12273	3	-0.76
TGME49_007700_52_1416	TGME49_007700	TGME49_207700	ROP22	GGCGAACCGCTTTTCCTTGA	6154	3	-0.76
TGME49_008070_0_11223	TGME49_008070	TGME49_208070	208070	GGCGATGAGTTCACTGCTGT	3903	0	-4.77
TGME49_008070_17_11223	TGME49_008070	TGME49_208070	208070	GTTGAGGATATGGAGAGGGC	6500	0	-4.77
TGME49_008070_29_10836	TGME49_008070	TGME49_208070	208070	GCCCCGACAGTCGCCTCGCC	3497	2	-4.77
TGME49_008070_33_10449	TGME49_008070	TGME49_208070	208070	GGGGACTCAGACGGTCGCGA	11	0	-4.77
TGME49_008070_44_10449	TGME49_008070	TGME49_208070	208070	GACGCTCTCGAAGGTTCGAG	9118	0	-4.77
TGME49_008370_15_3081	TGME49_008370	TGME49_208370	GRA46	GCGGTTGCGCATCTCCTCTA	12208	20	1.79
TGME49_008370_51_1027	TGME49_008370	TGME49_208370	GRA46	GGCACGTTTTGCCTCGTACA	19610	56	1.79
TGME49_008370_58_1027	TGME49_008370	TGME49_208370	GRA46	GAAGTGAAGCTACGTTCAGA	24105	60	1.79
TGME49_008370_65_2054	TGME49_008370	TGME49_208370	GRA46	GCAATTCTTTTCCTCGATCA	0	0	1.79
TGME49_008370_75_2054	TGME49_008370	TGME49_208370	GRA46	GTCGTTGGACTGTGCAATGA	4864	9	1.79
TGME49_008450_20_3260	TGME49_008450	TGME49_208450	PI_2	GTCCGGGAGTGCCACGGCGT	5251	1	2.04
TGME49_008450_26_2608	TGME49_008450	TGME49_208450	PI_2	GCCGCCAAAGGACGCCCCAA	3666	3	2.04
TGME49_008450_28_3260	TGME49_008450	TGME49_208450	PI_2	GGCAATCTCGAATTAAACTG	25295	14	2.04
TGME49_008450_34_2608	TGME49_008450	TGME49_208450	PI_2	GCAGCCCAGCATAACGCCAT	1812	1	2.04
TGME49_008450_38_2608	TGME49_008450	TGME49_208450	PI_2	GTTGTATCGGCTACTTCGGA	282	2	2.04
TGME49_008730_0_2936	TGME49_008730	TGME49_208730	MCP4	GGCGGAGAGGGAGGCGTCGT	1948	0	1.09
TGME49_008730_17_3670	TGME49_008730	TGME49_208730	MCP4	GTCTTTACTGCCTTGCCAGC	28497	30	1.09
TGME49_008730_27_2936	TGME49_008730	TGME49_208730	MCP4	GGCTTTGGCACGCCGACAAC	6984	16	1.09
TGME49_008730_72_3670	TGME49_008730	TGME49_208730	MCP4	GGGCACCGTGGCCTTCATCG	29724	104	1.09
TGME49_008730_85_2936	TGME49_008730	TGME49_208730	MCP4	GGCTTTGGCACGCTGACAAC	28582	54	1.09
TGME49_008740_15_3190	TGME49_008740	TGME49_208740	MCP3	GTGCATCCGAGCGAAGTGTA	350	0	2.46
TGME49_008740_17_2552	TGME49_008740	TGME49_208740	MCP3	GTGATGCTTCAGGTTGCAGA	13835	22	2.46
TGME49_008740_21_2552	TGME49_008740	TGME49_208740	MCP3	GTCAATCCATTCATCCATCC	1339	4	2.46
TGME49_008740_35_2552	TGME49_008740	TGME49_208740	MCP3	GCTTCACCTGTCTTTGACTG	11057	7	2.46
TGME49_008740_6_3190	TGME49_008740	TGME49_208740	MCP3	GGCTTCGATGTTCCTGGCTC	3954	10	2.46
TGME49_008830_29_1767	TGME49_008830	TGME49_208830	GRA16	GGTTTGTGAATATTGAGGCC	21742	7	2.28
TGME49_008830_42_1767	TGME49_008830	TGME49_208830	GRA16	GCAACACCACTCCGTATTCG	0	0	2.28
TGME49_008830_59_1178	TGME49_008830	TGME49_208830	GRA16	GTCCTATCTCGTACGTAAAG	5830	6	2.28
TGME49_008830_59_1767	TGME49_008830	TGME49_208830	GRA16	GGCCGACTGACTAATCCGTC	37144	26	2.28
TGME49_008830_69_1767	TGME49_008830	TGME49_208830	GRA16	GCTCAATCCCGGCGACGAAC	20844	32	2.28
TGME49_009170_1_1143	TGME49_009170	TGME49_209170	209170	GCCGCTGCCGCGAGTCTCGC	19359	8	0.82
TGME49_009170_11_1524	TGME49_009170	TGME49_209170	209170	GTCCTGCTGCCAGTTCCGAC	31557	30	0.82
TGME49_009170_20_1524	TGME49_009170	TGME49_209170	209170	GCGTTGCCTGCTGCGTCGGA	9582	11	0.82
TGME49_009170_24_1143	TGME49_009170	TGME49_209170	209170	GGCCCGCAGCTGCAGCCAGG	28021	39	0.82
TGME49_009170_43_1143	TGME49_009170	TGME49_209170	209170	GTACATACCCACGGTGCTGT	47439	32	0.82
TGME49_009980_38_1940	TGME49_009980	TGME49_209985	209985	GACCGCGTCCAACAAACCGT	0	0	NA
TGME49_009980_56_1940	TGME49_009980	TGME49_209985	209985	GCGGCTCCGGCTCCCCAGGC	30291	17	NA
TGME49_009980_67_1940	TGME49_009980	TGME49_209985	209985	GGAGTAGAATCTGTCCCACT	1	0	NA
TGME49_009980_75_1940	TGME49_009980	TGME49_209985	209985	GGGCTGTGAGGGTCCTGGGA	4908	14	NA
TGME49_009980_8_2425	TGME49_009980	TGME49_209985	209985	GTGTGGAGGAACCCCTGTCG	4915	7	NA
TGME49_010090_10_1828	TGME49_010090	TGME49_210095	210095	GTGGCAACGTTTTCAGGCCC	15388	29	NA
TGME49_010090_25_1371	TGME49_010090	TGME49_210095	210095	GTCGGGGGCCGTAACTGTCA	30889	20	NA
TGME49_010090_57_1371	TGME49_010090	TGME49_210095	210095	GTGTTGTCTCGGGGATCTAG	14571	10	NA
TGME49_010110_25_2040	TGME49_010110	TGME49_321710	321710	GTCGGGCACCTCCAACGAAG	16274	15	1.055
TGME49_010110_45_2040	TGME49_010110	TGME49_321710	321710	GTCGGCCCCGGGCCCCCAGG	5720	1	1.055
TGME49_010110_47_2550	TGME49_010110	TGME49_321710	321710	GGGAAGAACAGGAGGCTCAC	1090	3	1.055
TGME49_010110_9_2550	TGME49_010110	TGME49_321710	321710	GATTACTGTCGCCTCCTCGG	33085	36	1.055
TGME49_010370_10_2750	TGME49_010370	TGME49_210370	ROP54	GAAACGCAAAAACGCTTGCC	28023	23	1.07
TGME49_010370_31_2200	TGME49_010370	TGME49_210370	ROP54	GGGCGTTGGCCAGTTCTGCT	6631	4	1.07
TGME49_010370_44_2200	TGME49_010370	TGME49_210370	ROP54	GGAGGTCCTTTGCCATCCCG	5752	1	1.07
TGME49_010370_5_2750	TGME49_010370	TGME49_210370	ROP54	GGGCTCCCTCGAGTGGCGGT	11103	25	1.07
TGME49_010370_52_2200	TGME49_010370	TGME49_210370	ROP54	GCGCCAATGAGCTCGTGCCG	74776	42	1.07
TGME49_010820_10_3605	TGME49_010820	TGME49_210820	210820	GGAATGAGCCTGACAAGATG	10037	2	-2.68
TGME49_010820_25_3605	TGME49_010820	TGME49_210820	210820	GGGAACCGGAAATGTGGAGC	5638	5	-2.68
TGME49_010820_33_3605	TGME49_010820	TGME49_210820	210820	GCCTTCTCTTCAAGAGTCGG	17999	2	-2.68
TGME49_010820_46_3605	TGME49_010820	TGME49_210820	210820	GTCCAAGTGCTGCGCGACCG	12091	2	-2.68
TGME49_010820_61_2884	TGME49_010820	TGME49_210820	210820	GCCTCCGTCCAGGGGAAAGT	2545	1	-2.68
TGME49_011260_35_1806	TGME49_011260	TGME49_211260	ROP26	GCGTCCTCGGGCAGTTAGCA	21887	13	0.68
TGME49_011260_39_1806	TGME49_011260	TGME49_211260	ROP26	GGATTCAGGTCCTCCTCTGA	10810	6	0.68
TGME49_011260_4_2408	TGME49_011260	TGME49_211260	ROP26	GGTGGCAGATCAGATGGACG	15938	13	0.68
TGME49_011260_54_1806	TGME49_011260	TGME49_211260	ROP26	GGCCTCTGTGAGGCAGCCGC	9858	10	0.68
TGME49_011260_58_1806	TGME49_011260	TGME49_211260	ROP26	GCTGCAATTCTCTATATAGT	7504	4	0.68
TGME49_011290_13_2468	TGME49_011290	TGME49_211290	ROP15	GTCAGTGACTTTCTGCGGTC	10448	15	0.16
TGME49_011290_16_2468	TGME49_011290	TGME49_211290	ROP15	GAGCGGCTCCCTGTCGCTTG	43018	25	0.16
TGME49_011290_34_2468	TGME49_011290	TGME49_211290	ROP15	GACAGCTACCAAAGCCGCTC	3568	5	0.16
TGME49_011290_41_2468	TGME49_011290	TGME49_211290	ROP15	GGTTTCAATATGCTGCTGTC	8818	9	0.16
TGME49_011290_45_2468	TGME49_011290	TGME49_211290	ROP15	GGATACGAGCCCAAGTAGAG	14161	19	0.16
TGME49_011460_10_1689	TGME49_011460	TGME49_211460	MYR4	GGCCAGGCGCCATCAATCCA	1098	0	0.25
TGME49_011460_14_1689	TGME49_011460	TGME49_211460	MYR4	GCGTTTGACGGAACGCTCGA	7384	20	0.25
TGME49_011460_58_1126	TGME49_011460	TGME49_211460	MYR4	GCCACCACTGGGCTTACTGT	4284	4	0.25
TGME49_011460_6_563	TGME49_011460	TGME49_211460	MYR4	GAACAGTCAACGGAGAAAAC	7866	3	0.25
TGME49_011460_64_1126	TGME49_011460	TGME49_211460	MYR4	GCCGTTGCAGGTGCACTGTC	4841	6	0.25
TGME49_012300_11_3668	TGME49_012300	TGME49_212300	GRA32	GGTCGTCATCATCCTCTCGA	13410	3	0.69
TGME49_012300_12_2882	TGME49_012300	TGME49_212300	GRA32	GATTTCACGTTGCTGAAAGA	14820	20	0.69
TGME49_012300_13_2882	TGME49_012300	TGME49_212300	GRA32	GGCAAGAGTCTGTAGTTTGG	8268	5	0.69
TGME49_012300_4_2882	TGME49_012300	TGME49_212300	GRA32	GGCAATAAGCAGCTGACCTG	0	0	0.69
TGME49_012300_8_2358	TGME49_012300	TGME49_212300	GRA32	GTCAGCCGCATCTACCGTGA	24199	18	0.69
TGME49_012410_23_930	TGME49_012410	TGME49_212410	GRA11A	GGTCCCCGATTCTGAAGATG	26046	36	NA
TGME49_012410_30_1395	TGME49_012410	TGME49_212410	GRA11A	GGGTCAAAGTCTTCGGGGGC	11028	5	NA
TGME49_012410_40_930	TGME49_012410	TGME49_212410	GRA11A	GCTCGTGCGACGCATCAATG	51701	63	NA
TGME49_012410_49_465	TGME49_012410	TGME49_212410	GRA11A	GCAAAGCCAAAGCAGAAATG	4781	3	NA
TGME49_012410_9_1395	TGME49_012410	TGME49_212410	GRA11A	GTGCTAGCAGGGGGTGGCGC	19883	10	NA
TGME49_013070_103_3624	TGME49_013070	TGME49_213069	213069	GAAAACGTGACGACGAGAAA	19262	0	-3.13
TGME49_013070_104_3624	TGME49_013070	TGME49_213069	213069	GGTGACGACGAGAAATGGAG	7028	4	-3.13
TGME49_013070_18_5436	TGME49_013070	TGME49_213069	213069	GAAGTGACTAGGCAAATGCG	22555	1	-3.13
TGME49_013070_74_3624	TGME49_013070	TGME49_213069	213069	GGACGGGGAGGCGTTTGCAG	8964	2	-3.13
TGME49_013070_83_3624	TGME49_013070	TGME49_213069	213069	GACACCCATCTCGACAGATT	26341	2	-3.13
TGME49_013070_84_3624	TGME49_013070	TGME49_213069	213069	GCACCCATCTCGACAGATTC	8216	0	-3.13
TGME49_013070_88_3624	TGME49_013070	TGME49_213069	213069	GCAGCAGAAGACTCAGCAAG	8387	0	-3.13
TGME49_013070_93_3624	TGME49_013070	TGME49_213069	213069	GACCCCTGAGAATGTCAGCC	2528	2	-3.13
TGME49_014080_12_794	TGME49_014080	TGME49_214080	Toxofilin	GCTTCATGCCTTCAGAAAGC	23732	6	1.56
TGME49_014080_18_794	TGME49_014080	TGME49_214080	Toxofilin	GAATCTTCCCGTTTTCGGGC	9352	14	1.56
TGME49_014080_30_794	TGME49_014080	TGME49_214080	Toxofilin	GGAGCAGCCCTAGTTCCTGT	15678	24	1.56
TGME49_014080_37_794	TGME49_014080	TGME49_214080	Toxofilin	GGTCTGTAGCGCCGCTGCTT	538	0	1.56
TGME49_014080_40_794	TGME49_014080	TGME49_214080	Toxofilin	GGCGGCTTTAGCTTGCTCTG	0	0	1.56
TGME49_014410_2_1346	TGME49_014410	TGME49_214410	214410	GCTGTCGCGAGGAATTAAAG	4962	1	2.77
TGME49_014410_31_1346	TGME49_014410	TGME49_214410	214410	GATCTGCCCGGAATCGTGCG	6247	12	2.77
TGME49_014410_51_1346	TGME49_014410	TGME49_214410	214410	GCGGCCTGTCCACCACGATG	4726	11	2.77
TGME49_014410_60_1346	TGME49_014410	TGME49_214410	214410	GCCTCTTGGTTTCCCCAAGA	2348	4	2.77
TGME49_014410_63_673	TGME49_014410	TGME49_214410	214410	GCAGTGGAAGGAGCAGTGTG	18264	46	2.77
TGME49_015220_11_628	TGME49_015220	TGME49_215220	GRA22	GTCAGCAGTGTTCCCAAACA	10915	1	1.04
TGME49_015220_19_628	TGME49_015220	TGME49_215220	GRA22	GTCAGTAGCCGAGGACGCCT	9832	2	1.04
TGME49_015220_35_1256	TGME49_015220	TGME49_215220	GRA22	GAAGCTGCCATCTTCCTGCC	58790	18	1.04
TGME49_015220_37_628	TGME49_015220	TGME49_215220	GRA22	GTTTCCTTCCCTTCACCACT	8847	4	1.04
TGME49_015220_40_1256	TGME49_015220	TGME49_215220	GRA22	GTGCTGAGGTTCGTCCGTCG	9973	1	1.04
TGME49_015220_41_1256	TGME49_015220	TGME49_215220	GRA22	GTCTCTTCAGTCTTTTGCTG	20582	1	1.04
TGME49_015220_7_628	TGME49_015220	TGME49_215220	GRA22	GATTTTGTCCTGACACGGAA	53566	5	1.04
TGME49_015360_0_1425	TGME49_015360	TGME49_215360	215360	GGTTGAGTGTCGCCCGAGGG	274	2	2.23
TGME49_015360_17_950	TGME49_015360	TGME49_215360	215360	GTCGTCTGTAGCCCGCTGAC	5024	5	2.23
TGME49_015360_2_950	TGME49_015360	TGME49_215360	215360	GACTTCTCCACTAACTCTAC	6090	5	2.23
TGME49_015360_22_950	TGME49_015360	TGME49_215360	215360	GAATGTCGCTTGCACGATCC	6325	6	2.23
TGME49_015360_29_950	TGME49_015360	TGME49_215360	215360	GTTTCATCGACAGATTCATC	3355	0	2.23
TGME49_015770_37_1172	TGME49_015770	TGME49_215775	ROP8	GAGCTCCGACTCTACGCGGA	123136	190	1.08
TGME49_015770_45_586	TGME49_015770	TGME49_215775	ROP8	GGGACGCGCCTCCCGGCGAC	13426	24	1.08
TGME49_015770_49_1172	TGME49_015770	TGME49_215775	ROP8	GCGCCTCGAGATATGCATAA	6792	6	1.08
TGME49_015770_52_586	TGME49_015770	TGME49_215775	ROP8	GAAATGCTACTGGCTCAATT	27062	19	1.08
TGME49_015770_57_1172	TGME49_015770	TGME49_215775	ROP8	GGCGGCCGTTCCGTGAAATA	191297	264	1.08
TGME49_015780_17_2148	TGME49_015780	TGME49_215775	ROP8	GTAGTCCGTACGTTTGCTTG	0	0	1.08
TGME49_015780_18_2148	TGME49_015780	TGME49_215775	ROP8	GGACACTAGACTGTCAGCTG	3738	7	1.08
TGME49_015780_26_2148	TGME49_015780	TGME49_215775	ROP8	GGCCAAGCTCCGACTCTACG	7795	6	1.08
TGME49_015780_36_1432	TGME49_015780	TGME49_215775	ROP8	GTAGGGGACGCGCCTCCCGG	15509	17	1.08
TGME49_015910_23_2016	TGME49_015910	TGME49_215910	215910	GCCTCGAGATCCGCTGGCCA	37816	20	-0.79
TGME49_015910_23_4032	TGME49_015910	TGME49_215910	215910	GAAGTGCACTTTACTCTGCA	66348	56	-0.79
TGME49_015910_50_5544	TGME49_015910	TGME49_215910	215910	GAGACGGTCCGTGACGAAGA	25701	26	-0.79
TGME49_015910_54_1512	TGME49_015910	TGME49_215910	215910	GGGAACAGACTCTTGCTGCG	26086	89	-0.79
TGME49_015910_75_5544	TGME49_015910	TGME49_215910	215910	GCGTACCCCGCCAGCACGTT	2060	2	-0.79
TGME49_017400_20_2349	TGME49_017400	TGME49_217400	217400	GGTTGTAGTCTTTAACCACA	18371	8	-0.16
TGME49_017400_28_2349	TGME49_017400	TGME49_217400	217400	GGCCATAGTGTCGTAGAAGC	21595	20	-0.16
TGME49_017400_34_2349	TGME49_017400	TGME49_217400	217400	GTTCTCTTCGTCGTGCCTCA	34632	11	-0.16
TGME49_017400_37_783	TGME49_017400	TGME49_217400	217400	GGCGGCATTCTGATCTTTCA	14004	28	-0.16
TGME49_017400_79_783	TGME49_017400	TGME49_217400	217400	GGCTGAGACCACTTTCGCTT	32799	19	-0.16
TGME49_017430_15_2800	TGME49_017430	TGME49_217430	PI_1	GGGACAGCGCTGACGGCGTA	2701	7	1.02
TGME49_017430_19_1680	TGME49_017430	TGME49_217430	PI_1	GACAGACTGCTGCATTCACA	4857	8	1.02
TGME49_017430_2_2800	TGME49_017430	TGME49_217430	PI_1	GTGACCGGCCGTCGAAATAG	12520	11	1.02
TGME49_017430_32_1680	TGME49_017430	TGME49_217430	PI_1	GAGGGTCGTTTCCGGAGTGA	6859	2	1.02
TGME49_017430_8_2800	TGME49_017430	TGME49_217430	PI_1	GTCCTCTCGCCCCGAAATAC	5465	2	1.02
TGME49_017530_10_1522	TGME49_017530	TGME49_217530	217530	GTGAGTTCTCTTTTATTGAT	9494	29	2.13
TGME49_017530_13_1522	TGME49_017530	TGME49_217530	217530	GTTCCTTCCGAAAATAAGGG	45687	43	2.13
TGME49_017530_23_1522	TGME49_017530	TGME49_217530	217530	GGCGAGGCTTCGGTAGAAAG	41307	100	2.13
TGME49_017530_59_761	TGME49_017530	TGME49_217530	217530	GCATCCCCCGTCAAATTGTT	4851	2	2.13
TGME49_017530_64_1522	TGME49_017530	TGME49_217530	217530	GACTGCGGCAGAAAGTTGCT	10943	18	2.13
TGME49_017680_14_13108	TGME49_017680	TGME49_217680	GRA57	GACACGGCGGATATCAAACG	89984	152	0.99
TGME49_017680_19_13108	TGME49_017680	TGME49_217680	GRA57	GTCGCCTTTCCAGGGGCAGA	1096	2	0.99
TGME49_017680_2_13108	TGME49_017680	TGME49_217680	GRA57	GCTTGAGGCTCGTCAGCAAC	2959	0	0.99
TGME49_017680_4_13108	TGME49_017680	TGME49_217680	GRA57	GATCGCTCGACGCTTCCTGC	2281	1	0.99
TGME49_017680_40_12656	TGME49_017680	TGME49_217680	GRA57	GTGAAGCCAGTCGATGTCGC	767	0	0.99
TGME49_018270_24_842	TGME49_018270	TGME49_218270	ROP48	GCATCTGGCTTATGCAATCT	24067	7	2.01
TGME49_018270_27_842	TGME49_018270	TGME49_218270	ROP48	GCCTTCAAAGCCCGAGTTGC	21137	11	2.01
TGME49_018270_3_1263	TGME49_018270	TGME49_218270	ROP48	GCGCAGGCCGACAGCTAAAC	41372	71	2.01
TGME49_018270_33_842	TGME49_018270	TGME49_218270	ROP48	GATGCGAGAATAACAGCAGC	18777	12	2.01
TGME49_018270_9_1263	TGME49_018270	TGME49_218270	ROP48	GCAGAGCGGCAGCTCCGGCG	29770	46	2.01
TGME49_019810_21_4132	TGME49_019810	TGME49_219810	GRA40	GTGTCTTCCGCGGACAGCGA	17810	4	0.69
TGME49_019810_47_6198	TGME49_019810	TGME49_219810	GRA40	GAGACTTCGGGGTCAGCCGC	18857	52	0.69
TGME49_019810_58_6198	TGME49_019810	TGME49_219810	GRA40	GGAACGAGTTGGAGAAACGA	27605	23	0.69
TGME49_019810_76_5165	TGME49_019810	TGME49_219810	GRA40	GCCGGCTTGCCACGTGGAAC	40985	43	0.69
TGME49_019810_84_4132	TGME49_019810	TGME49_219810	GRA40	GAAGTAGACAAAAGAGTTCG	11453	7	0.69
TGME49_020240_25_2650	TGME49_020240	TGME49_220240	GRA31	GTTTCCCCCGTTCCTCGCTC	22125	6	0.9
TGME49_020240_35_2650	TGME49_020240	TGME49_220240	GRA31	GCTTTGTCTATCCTCATCGG	59938	8	0.9
TGME49_020240_45_2650	TGME49_020240	TGME49_220240	GRA31	GATCCTGAGGACGCCTCCGG	54608	15	0.9
TGME49_020240_60_2120	TGME49_020240	TGME49_220240	GRA31	GGGACTCCCCGTTGCAGGTG	99328	38	0.9
TGME49_020240_78_2120	TGME49_020240	TGME49_220240	GRA31	GGGAGAAGGTGGTGATCTGG	35302	99	0.9
TGME49_020950_0_696	TGME49_020950	TGME49_220950	MAF1B	GTGTCGACGCGGTGGACCTA	44507	91	2.04
TGME49_020950_15_696	TGME49_020950	TGME49_220950	MAF1B	GCCAACTGCAGTGGCCATGA	37829	34	2.04
TGME49_020950_32_696	TGME49_020950	TGME49_220950	MAF1B	GCCTCCACAGGAGGCGGTGC	39209	54	2.04
TGME49_020950_44_696	TGME49_020950	TGME49_220950	MAF1B	GGCGATGGTGGAGGCGGCGG	53722	2	2.04
TGME49_020950_59_696	TGME49_020950	TGME49_220950	MAF1B	GGAACTTCGACGGGCGGCGG	8343	22	2.04
TGME49_021210_0_1419	TGME49_021210	TGME49_221210	CYP18	GATTATCTTGGAGCTCCGTG	18230	0	-1.6
TGME49_021210_2_1419	TGME49_021210	TGME49_221210	CYP18	GTGAAGTTCTTGACAGTTTT	5823	1	-1.6
TGME49_021210_6_1419	TGME49_021210	TGME49_221210	CYP18	GGCCTTTTCGACAAGTACAA	8382	4	-1.6
TGME49_022100_14_3165	TGME49_022100	TGME49_222100	222100	GGACGTTGCTGAGCTCTGAC	31027	28	0.35
TGME49_022100_38_3165	TGME49_022100	TGME49_222100	222100	GGTCAATGGTAAAGGAAGGA	26070	21	0.35
TGME49_022100_45_1899	TGME49_022100	TGME49_222100	222100	GGGCTTTTCGATTCTACTCG	12036	14	0.35
TGME49_022100_63_1899	TGME49_022100	TGME49_222100	222100	GAAACCAAAGCGGGAAGCGT	25311	5	0.35
TGME49_022100_66_2532	TGME49_022100	TGME49_222100	222100	GACGGCTTCACGTAGCGGGC	129436	169	0.35
TGME49_022170_15_1392	TGME49_022170	TGME49_222170	GRA17	GACGCGCCACAGGGAGCAGC	41430	33	-2.93
TGME49_022170_22_1392	TGME49_022170	TGME49_222170	GRA17	GGAACGAATCGCTCGCATCG	50838	9	-2.93
TGME49_022170_36_1392	TGME49_022170	TGME49_222170	GRA17	GACGGGCAACACGGAGGAGT	32493	2	-2.93
TGME49_022170_55_1392	TGME49_022170	TGME49_222170	GRA17	GTTGCCGCCATCGCCGTCAG	30806	3	-2.93
TGME49_022170_62_1392	TGME49_022170	TGME49_222170	GRA17	GTCCTTCACGAAGAGCTCAA	27431	1	-2.93
TGME49_023920_12_5304	TGME49_023920	TGME49_223920	RON3	GCGCAAACGTCTCGGTGGTT	24755	4	-4.41
TGME49_023920_14_4488	TGME49_023920	TGME49_223920	RON3	GCGGCCCTGGTTCGCGTTGA	49397	8	-4.41
TGME49_023920_23_5304	TGME49_023920	TGME49_223920	RON3	GATCAATGGAATCCTTCGCA	25402	1	-4.41
TGME49_023920_30_3264	TGME49_023920	TGME49_223920	RON3	GGTTAATCAGCTGCGGGAGA	23640	0	-4.41
TGME49_023920_40_3264	TGME49_023920	TGME49_223920	RON3	GATGTCTTTGCGGAGAGAAA	24674	2	-4.41
TGME49_025150_36_886	TGME49_025150	TGME49_225150	225150	GGCACGAACGCAACCGCATG	55142	64	0.53
TGME49_025150_51_886	TGME49_025150	TGME49_225150	225150	GGAAATCCGCCGCTCTTTGT	23244	5	0.53
TGME49_025150_54_1772	TGME49_025150	TGME49_225150	225150	GATCTACCTGTGGCAGGTCA	79236	17	0.53
TGME49_025150_75_886	TGME49_025150	TGME49_225150	225150	GTCTTGCGAGTTCTCTCGCT	30135	7	0.53
TGME49_025150_80_886	TGME49_025150	TGME49_225150	225150	GCTGATGAGCTGGCTTCCGC	33433	6	0.53
TGME49_025160_14_1434	TGME49_025160	TGME49_225160	225160	GGGCCCCTTCTCCAGAAGGC	17275	21	2.07
TGME49_025160_30_1434	TGME49_025160	TGME49_225160	225160	GTTTCTGTCATCTCTTCTCG	33464	19	2.07
TGME49_025160_34_1434	TGME49_025160	TGME49_225160	225160	GAAGGCGGACAAGTTCCAAA	21205	26	2.07
TGME49_025160_44_1434	TGME49_025160	TGME49_225160	225160	GAGCACAGCCGTAGCAACAC	22801	26	2.07
TGME49_025160_6_1434	TGME49_025160	TGME49_225160	225160	GTCCATTCCGGCGACATTAT	23614	24	2.07
TGME49_025200_33_10881	TGME49_025200	TGME49_225200	225200	GTGCGAAACGCCTTCCGGTC	19905	13	-2.54
TGME49_025200_40_10881	TGME49_025200	TGME49_225200	225200	GTGTTCGGCGAATGACTGTT	26548	21	-2.54
TGME49_025200_46_11718	TGME49_025200	TGME49_225200	225200	GCGGCATGCGCTTTTTGGAC	45745	60	-2.54
TGME49_025200_51_1674	TGME49_025200	TGME49_225200	225200	GTCGCCAGCAGGCGGTGTCC	16156	3	-2.54
TGME49_025200_82_837	TGME49_025200	TGME49_225200	225200	GACTTGAACTCTGAGTAACC	11479	1	-2.54
TGME49_025320_28_1246	TGME49_025320	TGME49_225320	225320	GTAAATGCTTCGTGCCCTAT	23863	3	0.64
TGME49_025320_30_1246	TGME49_025320	TGME49_225320	225320	GCATCAGCGTAGCCAACACG	37678	25	0.64
TGME49_025320_4_1869	TGME49_025320	TGME49_225320	225320	GCACGCTTGACATCGAGCTT	17423	14	0.64
TGME49_025320_58_623	TGME49_025320	TGME49_225320	225320	GAGCAAGCAGTGGCTCCGCC	19887	11	0.64
TGME49_025320_6_1246	TGME49_025320	TGME49_225320	225320	GCTTTCACCAAGTTGAATCT	47196	14	0.64
TGME49_025330_16_768	TGME49_025330	TGME49_225330	225330	GACGCTTCTTGCTTTTCGAC	29692	53	0.39
TGME49_025330_19_768	TGME49_025330	TGME49_225330	225330	GTGTGACTGAGACTCTTCAC	52617	46	0.39
TGME49_025330_58_768	TGME49_025330	TGME49_225330	225330	GCTCCTTCATCAGGCTCATT	17005	9	0.39
TGME49_025330_66_768	TGME49_025330	TGME49_225330	225330	GCCCCCCTCCGCTTCATCAG	68745	53	0.39
TGME49_025330_71_768	TGME49_025330	TGME49_225330	225330	GGCCTTCTTCTTTCCAACTC	72872	33	0.39
TGME49_025860_28_5208	TGME49_025860	TGME49_225860	225860	GAGAGACTGCAGACGAACTA	9382	6	-1.35
TGME49_025860_7_5208	TGME49_025860	TGME49_225860	225860	GCCAAAAGTAGGTAGAAGTG	17791	11	-1.35
TGME49_025860_78_4340	TGME49_025860	TGME49_225860	225860	GCGCGGATCTGATGGGAGGT	23069	17	-1.35
TGME49_025860_87_4340	TGME49_025860	TGME49_225860	225860	GGTGGAAAAGCCCTCTCAAT	2380	3	-1.35
TGME49_025860_94_4340	TGME49_025860	TGME49_225860	225860	GTCAGAGCTTTTGTTCTCGG	1826	2	-1.35
TGME49_026380_19_1138	TGME49_026380	TGME49_226380	GRA35	GGGCCTCAGACTCTTCTTGC	64879	77	1.98
TGME49_026380_49_569	TGME49_026380	TGME49_226380	GRA35	GTTCGGCCTGGGGCGATTAA	18769	20	1.98
TGME49_026380_55_569	TGME49_026380	TGME49_226380	GRA35	GCACGTTTCGCATCACCTGA	29334	30	1.98
TGME49_026380_62_569	TGME49_026380	TGME49_226380	GRA35	GGGAGGCTTCCCCGTATCGG	10916	23	1.98
TGME49_026380_9_1138	TGME49_026380	TGME49_226380	GRA35	GTTCGAATACCAGGTTTTGA	13009	6	1.98
TGME49_026690_10_562	TGME49_026690	TGME49_226690	226690	GTCTGGCGCCGCCGGGTGAG	12668	16	-1.59
TGME49_026690_14_843	TGME49_026690	TGME49_226690	226690	GCGCAGGTCCTCGCTGGCGT	2358	0	-1.59
TGME49_026690_24_843	TGME49_026690	TGME49_226690	226690	GGCAGCGACTCCGCATCCGC	3686	4	-1.59
TGME49_026690_25_1124	TGME49_026690	TGME49_226690	226690	GACTGCGAGTGGGGTCGACG	26417	5	-1.59
TGME49_026690_4_562	TGME49_026690	TGME49_226690	226690	GCGCGCAGGCAACGCTTCGA	3345	0	-1.59
TGME49_027010_11_872	TGME49_027010	TGME49_227010	ROP30	GCGCCATAGTGGTAAACGGC	34891	48	0.98
TGME49_027010_2_872	TGME49_027010	TGME49_227010	ROP30	GCGCTCTCTGCGGAAACTCA	25565	6	0.98
TGME49_027010_25_436	TGME49_027010	TGME49_227010	ROP30	GCATTGCAACCATCACGGAA	73261	29	0.98
TGME49_027010_32_436	TGME49_027010	TGME49_227010	ROP30	GCCGGTAGATTTTACGCACC	20401	18	0.98
TGME49_027010_6_872	TGME49_027010	TGME49_227010	ROP30	GGACGAATTCGCGTCCTGGA	42118	57	0.98
TGME49_027280_19_2260	TGME49_027280	TGME49_227280	GRA3	GTCCGCCGCAAGGCCTCCCA	43351	230	2.14
TGME49_027280_4_2260	TGME49_027280	TGME49_227280	GRA3	GCTCACCAGCTTCGTTGACG	65910	408	2.14
TGME49_027280_45_1808	TGME49_027280	TGME49_227280	GRA3	GTTGTCCACCTTATCCGACT	23191	101	2.14
TGME49_027280_50_1808	TGME49_027280	TGME49_227280	GRA3	GCTTCCAGGAGCACTGCACC	73538	262	2.14
TGME49_027280_8_2260	TGME49_027280	TGME49_227280	GRA3	GCTTCCCCCACACCCGTAAC	36430	225	2.14
TGME49_027620_0_1612	TGME49_027620	TGME49_227620	GRA2	GAGGCACGTCGACTGGTCCC	45118	169	2.47
TGME49_027620_4_1209	TGME49_027620	TGME49_227620	GRA2	GTCCCAACGTGCATCCAGAG	141886	196	2.47
TGME49_027620_8_1209	TGME49_027620	TGME49_227620	GRA2	GGCCTCTCGTCTGGGAGTGG	13652	39	2.47
TGME49_027810_19_968	TGME49_027810	TGME49_227810	ROP11	GCAGTCCTGGCCACTTGCAC	38000	13	0.25
TGME49_027810_24_968	TGME49_027810	TGME49_227810	ROP11	GCGGTGTAACTCTCGCGACT	46376	29	0.25
TGME49_027810_32_968	TGME49_027810	TGME49_227810	ROP11	GGCAAGGTTTCAATCACGAA	9724	8	0.25
TGME49_027810_44_968	TGME49_027810	TGME49_227810	ROP11	GGCCCCGAGAATGCGCTCCA	12789	11	0.25
TGME49_027810_6_1452	TGME49_027810	TGME49_227810	ROP11	GAATTCTGCCTCAGGCACTT	5579	2	0.25
TGME49_028170_10_7128	TGME49_028170	TGME49_228170	GRA44	GAGCCCTGGAGCAGCCAATT	20234	1	-3.28
TGME49_028170_12_6600	TGME49_028170	TGME49_228170	GRA44	GATTTGCCTGGCGGCAGCAG	10051	0	-3.28
TGME49_028170_13_7128	TGME49_028170	TGME49_228170	GRA44	GGTTGAACCACCGCAACAAC	17472	7	-3.28
TGME49_028170_24_6072	TGME49_028170	TGME49_228170	GRA44	GTTCGTCACGAGCTGAAAGA	18807	0	-3.28
TGME49_028170_7_6864	TGME49_028170	TGME49_228170	GRA44	GCGACACGGAGAACATTGTA	24263	0	-3.28
TGME49_028760_2_1737	TGME49_028760	TGME49_228760	228760	GGACAATGCGGAGGTGAGAC	6470	0	-4.64
TGME49_028760_24_1737	TGME49_028760	TGME49_228760	228760	GCTCGTTGGACGCGATGCTC	0	0	-4.64
TGME49_028760_30_1737	TGME49_028760	TGME49_228760	228760	GGCGTTTCCACGTCTTCCCG	4416	0	-4.64
TGME49_028760_32_1737	TGME49_028760	TGME49_228760	228760	GGCTCCCGTGCCGACGAGAG	11050	15	-4.64
TGME49_028760_59_1737	TGME49_028760	TGME49_228760	228760	GACGGACAGACTTTCCTCGC	6137	2	-4.64
TGME49_029010_15_2799	TGME49_029010	TGME49_229010	RON4	GCTCACCCTCGCCATTGGAC	67413	62	-0.93
TGME49_029010_20_2799	TGME49_029010	TGME49_229010	RON4	GAAGTCCGAGGAGCAGCAGT	18529	0	-0.93
TGME49_029010_26_3732	TGME49_029010	TGME49_229010	RON4	GACACCGTCTGCACCTGCTT	49792	3	-0.93
TGME49_029010_27_2799	TGME49_029010	TGME49_229010	RON4	GCTGGCGTCGCTCCCAGAAC	13576	0	-0.93
TGME49_029010_5_2799	TGME49_029010	TGME49_229010	RON4	GACTCACGAGATGCTGGAGT	37019	31	-0.93
TGME49_029500_1_1086	TGME49_029500	TGME49_229500	229500	GGTTGAAACCGAGAAAGACG	23473	5	-0.58
TGME49_029500_28_1086	TGME49_029500	TGME49_229500	229500	GGTGGAGGATTGTCAACATA	11597	9	-0.58
TGME49_029500_35_1086	TGME49_029500	TGME49_229500	229500	GGGTACATGCGAGGGAGAGG	56581	19	-0.58
TGME49_029500_4_1086	TGME49_029500	TGME49_229500	229500	GAGAAAGAAGAGACGGATAA	20569	9	-0.58
TGME49_029500_45_1086	TGME49_029500	TGME49_229500	229500	GTGTAGATTTGCCACACAGC	20684	17	-0.58
TGME49_030180_105_5185	TGME49_030180	TGME49_230180	GRA24	GCAGGAACGCCGGCCCCTGT	18361	31	2.86
TGME49_030180_4_6222	TGME49_030180	TGME49_230180	GRA24	GTTCCTTCGGGTCATGGAGT	29126	66	2.86
TGME49_030180_51_5185	TGME49_030180	TGME49_230180	GRA24	GTGGAGGCCTCCACGCGGCG	20183	63	2.86
TGME49_030180_89_5185	TGME49_030180	TGME49_230180	GRA24	GGCGCCTTCCAGAGTGCCGT	20928	60	2.86
TGME49_030180_96_4148	TGME49_030180	TGME49_230180	GRA24	GGGTCGTTTCCTGCTAGCCA	25456	24	2.86
TGME49_030350_14_4155	TGME49_030350	TGME49_230350	RON11	GTTCGCTATCAGCGAGGGAG	14249	4	-3.25
TGME49_030350_20_3324	TGME49_030350	TGME49_230350	RON11	GTCAAGTTCCTCACGTCTCA	1951	1	-3.25
TGME49_030350_23_3324	TGME49_030350	TGME49_230350	RON11	GGCGCTAGACGAAGAGCATC	1999	0	-3.25
TGME49_030350_23_4155	TGME49_030350	TGME49_230350	RON11	GGCGGAGAATGTCAGGCGAA	2539	0	-3.25
TGME49_030350_24_3324	TGME49_030350	TGME49_230350	RON11	GGAACAGCGACTGAGTTTGT	5773	0	-3.25
TGME49_031960_25_6846	TGME49_031960	TGME49_231960	GRA28	GGTCAACCGTTGTTTTGGGC	8180	21	1.48
TGME49_031960_40_6846	TGME49_031960	TGME49_231960	GRA28	GAGTCGAACCTTGTGGCAAC	12849	6	1.48
TGME49_031960_46_6846	TGME49_031960	TGME49_231960	GRA28	GCCTGGACTGTTCGACGACC	12571	28	1.48
TGME49_031960_51_6846	TGME49_031960	TGME49_231960	GRA28	GGTTCCTCCTTTGTGCTAGT	27097	38	1.48
TGME49_031960_63_6846	TGME49_031960	TGME49_231960	GRA28	GAAACACGGAATCCAACAAG	20357	30	1.48
TGME49_032000_11_1442	TGME49_032000	TGME49_232000	GRA30	GCTCAATCTTGTAATATCCG	11441	12	2.29
TGME49_032000_11_2163	TGME49_032000	TGME49_232000	GRA30	GGCAACTCCTGATCCGATGA	26691	43	2.29
TGME49_032000_15_2163	TGME49_032000	TGME49_232000	GRA30	GGACGCGAGTCCAGCGATAA	29531	84	2.29
TGME49_032000_69_1442	TGME49_032000	TGME49_232000	GRA30	GGGGTCAGAGCCCTGGCGCC	12008	19	2.29
TGME49_032000_75_721	TGME49_032000	TGME49_232000	GRA30	GTCGGCGCCAGCGATGTCCA	10505	23	2.29
TGME49_032020_15_2816	TGME49_032020	TGME49_232020	RON12	GTTCTCGCCGAGAAACGAAA	58	0	-0.2
TGME49_032020_47_2816	TGME49_032020	TGME49_232020	RON12	GAGCCTCGAGCGTTTCCCGT	84280	105	-0.2
TGME49_032020_7_3520	TGME49_032020	TGME49_232020	RON12	GATGTGTTCGGATCGTTCGC	43494	17	-0.2
TGME49_032020_73_2112	TGME49_032020	TGME49_232020	RON12	GGCGGCCGACGTCACCCAAG	37470	16	-0.2
TGME49_032020_95_2816	TGME49_032020	TGME49_232020	RON12	GTGTAGCGGAAAGGCATTGT	25909	1	-0.2
TGME49_034370_17_1233	TGME49_034370	TGME49_234370	SRS42	GAGCTGGTTTGTGAGGGAAA	6492	2	2.19
TGME49_034370_19_1233	TGME49_034370	TGME49_234370	SRS42	GTGCAACAATGCCAAGAACT	1524	1	2.19
TGME49_034370_23_1233	TGME49_034370	TGME49_234370	SRS42	GTATGTGTATCCTGGATGGA	5387	8	2.19
TGME49_034370_30_1233	TGME49_034370	TGME49_234370	SRS42	GGTGGTTCAGTTCCATCCGC	3769	8	2.19
TGME49_034370_34_1233	TGME49_034370	TGME49_234370	SRS42	GAGGAGCAGCAGTTTCCGTT	4371	3	2.19
TGME49_034540_2_3640	TGME49_034540	TGME49_234540	234540	GCCACAAGGTCGACAGCGCG	16467	14	1.47
TGME49_034540_20_3640	TGME49_034540	TGME49_234540	234540	GCGACGCAACTGCCGAATGC	4563	2	1.47
TGME49_034540_31_2912	TGME49_034540	TGME49_234540	234540	GGTCCCGCTGGAAGGCATAA	6418	0	1.47
TGME49_034540_5_3640	TGME49_034540	TGME49_234540	234540	GCGATCAGCAATGCCGACGG	15922	8	1.47
TGME49_034540_55_2184	TGME49_034540	TGME49_234540	234540	GAGGATACGAGTGTCAGAAA	16403	1	1.47
TGME49_034950_10_1588	TGME49_034950	TGME49_234950	234950	GTTGCTGTAGATATTTGACA	25263	18	1.72
TGME49_034950_2_1588	TGME49_034950	TGME49_234950	234950	GGTCGCCGAACGCATGCCGT	22791	19	1.72
TGME49_034950_21_1191	TGME49_034950	TGME49_234950	234950	GCGCTGCAGCAATCTCGATG	5646	12	1.72
TGME49_034950_24_1191	TGME49_034950	TGME49_234950	234950	GCGCTTCTCTCGGCCAATGT	29921	27	1.72
TGME49_034950_7_1588	TGME49_034950	TGME49_234950	234950	GTGCCGCAACCAGCATATTG	22574	33	1.72
TGME49_035130_39_1586	TGME49_035130	TGME49_235130	235130	GAGTGAGAGTCTTGTCTGCT	38031	19	0.91
TGME49_035130_49_1586	TGME49_035130	TGME49_235130	235130	GAAAAGAACGACTGTCGCTT	14117	8	0.91
TGME49_035130_53_0	TGME49_035130	TGME49_235130	235130	GCAATCAACGCGCATTCCGA	36498	4	0.91
TGME49_035130_56_0	TGME49_035130	TGME49_235130	235130	GGAGCACGTCGAATTTGTCG	13214	2	0.91
TGME49_035130_66_0	TGME49_035130	TGME49_235130	235130	GGCCGGTTCTCTCTTCGGAG	13189	4	0.91
TGME49_036860_16_536	TGME49_036860	TGME49_236860	236860	GAGACCGAAATCGCGAGGAT	5586	3	1.44
TGME49_036860_18_2144	TGME49_036860	TGME49_236860	236860	GTTCCTAACTGATACCCGCA	7572	14	1.44
TGME49_036860_20_1608	TGME49_036860	TGME49_236860	236860	GGTGAAACTGTAGTACCACA	4252	0	1.44
TGME49_036860_32_536	TGME49_036860	TGME49_236860	236860	GCAAGACGAAAGTTTGAAGG	20857	13	1.44
TGME49_036860_34_1876	TGME49_036860	TGME49_236860	236860	GACAGTCGAACGATGTCTGA	8077	6	1.44
TGME49_036870_1_822	TGME49_036870	TGME49_236870	236870	GACCCTGCCGTCAAGTGAAT	13503	28	2.8
TGME49_036870_15_822	TGME49_036870	TGME49_236870	236870	GACAGCATGGCACTGGACGC	12529	39	2.8
TGME49_036870_21_822	TGME49_036870	TGME49_236870	236870	GTGCTCGTGTCTCTGTCTGC	2363	3	2.8
TGME49_036870_23_822	TGME49_036870	TGME49_236870	236870	GAGGAGCTGCAACTCCGACC	15779	14	2.8
TGME49_036870_8_822	TGME49_036870	TGME49_236870	236870	GCGTGTCCTGGAGTGTCGTG	0	0	2.8
TGME49_036890_1_1712	TGME49_036890	TGME49_236890	GRA37	GACGTATATTAGGGCGAGAA	12761	19	2.1
TGME49_036890_2_1712	TGME49_036890	TGME49_236890	GRA37	GGACTCAGATGTTCTGGCGG	0	0	2.1
TGME49_036890_44_1284	TGME49_036890	TGME49_236890	GRA37	GGAGAAGGAGAGGTTGACAC	14594	4	2.1
TGME49_036890_48_1284	TGME49_036890	TGME49_236890	GRA37	GTTCGATTGTTTCCTCACTG	4688	3	2.1
TGME49_037180_26_902	TGME49_037180	TGME49_237180	237180	GCAGAATGGGCGAACTCAGC	8562	4	1.39
TGME49_037180_30_902	TGME49_037180	TGME49_237180	237180	GCAGCAGCAATTGGAAGCTA	501	0	1.39
TGME49_037180_34_902	TGME49_037180	TGME49_237180	237180	GGTAAAACAACAGAGATACA	10112	8	1.39
TGME49_037180_36_902	TGME49_037180	TGME49_237180	237180	GCTTCTGCGGGACTACAACG	3233	3	1.39
TGME49_037180_41_902	TGME49_037180	TGME49_237180	237180	GAGCGTTCGTTGACATGTGG	56143	49	1.39
TGME49_037230_36_3252	TGME49_037230	TGME49_237230	MYR3	GATCCGACAACTATGGACCC	33705	121	2.83
TGME49_037230_38_3252	TGME49_037230	TGME49_237230	MYR3	GTTAGTTTCGAGAGCATCTG	0	0	2.83
TGME49_037230_67_2439	TGME49_037230	TGME49_237230	MYR3	GCCCACCACCAACTTGCTGT	2803	3	2.83
TGME49_037230_75_2439	TGME49_037230	TGME49_237230	MYR3	GTCTTCGTTATGCTACCCCG	18245	19	2.83
TGME49_037230_80_2439	TGME49_037230	TGME49_237230	MYR3	GAGACCGAAAGACGTCAATA	14408	73	2.83
TGME49_037500_0_698	TGME49_037500	TGME49_237500	PPM3A	GGAAGAGTCCGTGGCCGGGA	35743	72	1.13
TGME49_037500_10_698	TGME49_037500	TGME49_237500	PPM3A	GTATCTGAAGAAGAGGACGA	18111	5	1.13
TGME49_037500_18_698	TGME49_037500	TGME49_237500	PPM3A	GCCGCGAGCGGCGCGTTCGC	31843	28	1.13
TGME49_037500_22_1745	TGME49_037500	TGME49_237500	PPM3A	GGAACAGCGAATTCAGTGCG	46958	59	1.13
TGME49_037500_9_1396	TGME49_037500	TGME49_237500	PPM3A	GCCTCCGCGAGACTCTTGCG	17791	14	1.13
TGME49_037800_18_402	TGME49_037800	TGME49_237800	GRA11B	GACCGTGCTGGCGACGGTGA	11024	18	NA
TGME49_037800_2_804	TGME49_037800	TGME49_237800	GRA11B	GGGCTGCGGGAAGCAGAAGA	19514	31	NA
TGME49_037800_26_402	TGME49_037800	TGME49_237800	GRA11B	GGACTCGACTTCCGAACTGC	76484	98	NA
TGME49_037800_34_804	TGME49_037800	TGME49_237800	GRA11B	GGCATCCTCATAGCCTGACA	42557	26	NA
TGME49_037800_7_804	TGME49_037800	TGME49_237800	GRA11B	GACTCAAAGCCAAAGCAGAA	43869	86	NA
TGME49_037880_28_1437	TGME49_037880	TGME49_237880	GRA13	GTGATTGAGGTCATGTCAAC	14123	8	0.76
TGME49_037880_32_1437	TGME49_037880	TGME49_237880	GRA13	GATTGCCAACAACTTCTCCG	481	0	0.76
TGME49_037880_38_1437	TGME49_037880	TGME49_237880	GRA13	GTCTGCAGACACACGGGACT	4890	4	0.76
TGME49_037880_40_1437	TGME49_037880	TGME49_237880	GRA13	GAGAGACTGCGGCTTGCGCC	0	0	0.76
TGME49_037880_47_1437	TGME49_037880	TGME49_237880	GRA13	GACGAAGGCACTTTCCTGCC	11319	15	0.76
TGME49_039010_13_3185	TGME49_039010	TGME49_239010	HCE1	GCAACGGCGACAGTGGTCGC	36191	23	1.46
TGME49_039010_49_2548	TGME49_039010	TGME49_239010	HCE1	GCCTCTTCGTGAGACCCTGG	66953	43	1.46
TGME49_039010_62_2548	TGME49_039010	TGME49_239010	HCE1	GTAGGTGTCAACGGCGACAG	35522	51	1.46
TGME49_039010_70_2548	TGME49_039010	TGME49_239010	HCE1	GAATCGCGACTCGATGATCC	37805	36	1.46
TGME49_039010_77_2548	TGME49_039010	TGME49_239010	HCE1	GTGGCGAAGCTGGGTCCTCG	26514	22	1.46
TGME49_039600_18_2292	TGME49_039600	TGME49_239600	ROP23	GCATTTTCCCCATGCTGCAT	27250	7	0.98
TGME49_039600_4_1719	TGME49_039600	TGME49_239600	ROP23	GATGTCTCCTCGTCTGAACG	63185	22	0.98
TGME49_039600_48_1719	TGME49_039600	TGME49_239600	ROP23	GACCAGACTGTTGGGCGTGT	7297	2	0.98
TGME49_039600_64_1719	TGME49_039600	TGME49_239600	ROP23	GTTCAGCATTACACGACGCC	22151	17	0.98
TGME49_039600_68_1719	TGME49_039600	TGME49_239600	ROP23	GCAAAGGAGAGTGCTCTCGA	8506	3	0.98
TGME49_039740_10_2308	TGME49_039740	TGME49_239740	GRA14	GTGAGGAGTTGGGGCAGTCT	15019	11	2
TGME49_039740_15_2308	TGME49_039740	TGME49_239740	GRA14	GTTCCTGCTGCGGTTGATGT	37357	18	2
TGME49_039740_18_2308	TGME49_039740	TGME49_239740	GRA14	GGAAATTGTCTGCTCCAAAC	12186	12	2
TGME49_039740_39_1731	TGME49_039740	TGME49_239740	GRA14	GTGCAGACGCAACAGAACCA	41519	26	2
TGME49_039740_48_1731	TGME49_039740	TGME49_239740	GRA14	GCTGAAGGGATCGAGATAGC	24889	21	2
TGME49_040060_25_664	TGME49_040060	TGME49_240060	IST	GACAACTGCTTGTACTACTA	6287	7	1.44
TGME49_040060_57_1328	TGME49_040060	TGME49_240060	IST	GGCCTCCTCGCTTGGCCGTT	17894	27	1.44
TGME49_040060_59_664	TGME49_040060	TGME49_240060	IST	GAAGCGCCTGGCCTGCATCG	30032	78	1.44
TGME49_040060_85_1328	TGME49_040060	TGME49_240060	IST	GGATAGGCGACATTGGACGT	2285	0	1.44
TGME49_040060_88_664	TGME49_040060	TGME49_240060	IST	GGCCTGCAGGGCCGCAGACG	50693	50	1.44
TGME49_040090_62_1978	TGME49_040090	TGME49_240090	ROP34_WNG2	GACCGCGAGTCGCGAGTATC	14180	42	0.5
TGME49_040090_64_1978	TGME49_040090	TGME49_240090	ROP34_WNG2	GGAAGGCGACAGTGAGAAAG	3254	0	0.5
TGME49_040090_69_1978	TGME49_040090	TGME49_240090	ROP34_WNG2	GTGCTCTGCATGTGCAGCGA	8450	4	0.5
TGME49_040090_73_1978	TGME49_040090	TGME49_240090	ROP34_WNG2	GGCGCAGCGCTGTCTTCCGG	5630	11	0.5
TGME49_040090_78_1978	TGME49_040090	TGME49_240090	ROP34_WNG2	GGCTCCACCGCTGCGGCTGG	201760	288	0.5
TGME49_041000_1_912	TGME49_041000	TGME49_241000	ROP51	GACGCTGCTGCTCTGTGCAG	5082	5	-0.34
TGME49_041000_12_912	TGME49_041000	TGME49_241000	ROP51	GGTGCTGGATTTCAACATCC	19	0	-0.34
TGME49_041000_23_608	TGME49_041000	TGME49_241000	ROP51	GCTTCAGATGGCTCTTGCGG	15506	7	-0.34
TGME49_041000_28_608	TGME49_041000	TGME49_241000	ROP51	GAAGGTAGACCATAATCTGA	5124	5	-0.34
TGME49_041000_7_912	TGME49_041000	TGME49_241000	ROP51	GAGGACAGCTCCTGAGGTGA	949	0	-0.34
TGME49_041610_21_910	TGME49_041610	TGME49_241610	GRA21	GGTGTGACAGTGAAGGTGAC	18513	56	NA
TGME49_041610_31_910	TGME49_041610	TGME49_241610	GRA21	GGCCTTCGGCAAGCCTCCGC	60769	116	NA
TGME49_041610_38_1365	TGME49_041610	TGME49_241610	GRA21	GGCCTCAATTTTCTCACGGG	10107	11	NA
TGME49_041610_40_910	TGME49_041610	TGME49_241610	GRA21	GGATCGAGCAATTCACGGAC	29542	28	NA
TGME49_041610_6_910	TGME49_041610	TGME49_241610	GRA21	GAATCTCAGAAAGCACACAA	18817	21	NA
TGME49_042110_17_521	TGME49_042110	TGME49_242110	ROP38	GCAGCGATCGACGGCGTTCG	11625	11	NA
TGME49_042110_20_521	TGME49_042110	TGME49_242110	ROP38	GATGTCATCTCCAGGAAACG	55405	20	NA
TGME49_042110_28_1042	TGME49_042110	TGME49_242110	ROP38	GGGCACAGCTTGACTGCCAC	17545	47	NA
TGME49_042110_33_521	TGME49_042110	TGME49_242110	ROP38	GGAAAACTTTCGGCGTTCTG	10299	5	NA
TGME49_042110_46_521	TGME49_042110	TGME49_242110	ROP38	GGTCGAAGGCGGTGCATGCG	25911	13	NA
TGME49_042120_0_834	TGME49_042120	TGME49_242118	242118	GTAGCAACACATTGATCTGA	52683	53	NA
TGME49_042120_1_1251	TGME49_042120	TGME49_242118	242118	GGCAGGCGTGGCAAGAGAAG	52638	53	NA
TGME49_042120_12_834	TGME49_042120	TGME49_242118	242118	GGACCCCTGTGGTGCTGAGT	41460	36	NA
TGME49_042120_2_834	TGME49_042120	TGME49_242118	242118	GCTTATGCTTGATTCATTTG	17527	12	NA
TGME49_042120_27_834	TGME49_042120	TGME49_242118	242118	GCGCCCCCTGGGCCATATTC	18170	9	NA
TGME49_042230_25_904	TGME49_042230	TGME49_242230	ROP29	GTGCTCCGCCCACTTTCACG	31588	46	NA
TGME49_042230_27_904	TGME49_042230	TGME49_242230	ROP29	GTCTTAGCTGCCAATTGTTG	23295	7	NA
TGME49_042230_30_904	TGME49_042230	TGME49_242230	ROP29	GGCCGTTTTTTTCTGAGACG	43474	56	NA
TGME49_042230_47_452	TGME49_042230	TGME49_242230	ROP29	GTGCTAGAAGCTGCAACAGG	25161	40	NA
TGME49_042230_52_452	TGME49_042230	TGME49_242230	ROP29	GGGTGTCAACCGGAGCGTTC	70882	50	NA
TGME49_042240_15_1386	TGME49_042240	TGME49_242240	ROP19A	GATAAATCTGAGTCGGCGGG	25874	9	2.12
TGME49_042240_17_924	TGME49_042240	TGME49_242240	ROP19A	GGACGCCCCGGGTACAAATT	51894	122	2.12
TGME49_042240_2_1386	TGME49_042240	TGME49_242240	ROP19A	GGTAGGCGTGGCGCGCGAAG	11713	6	2.12
TGME49_042240_38_924	TGME49_042240	TGME49_242240	ROP19A	GATAAATATTGCTTTGCAGC	14963	8	2.12
TGME49_042240_6_1386	TGME49_042240	TGME49_242240	ROP19A	GAGGTCAATCGGAGCGTTCA	11546	22	2.12
TGME49_042820_1_2528	TGME49_042820	TGME49_242820	242820	GTTGCTCGTCCACCAGCCAG	26417	2	-5.03
TGME49_042820_13_2528	TGME49_042820	TGME49_242820	242820	GAATCTGAGCAGCTTTGAAC	9658	1	-5.03
TGME49_042820_3_2528	TGME49_042820	TGME49_242820	242820	GGACCACCTGCAGCTTGTCC	20270	1	-5.03
TGME49_042820_31_1896	TGME49_042820	TGME49_242820	242820	GAGACGTTGTGAGAGCTGTA	8238	0	-5.03
TGME49_042820_9_2528	TGME49_042820	TGME49_242820	242820	GCTAATGCTGCACAGCAGCT	10357	0	-5.03
TGME49_043690_24_2280	TGME49_043690	TGME49_243690	243690	GGCCTGATGGTGAATCGATG	602	0	1.37
TGME49_043690_27_2280	TGME49_043690	TGME49_243690	243690	GTGCGACTCCTTGAAAGAGT	8898	0	1.37
TGME49_043690_31_2280	TGME49_043690	TGME49_243690	243690	GCGTTACAGCATCGGCGTGA	4076	3	1.37
TGME49_043690_4_2280	TGME49_043690	TGME49_243690	243690	GTAAAGTGGCTCGAAGCTGC	6173	0	1.37
TGME49_043690_50_1710	TGME49_043690	TGME49_243690	243690	GGGAATTCTTCCGCAGTGGT	10917	4	1.37
TGME49_043730_28_1586	TGME49_043730	TGME49_243730	ROP9	GCGACGGTGCCTTGCGGTTT	36958	47	0.85
TGME49_043730_34_2379	TGME49_043730	TGME49_243730	ROP9	GTTTCAGCGTAGCCTCGACG	6286	1	0.85
TGME49_043730_37_1586	TGME49_043730	TGME49_243730	ROP9	GCGACCAACTTCCGCTGCTG	40063	60	0.85
TGME49_043730_50_1586	TGME49_043730	TGME49_243730	ROP9	GAGCAAGGATGTCTCTTGGA	12899	4	0.85
TGME49_043730_7_1586	TGME49_043730	TGME49_243730	ROP9	GTTTTCCCAGCTGAATTGCG	7025	2	0.85
TGME49_044250_39_3345	TGME49_044250	TGME49_244250	244250	GTCCCGCACTGCTGCCCGCA	17878	33	0.79
TGME49_044250_41_2676	TGME49_044250	TGME49_244250	244250	GGCACCAAGTGCGCACGCTG	8753	8	0.79
TGME49_044250_51_3345	TGME49_044250	TGME49_244250	244250	GGCCATCGAGAACAGAAGCA	4910	6	0.79
TGME49_044250_53_3345	TGME49_044250	TGME49_244250	244250	GGACAAATGTGAGTGAAAAG	18435	15	0.79
TGME49_044250_54_3345	TGME49_044250	TGME49_244250	244250	GAAACTCCTAGACAAGTGTA	5325	4	0.79
TGME49_044530_1_2480	TGME49_044530	TGME49_244530	GRA47	GCGCTTTTGAGAGTCGAAAG	40770	57	2.12
TGME49_044530_11_2480	TGME49_044530	TGME49_244530	GRA47	GCGCTGCCTCACGAACGTCC	18908	32	2.12
TGME49_044530_32_2480	TGME49_044530	TGME49_244530	GRA47	GCCAGCCCAGAGGCACCCAA	6275	3	2.12
TGME49_044530_38_1984	TGME49_044530	TGME49_244530	GRA47	GTTCTACCCCATTTTCGTCC	2920	1	2.12
TGME49_044530_53_1984	TGME49_044530	TGME49_244530	GRA47	GTCAGAACCATGCACAGACA	838	0	2.12
TGME49_046130_0_1449	TGME49_046130	TGME49_246130	246130	GTCTGAATAGGGCAGCGCAA	8270	16	1.24
TGME49_046130_2_966	TGME49_046130	TGME49_246130	246130	GAGCTTCGGGACGGCAGGCA	460	0	1.24
TGME49_046130_24_966	TGME49_046130	TGME49_246130	246130	GCGGGTTGCCTTCGAAGTCC	1926	9	1.24
TGME49_046130_45_966	TGME49_046130	TGME49_246130	246130	GCAGTGTCAGTTCGGTGCTT	28	0	1.24
TGME49_046130_9_1449	TGME49_046130	TGME49_246130	246130	GGGCGAGGTGGTGCGAGTCT	4922	3	1.24
TGME49_046180_22_2068	TGME49_046180	TGME49_246178	246178	GCCTCTGCGCGTAGTTTTGT	5456	4	0.2
TGME49_046180_27_2068	TGME49_046180	TGME49_246178	246178	GCAGCTGATGATCTGAATGT	17219	4	0.2
TGME49_046180_40_2068	TGME49_046180	TGME49_246178	246178	GTTTTCGGCCCAAATTGAAG	16543	9	0.2
TGME49_046180_47_2068	TGME49_046180	TGME49_246178	246178	GAAAATCGTGACTTTCGACA	23785	10	0.2
TGME49_046180_49_2068	TGME49_046180	TGME49_246178	246178	GTTCAGAGCCACTACGTACC	7105	2	0.2
TGME49_046550_13_997	TGME49_046550	TGME49_246550	ASP3	GGCTTCCTCTGAAGGCTGAG	13219	6	-1.87
TGME49_046550_27_997	TGME49_046550	TGME49_246550	ASP3	GCTGACTTCAGGTGCAGAGC	19358	0	-1.87
TGME49_046550_28_2991	TGME49_046550	TGME49_246550	ASP3	GAGATAGGCTGGACGAACTG	3070	0	-1.87
TGME49_046550_48_997	TGME49_046550	TGME49_246550	ASP3	GCTCGCCGTGGACACACAAG	10107	0	-1.87
TGME49_046550_68_1994	TGME49_046550	TGME49_246550	ASP3	GCAATCGCTGCATCCAGCCC	20609	0	-1.87
TGME49_046710_11_1724	TGME49_046710	TGME49_246710	246710	GCGAAAGGCTGCAGCGGTGT	49	0	-2.18
TGME49_046710_14_2155	TGME49_046710	TGME49_246710	246710	GAAAAGCCTCTGTTCCAAAA	7679	5	-2.18
TGME49_046710_15_1724	TGME49_046710	TGME49_246710	246710	GGAGAGAAGATGTATGTCGG	10479	9	-2.18
TGME49_046710_19_1724	TGME49_046710	TGME49_246710	246710	GAAAGAGAGCACCCGCAAGG	3084	3	-2.18
TGME49_046710_8_2155	TGME49_046710	TGME49_246710	246710	GCAAGGATGCGCCGAACCGC	6188	5	-2.18
TGME49_047220_35_3480	TGME49_047220	TGME49_247220	247220	GCCAGAATTTTCTTGTAAGC	9087	11	1.77
TGME49_047220_42_3480	TGME49_047220	TGME49_247220	247220	GGCGTGGTGTCCAGTGACTT	4771	6	1.77
TGME49_047220_47_3480	TGME49_047220	TGME49_247220	247220	GCTTCCTTGCATAGAAAATC	2175	1	1.77
TGME49_047220_55_3480	TGME49_047220	TGME49_247220	247220	GCTTCTGCATAGTCTTCAAC	1705	0	1.77
TGME49_047220_68_3480	TGME49_047220	TGME49_247220	247220	GGAATACCGAGGGAAACCAT	3122	2	1.77
TGME49_047520_22_2305	TGME49_047520	TGME49_247520	WIP	GTGATCTGAGGCTGTCACGA	2476	4	0.68
TGME49_047520_3_2305	TGME49_047520	TGME49_247520	WIP	GACCTCGTTGCCGACCTCTG	28108	58	0.68
TGME49_047520_49_1844	TGME49_047520	TGME49_247520	WIP	GGAGGGGAAGAACTCCGTAG	27875	11	0.68
TGME49_047520_56_1844	TGME49_047520	TGME49_247520	WIP	GGCCGTGGAGGAACTGGCGG	0	0	0.68
TGME49_047520_77_1844	TGME49_047520	TGME49_247520	WIP	GTTGGTTCTTCCTCAGGAGA	11689	8	0.68
TGME49_047530_21_1266	TGME49_047530	TGME49_247530	247530	GTGCTTCGGATCACTCCCAT	23820	28	1.77
TGME49_047530_28_1266	TGME49_047530	TGME49_247530	247530	GGTCCATGCACCTACGTCGA	12554	18	1.77
TGME49_047530_33_1266	TGME49_047530	TGME49_247530	247530	GTGCCTTCACCCTCCCTCAG	83807	92	1.77
TGME49_047530_42_1266	TGME49_047530	TGME49_247530	247530	GTGTCAAGAATCTGTGGTGA	35244	45	1.77
TGME49_047530_49_1266	TGME49_047530	TGME49_247530	247530	GAAATTCTTATTTTCCTGAG	11430	10	1.77
TGME49_048510_125_19995	TGME49_048510	TGME49_248510	248510	GGACACTGCCGACGAAGAAG	42091	4	-4.26
TGME49_048510_132_34658	TGME49_048510	TGME49_248510	248510	GGAGAGACACGCAGGAGAAT	29525	64	-4.26
TGME49_048510_154_25327	TGME49_048510	TGME49_248510	248510	GGAGAGGACTCCAGATAGTG	3465	0	-4.26
TGME49_048510_21_21328	TGME49_048510	TGME49_248510	248510	GGGACGGAAAAAGAAGGCCT	14118	15	-4.26
TGME49_048510_29_37324	TGME49_048510	TGME49_248510	248510	GCCTCCTGTCTCGTGCGTGA	21392	22	-4.26
TGME49_048990_10_1683	TGME49_048990	TGME49_248990	248990	GCACTTCCATGCTCGAAATC	6529	4	1.7
TGME49_048990_18_1683	TGME49_048990	TGME49_248990	248990	GTCCACCATTTCTAACCCTG	229	1	1.7
TGME49_048990_20_1683	TGME49_048990	TGME49_248990	248990	GCAAACGTCTTCTCTGTTAG	16044	18	1.7
TGME49_048990_23_1683	TGME49_048990	TGME49_248990	248990	GCAGGCCGGTTTCTGCCGCT	8408	11	1.7
TGME49_048990_45_1122	TGME49_048990	TGME49_248990	248990	GGTTTCCGTTCTCGGAAATA	6255	4	1.7
TGME49_049990_38_5445	TGME49_049990	TGME49_249990	GRA70	GATGGATTCGCATCGAAGCC	8888	13	1.91
TGME49_049990_48_5445	TGME49_049990	TGME49_249990	GRA70	GTCACTCTCTCCTCCCGGGA	5006	3	1.91
TGME49_049990_58_5445	TGME49_049990	TGME49_249990	GRA70	GGTCGCAGATTTGTTTGAGA	2040	7	1.91
TGME49_049990_64_5445	TGME49_049990	TGME49_249990	GRA70	GCCAGTCTCTGCGGGGCCGA	8647	45	1.91
TGME49_049990_80_5445	TGME49_049990	TGME49_249990	GRA70	GAGGTGAAAGAGGACGAAAA	21760	36	1.91
TGME49_051540_34_580	TGME49_051540	TGME49_251540	GRA9	GGCTTCTCGGGTTCACGGCG	18133	63	1.52
TGME49_051540_40_580	TGME49_051540	TGME49_251540	GRA9	GTTTCCAGTCTTCGCCGAAG	7916	28	1.52
TGME49_051540_45_580	TGME49_051540	TGME49_251540	GRA9	GTTCGAGAAATCTCCGAATC	40503	72	1.52
TGME49_051540_52_580	TGME49_051540	TGME49_251540	GRA9	GATCCACACCTCGTCCCATA	62425	60	1.52
TGME49_051540_59_580	TGME49_051540	TGME49_251540	GRA9	GGGCGGGGGAAGTGGAAACC	14131	16	1.52
TGME49_052360_12_477	TGME49_052360	TGME49_252360	ROP24	GCACCTCTGTACGGTTCTAG	30310	56	1.34
TGME49_052360_15_954	TGME49_052360	TGME49_252360	ROP24	GGTCACTATCGATGCCACTT	31011	52	1.34
TGME49_052360_21_954	TGME49_052360	TGME49_252360	ROP24	GATTGGTCCGTTGTTGCAGG	11235	10	1.34
TGME49_052360_40_954	TGME49_052360	TGME49_252360	ROP24	GATCCATCACGCGCAAGACA	26412	28	1.34
TGME49_052360_51_954	TGME49_052360	TGME49_252360	ROP24	GTGTGAACCTGTGGTGGAGT	25488	21	1.34
TGME49_052500_1_1852	TGME49_052500	TGME49_252500	252500	GGGTTTCGATAAACTACAGC	15433	4	0.34
TGME49_052500_15_1852	TGME49_052500	TGME49_252500	252500	GGGGAGCCAATGACATCCCG	16591	10	0.34
TGME49_052500_39_1389	TGME49_052500	TGME49_252500	252500	GAAAACTCACATTCGCGGCC	27458	25	0.34
TGME49_052500_5_1852	TGME49_052500	TGME49_252500	252500	GCCTCGCTGATTGCGTCCCA	56119	3	0.34
TGME49_052500_51_1389	TGME49_052500	TGME49_252500	252500	GCAGAGAACCTTGAGCTATT	24384	10	0.34
TGME49_053130_10_546	TGME49_053130	TGME49_253130	253130	GAACCTGGCGGCAGTTATAC	2814	0	0.22
TGME49_053130_16_546	TGME49_053130	TGME49_253130	253130	GTCGTCGGTATATGCGTCGT	2263	0	0.22
TGME49_053130_18_546	TGME49_053130	TGME49_253130	253130	GGTCTGCACAGTTCACACAG	7350	5	0.22
TGME49_053130_4_546	TGME49_053130	TGME49_253130	253130	GCGATCTTGTCTGAAACAGA	3455	1	0.22
TGME49_053130_6_546	TGME49_053130	TGME49_253130	253130	GTCAGGAAAGTGCTCAGCGG	12485	2	0.22
TGME49_053330_16_2370	TGME49_053330	TGME49_253330	BPK1	GTTTGACCCGTCAATGGGAT	13089	17	-1.78
TGME49_053330_17_2370	TGME49_053330	TGME49_253330	BPK1	GTTGACCCGTCAATGGGATT	7524	5	-1.78
TGME49_053330_2_1896	TGME49_053330	TGME49_253330	BPK1	GTCAGCAGGCGCTTCAAAAT	15580	6	-1.78
TGME49_053330_3_1896	TGME49_053330	TGME49_253330	BPK1	GTCCTGCTCTCGTCAATGTC	81897	43	-1.78
TGME49_053330_44_1422	TGME49_053330	TGME49_253330	BPK1	GACCTCACTAACTCTCTGGC	0	0	-1.78
TGME49_053330_47_1422	TGME49_053330	TGME49_253330	BPK1	GGACAGTTGTAGACCCATCC	547	0	-1.78
TGME49_053330_8_2370	TGME49_053330	TGME49_253330	BPK1	GGCGGTACACACTCCCTCTG	0	0	-1.78
TGME49_053370_29_10318	TGME49_053370	TGME49_253370	RON4L1	GTCGTCGTTCCATTTCATCC	16659	11	-0.24
TGME49_053370_31_3685	TGME49_053370	TGME49_253370	RON4L1	GGGCGTCTCGCAAGTAGCCA	29471	22	-0.24
TGME49_053370_31_5896	TGME49_053370	TGME49_253370	RON4L1	GCGTTTGAAAAGCTGGTAAA	41900	18	-0.24
TGME49_053370_37_1474	TGME49_053370	TGME49_253370	RON4L1	GGCCATCTCTGAAGGCAAAC	4018	3	-0.24
TGME49_053370_57_3685	TGME49_053370	TGME49_253370	RON4L1	GTGCGGCGTGAATGAGGTCC	15293	6	-0.24
TGME49_054000_23_2455	TGME49_054000	TGME49_254000	GRA48	GGCCCCCCGCGACCGCTTGC	16838	5	-3.49
TGME49_054000_49_2455	TGME49_054000	TGME49_254000	GRA48	GAGGCGGCGAAACTCGCGTT	31450	6	-3.49
TGME49_054000_58_2455	TGME49_054000	TGME49_254000	GRA48	GACGGAGGTGACAGCGACGG	11222	1	-3.49
TGME49_054000_63_2455	TGME49_054000	TGME49_254000	GRA48	GGGCGAGCATGCGAGCGCGA	8926	2	-3.49
TGME49_054000_7_2455	TGME49_054000	TGME49_254000	GRA48	GGCCGACCGGTCGACTGGCC	28960	35	-3.49
TGME49_054070_10_996	TGME49_054070	TGME49_254070	254070	GATGCTCACTGCCTCGTGAG	7926	6	-1.03
TGME49_054070_21_664	TGME49_054070	TGME49_254070	254070	GTGATGTCGCTGCAGCTCCA	2014	3	-1.03
TGME49_054070_29_664	TGME49_054070	TGME49_254070	254070	GACGAATCGCAGCCTCATTG	7927	10	-1.03
TGME49_054070_3_996	TGME49_054070	TGME49_254070	254070	GTTTCACCACCGGGTGCGCT	9521	1	-1.03
TGME49_054070_6_996	TGME49_054070	TGME49_254070	254070	GTAAGACAGGCGATGTATGT	8087	2	-1.03
TGME49_054080_18_461	TGME49_054080	TGME49_254080	254080	GGAGGCGCCTATTCAACTTG	6196	4	1.41
TGME49_054080_20_461	TGME49_054080	TGME49_254080	254080	GATTAGCGAGCCTGCCCCCA	3755	1	1.41
TGME49_054080_29_922	TGME49_054080	TGME49_254080	254080	GCCGACGGTGCTTTGAGTGC	7759	9	1.41
TGME49_054080_36_461	TGME49_054080	TGME49_254080	254080	GTCACTCGACCAATTATGTA	4357	3	1.41
TGME49_054080_5_922	TGME49_054080	TGME49_254080	254080	GGGGGGAATTGTCCTCGCAT	3158	1	1.41
TGME49_054470_4_899	TGME49_054470	TGME49_254470	MYR1	GAATCACGGTCTGAGAAGGT	16775	23	0.88
TGME49_054470_42_1798	TGME49_054470	TGME49_254470	MYR1	GCGCCGAACACCTCCCGTAA	0	0	0.88
TGME49_054470_56_1798	TGME49_054470	TGME49_254470	MYR1	GCTGTCGGGACTGCGAAGTA	23422	33	0.88
TGME49_054470_89_0	TGME49_054470	TGME49_254470	MYR1	GTGCCCTTGAAGTCACCGTC	44121	89	0.88
TGME49_054470_91_1798	TGME49_054470	TGME49_254470	MYR1	GGGAGCATCCGTACGGCTTG	45569	59	0.88
TGME49_054720_25_842	TGME49_054720	TGME49_254720	GRA8	GATTGGGAATAACGCTTGGA	4797	3	1.56
TGME49_054720_38_842	TGME49_054720	TGME49_254720	GRA8	GCTGGCTGTGGCATGCCCGC	18483	37	1.56
TGME49_054720_53_842	TGME49_054720	TGME49_254720	GRA8	GCTGGGGAGCTGCCGCGGGA	32895	26	1.56
TGME49_054720_72_842	TGME49_054720	TGME49_254720	GRA8	GCGGGACGGAAACCCGGAGG	5764	8	1.56
TGME49_054720_9_842	TGME49_054720	TGME49_254720	GRA8	GACGACGCTCCGTAACTGCT	55290	97	1.56
TGME49_054880_1_1360	TGME49_054880	TGME49_254880	254880	GTTTCCTGTTTGGTGTTGGA	2527	3	-1.37
TGME49_054880_21_3060	TGME49_054880	TGME49_254880	254880	GACCAGCTACAGACCAGTTG	37089	8	-1.37
TGME49_054880_25_4080	TGME49_054880	TGME49_254880	254880	GTTCTTCATGCTGTCCCACG	3295	0	-1.37
TGME49_054880_29_1020	TGME49_054880	TGME49_254880	254880	GGAACGGATCACCCGGCTCG	6490	3	-1.37
TGME49_054880_33_1020	TGME49_054880	TGME49_254880	254880	GGGACCGTCTCTTTTAGCAG	11066	2	-1.37
TGME49_058230_2_1960	TGME49_058230	TGME49_258230	ROP20	GCCGAAACCGTAGAGTTCTA	17214	6	0.98
TGME49_058230_35_980	TGME49_058230	TGME49_258230	ROP20	GACCTCACAGCTGGAACGGG	48878	38	0.98
TGME49_058230_38_1470	TGME49_058230	TGME49_258230	ROP20	GCTGGAGAAGAAATTGGAGA	32311	18	0.98
TGME49_058230_47_1470	TGME49_058230	TGME49_258230	ROP20	GTACATGGTGCGTGCTCGCG	50357	53	0.98
TGME49_058230_8_1470	TGME49_058230	TGME49_258230	ROP20	GTTGGCAACGGGACTGGAAC	34825	21	0.98
TGME49_058360_18_3340	TGME49_058360	TGME49_258360	258360	GGCACTTTCCGAACTGTTGC	20966	13	-0.89
TGME49_058360_3_3340	TGME49_058360	TGME49_258360	258360	GCCCAAGAGAGCGTGTCCGC	45189	9	-0.89
TGME49_058360_3_4008	TGME49_058360	TGME49_258360	258360	GGGCGTACCGATACCGCAAG	30932	44	-0.89
TGME49_058360_55_3340	TGME49_058360	TGME49_258360	258360	GTCTTCTTCGTCTGCCTCAG	40135	22	-0.89
TGME49_058360_9_3340	TGME49_058360	TGME49_258360	258360	GTCTCACGGTCCTGGTCGTT	33	0	-0.89
TGME49_058370_1_2200	TGME49_058370	TGME49_258370	ROP28	GCACGAAATTGTAGGGTGAC	18669	10	0.27
TGME49_058370_12_1760	TGME49_058370	TGME49_258370	ROP28	GTCATCTCCCCCTGCATGTT	35635	36	0.27
TGME49_058370_13_2200	TGME49_058370	TGME49_258370	ROP28	GTCTGAGGATCTGCTGATTA	13441	27	0.27
TGME49_058370_25_2200	TGME49_058370	TGME49_258370	ROP28	GGGTTCCGCCTCTCCAAATG	44891	46	0.27
TGME49_058370_44_1760	TGME49_058370	TGME49_258370	ROP28	GAGCGGAACGTACACCCGGT	10924	9	0.27
TGME49_058460_10_1455	TGME49_058460	TGME49_258462	258462	GACCTGCCGCTACCGCTAAA	18046	16	1.79
TGME49_058460_22_1455	TGME49_058460	TGME49_258462	258462	GCCCCACTATCGTCCGAGTC	4710	6	1.79
TGME49_058460_29_1455	TGME49_058460	TGME49_258462	258462	GCCGCCTTTCGGCAAGCCAT	850	0	1.79
TGME49_058460_36_1455	TGME49_058460	TGME49_258462	258462	GCCGCCGTGTTTCGCAGGCG	1081	5	1.79
TGME49_058460_4_1455	TGME49_058460	TGME49_258462	258462	GCCGGTCCAAAGTTGGGCAA	1975	0	1.79
TGME49_058580_21_2284	TGME49_058580	TGME49_258580	ROP17	GAAACCGTAGCCTCCGCAGC	38876	14	1.29
TGME49_058580_39_1713	TGME49_058580	TGME49_258580	ROP17	GCGAATGGTTGCCCTGTGGT	27799	35	1.29
TGME49_058580_52_1713	TGME49_058580	TGME49_258580	ROP17	GGTATGTCCCGACCGCTTGT	29342	14	1.29
TGME49_058580_59_2284	TGME49_058580	TGME49_258580	ROP17	GAACCTCCCATCACGGTAAT	0	0	1.29
TGME49_058580_66_2284	TGME49_058580	TGME49_258580	ROP17	GATGACTGGCAGGTCTTCGT	14626	5	1.29
TGME49_058660_3_2895	TGME49_058660	TGME49_258660	ROP6	GTCACTCGCATTTTCGATGA	21410	24	0.28
TGME49_058660_31_2316	TGME49_058660	TGME49_258660	ROP6	GTCGAGAAGTTCGTCCTCGA	15973	3	0.28
TGME49_058660_39_2316	TGME49_058660	TGME49_258660	ROP6	GCGCATGCGCGAATCTTTCG	28486	19	0.28
TGME49_058660_48_2316	TGME49_058660	TGME49_258660	ROP6	GATCTGGACAAACGAAGCAG	15239	5	0.28
TGME49_058660_64_2316	TGME49_058660	TGME49_258660	ROP6	GTCGCCCTCCTGCTGGAGAA	46492	70	0.28
TGME49_058800_13_704	TGME49_058800	TGME49_258800	ROP31	GTCTTGATTGCCTAGAAGCT	10349	6	-0.2
TGME49_058800_15_704	TGME49_058800	TGME49_258800	ROP31	GGTCGCTGGGGACTAGTAGC	20627	10	-0.2
TGME49_058800_24_704	TGME49_058800	TGME49_258800	ROP31	GATATCACCGTTGACTGTTC	25440	19	-0.2
TGME49_058800_32_352	TGME49_058800	TGME49_258800	ROP31	GTAAGGTTGACTCTCGATCC	86282	62	-0.2
TGME49_058800_8_704	TGME49_058800	TGME49_258800	ROP31	GTCTCGGCGCATAATTTTCA	23032	17	-0.2
TGME49_058870_1_5466	TGME49_058870	TGME49_258870	258870	GAATAACAGAAGATAATGTC	12776	6	1.035
TGME49_058870_10_5466	TGME49_058870	TGME49_258870	258870	GGGGATCCCACTTCTCCCAA	38362	23	1.035
TGME49_058870_17_5466	TGME49_058870	TGME49_258870	258870	GAACGCATAACAATACAGAT	25789	22	1.035
TGME49_058870_22_5466	TGME49_058870	TGME49_258870	258870	GTAGTCCACGTGCATCGAGG	6252	10	1.035
TGME49_058870_38_4555	TGME49_058870	TGME49_258870	258870	GTTGTCTTCTCTTCTATTCG	112752	12	1.035
TGME49_059830_33_818	TGME49_059830	TGME49_259830	259830	GCACAAAGAGGAAGACGAAT	36168	0	0.05
TGME49_059830_52_1636	TGME49_059830	TGME49_259830	259830	GAAGTAGCCCCCGTCGTAGG	44152	2	0.05
TGME49_059830_54_818	TGME49_059830	TGME49_259830	259830	GTACAGTTTCTCTGAGGAAC	40404	50	0.05
TGME49_059830_83_0	TGME49_059830	TGME49_259830	259830	GGCGTCAACAGGGGATCCGT	31507	2	0.05
TGME49_059830_96_0	TGME49_059830	TGME49_259830	259830	GCGTCGTGTCCACCTCGCCG	71676	5	0.05
TGME49_060520_1_1748	TGME49_060520	TGME49_260520	GRA50_CST6	GTTGACAACTGAGTTCGCAC	7699	3	1.9
TGME49_060520_20_1748	TGME49_060520	TGME49_260520	GRA50_CST6	GAGATGCCCGCGGAAGTCAT	2754	0	1.9
TGME49_060520_33_1748	TGME49_060520	TGME49_260520	GRA50_CST6	GAACAGGTCGACCAGCGCAG	16232	16	1.9
TGME49_060520_38_1311	TGME49_060520	TGME49_260520	GRA50_CST6	GGTGGGCTCGAAATTCCGCT	9148	5	1.9
TGME49_060520_44_1311	TGME49_060520	TGME49_260520	GRA50_CST6	GGCTGAGAACTTTGTCGGTA	6337	6	1.9
TGME49_061440_13_3091	TGME49_061440	TGME49_261440	ARO	GTACGACAACAACGATATTG	6447	0	-2.1
TGME49_061440_4_2529	TGME49_061440	TGME49_261440	ARO	GGGCACAGGAAAACGAGTAT	6248	0	-2.1
TGME49_061440_4_4215	TGME49_061440	TGME49_261440	ARO	GACGAAATCCGAGAAGCAGG	10344	0	-2.1
TGME49_061440_7_2529	TGME49_061440	TGME49_261440	ARO	GCATATGACGGAAGGACCCG	22228	0	-2.1
TGME49_061440_9_3653	TGME49_061440	TGME49_261440	ARO	GGCCAGCTGCGTCGCAGCAA	4305	0	-2.1
TGME49_061740_14_1308	TGME49_061740	TGME49_261740	ROP47	GGCCGACGCACTTCGGATAA	7134	5	0.31
TGME49_061740_2_1308	TGME49_061740	TGME49_261740	ROP47	GGGCGACCGTGACAGGGAGG	1145	1	0.31
TGME49_061740_22_1308	TGME49_061740	TGME49_261740	ROP47	GCGGTACACTCCGGGCTTAC	0	0	0.31
TGME49_061740_7_1308	TGME49_061740	TGME49_261740	ROP47	GAAGACAAGAGCTCTGAAGA	0	0	0.31
TGME49_061740_8_1308	TGME49_061740	TGME49_261740	ROP47	GAAAGGTGAAGAAGGTGACG	19913	3	0.31
TGME49_061750_14_4200	TGME49_061750	TGME49_261750	RON10	GCCGACTCCTTTGCTTCTTG	26358	8	0.52
TGME49_061750_18_4200	TGME49_061750	TGME49_261750	RON10	GCAGTGGCACCTTCCTGCGA	3980	1	0.52
TGME49_061750_26_3360	TGME49_061750	TGME49_261750	RON10	GGACTCGCCTTCCAAAAGGC	4343	0	0.52
TGME49_061750_30_4200	TGME49_061750	TGME49_261750	RON10	GGCCCAGATGCCTCCGCTGG	0	0	0.52
TGME49_061750_31_5040	TGME49_061750	TGME49_261750	RON10	GAGAAGAGTCAAGACAAAGA	59174	11	0.52
TGME49_062050_11_1575	TGME49_062050	TGME49_262050	ROP39	GTCGTTCGCCACTTGACAAT	24359	36	1.97
TGME49_062050_14_1050	TGME49_062050	TGME49_262050	ROP39	GCTAACCGACTGGCAAGAAG	30180	25	1.97
TGME49_062050_24_1050	TGME49_062050	TGME49_262050	ROP39	GCGTGTAACTCTCGATAGAG	55631	102	1.97
TGME49_062050_29_1050	TGME49_062050	TGME49_262050	ROP39	GCAGCGTGATACGAGGGCTG	18103	8	1.97
TGME49_062050_46_525	TGME49_062050	TGME49_262050	ROP39	GGGCCACAACAGACGCCACC	25009	103	1.97
TGME49_062400_10_7406	TGME49_062400	TGME49_262400	262400	GGGGCTTCCAGCAACCACCC	8932	14	1.24
TGME49_062400_10_8694	TGME49_062400	TGME49_262400	262400	GCGCTTCCGGAGGATAGAAA	7642	3	1.24
TGME49_062400_22_8372	TGME49_062400	TGME49_262400	262400	GGGCTCTAGCCATTCATCGT	10037	14	1.24
TGME49_062400_28_7406	TGME49_062400	TGME49_262400	262400	GTGGTTTGGGCTCGAAGGAC	20902	28	1.24
TGME49_062400_8_8050	TGME49_062400	TGME49_262400	262400	GTCCGACGCCACCACAGACT	39495	50	1.24
TGME49_062730_15_2865	TGME49_062730	TGME49_262730	ROP16	GTTCGTTGTGTCAATGGTTG	44744	66	1.11
TGME49_062730_27_2865	TGME49_062730	TGME49_262730	ROP16	GAGATGCGAGGGTGAAAGCT	19669	15	1.11
TGME49_062730_35_2292	TGME49_062730	TGME49_262730	ROP16	GACCGCTACGAGAAGCTGTG	14650	27	1.11
TGME49_062730_52_2292	TGME49_062730	TGME49_262730	ROP16	GATCGCAATCTGTCTTTGAG	11838	14	1.11
TGME49_062730_75_2865	TGME49_062730	TGME49_262730	ROP16	GGAAAGAGTAGAATCTGGAG	8439	6	1.11
TGME49_062920_1_676	TGME49_062920	TGME49_262920	262920	GCTGATGTAGCAACAGCGGC	10515	7	0.56
TGME49_062920_15_676	TGME49_062920	TGME49_262920	262920	GTTGGCCTGCCGCGCTGACT	13830	25	0.56
TGME49_062920_33_338	TGME49_062920	TGME49_262920	262920	GGAAGGTCTCGAGAAGGTTC	3028	5	0.56
TGME49_062920_37_676	TGME49_062920	TGME49_262920	262920	GATTTTCACAACGCTGCTCA	3097	2	0.56
TGME49_062920_5_676	TGME49_062920	TGME49_262920	262920	GTTTCTCTCTCAGGTGGCAA	1083	0	0.56
TGME49_063220_2_932	TGME49_063220	TGME49_263220	ROP21	GCACGCGCAGTGCGGTTCGT	33357	73	0.48
TGME49_063220_42_1864	TGME49_063220	TGME49_263220	ROP21	GGTGTGGAGCGAACTTGAAT	62765	25	0.48
TGME49_063220_50_1864	TGME49_063220	TGME49_263220	ROP21	GTCCGTAGCCACCTGCGCCG	17945	6	0.48
TGME49_063220_70_932	TGME49_063220	TGME49_263220	ROP21	GGTGACTAGACTCTTCAAGG	48536	12	0.48
TGME49_063220_99_0	TGME49_063220	TGME49_263220	ROP21	GTCAGCGTCGCCGTCCTCAT	23863	13	0.48
TGME49_064600_22_1311	TGME49_064600	TGME49_264600	264600	GGAGATGCCCAGCACAGGAT	3079	4	0.95
TGME49_064600_28_1311	TGME49_064600	TGME49_264600	264600	GCAAATCCCGGATAAAGAGG	25340	18	0.95
TGME49_064600_35_874	TGME49_064600	TGME49_264600	264600	GAGATGAAGACGCCTTCGAC	146	0	0.95
TGME49_064600_36_1311	TGME49_064600	TGME49_264600	264600	GCCGCTGGAAGGTTCCACCG	200	0	0.95
TGME49_064600_5_1311	TGME49_064600	TGME49_264600	264600	GTGAAGGCATTCCGGATGAA	7268	11	0.95
TGME49_064660_13_2432	TGME49_064660	TGME49_264660	CST1	GAGCCTCGTCATAGAGTTGC	6500	9	0.85
TGME49_064660_21_2736	TGME49_064660	TGME49_264660	CST1	GACAACACCTCCGTCCACGA	0	0	0.85
TGME49_064660_24_1824	TGME49_064660	TGME49_264660	CST1	GTAACATAACTTTGTTTCTG	27269	26	0.85
TGME49_064660_25_3952	TGME49_064660	TGME49_264660	CST1	GGTAGTACTGCAGAGCCATC	1580	1	0.85
TGME49_064660_30_2128	TGME49_064660	TGME49_264660	CST1	GGGGTTTTCCCACACGTCGC	105823	72	0.85
TGME49_066050_1_842	TGME49_066050	TGME49_266050	266050	GACTGTGTTTCCTGAAAGTA	2579	11	2.1
TGME49_066050_23_842	TGME49_066050	TGME49_266050	266050	GCGGAGTCCAACAGAGCAGG	16403	16	2.1
TGME49_066050_30_842	TGME49_066050	TGME49_266050	266050	GTCCGTGTCCTGTTCAAAAC	20374	27	2.1
TGME49_066050_33_842	TGME49_066050	TGME49_266050	266050	GGTGGTCCCTTTGATGACGA	23549	23	2.1
TGME49_066050_6_842	TGME49_066050	TGME49_266050	266050	GTAATTATCCCAGTTTACCG	0	0	2.1
TGME49_066430_0_720	TGME49_066430	TGME49_266435	266435	GAAGAAGCTTGGCAATTTCT	185	0	-1.39
TGME49_066430_16_480	TGME49_066430	TGME49_266435	266435	GCTAACAATTCGGAGACAAA	2653	0	-1.39
TGME49_066430_21_480	TGME49_066430	TGME49_266435	266435	GATTTGTGAAGAACCCTGAG	14908	6	-1.39
TGME49_066430_26_480	TGME49_066430	TGME49_266435	266435	GGTAGATGTAAGGCACCATC	4201	1	-1.39
TGME49_066440_10_1138	TGME49_066440	TGME49_266435	266435	GAGAGGTCCCCGAAAGACAA	11025	4	-1.39
TGME49_066440_12_2276	TGME49_066440	TGME49_266435	266435	GCGTGGATACTGCAGGACGC	1159	0	-1.39
TGME49_066440_15_1138	TGME49_066440	TGME49_266435	266435	GCTGAGAAGAATATCGAAGG	20560	9	-1.39
TGME49_066440_23_1138	TGME49_066440	TGME49_266435	266435	GTTGCACCAGAGCCGAGGCC	7675	5	-1.39
TGME49_066440_67_2276	TGME49_066440	TGME49_266435	266435	GCGGCAGTTTCCCTGAACAA	11410	3	-1.39
TGME49_067740_2_1100	TGME49_067740	TGME49_267740	GRA49	GGCTTAGCAGGTCTTTTATA	0	0	1.78
TGME49_067740_3_1100	TGME49_067740	TGME49_267740	GRA49	GTCTGTAATAATCGCGTCCG	9315	11	1.78
TGME49_067740_39_550	TGME49_067740	TGME49_267740	GRA49	GGGTCCCAGCCTGAGACACT	14583	22	1.78
TGME49_067740_49_550	TGME49_067740	TGME49_267740	GRA49	GTTGCCGTTGAATCCGCCAT	5808	6	1.78
TGME49_067740_55_550	TGME49_067740	TGME49_267740	GRA49	GGCGCACTGACCGCGTACGC	0	0	1.78
TGME49_068760_12_2152	TGME49_068760	TGME49_268760	268760	GCCAAAAACTTCTCCTCTGT	12062	18	1.84
TGME49_068760_23_2152	TGME49_068760	TGME49_268760	268760	GCTGCACTGACGGTTCCTCG	155102	77	1.84
TGME49_068760_28_2152	TGME49_068760	TGME49_268760	268760	GGAGAATGCTGCGTTCGATC	63635	82	1.84
TGME49_068760_41_2152	TGME49_068760	TGME49_268760	268760	GGACGAGACTTGGAAAAAAA	11946	10	1.84
TGME49_068760_7_2152	TGME49_068760	TGME49_268760	268760	GTCAATCATGCCGTGAAGCA	130408	76	1.84
TGME49_068790_17_942	TGME49_068790	TGME49_268790	268790	GAAGACATCGCGGGCAGCCT	5801	2	1.63
TGME49_068790_20_942	TGME49_068790	TGME49_268790	268790	GTTTACTTCTTGCAACCACG	9420	0	1.63
TGME49_068790_25_942	TGME49_068790	TGME49_268790	268790	GTGCGAACGACGTGGTTGAT	7143	4	1.63
TGME49_068790_29_942	TGME49_068790	TGME49_268790	268790	GCATCGTTGAGGAGGCTCTA	8612	10	1.63
TGME49_068790_9_942	TGME49_068790	TGME49_268790	268790	GGTCCCCTGTGGTCGCCATA	1713	4	1.63
TGME49_068900_1_4644	TGME49_068900	TGME49_268900	GRA10	GACCCGCTGCAACACGACCT	64110	0	-4.56
TGME49_068900_18_3096	TGME49_068900	TGME49_268900	GRA10	GTTGGCCAATCCCGCCGACG	55298	72	-4.56
TGME49_068900_2_3096	TGME49_068900	TGME49_268900	GRA10	GATTCCCCCACACTGCCCGG	33540	1	-4.56
TGME49_068900_27_3870	TGME49_068900	TGME49_268900	GRA10	GACCCGCCCCCGTTGCACTG	26151	1	-4.56
TGME49_068900_76_3870	TGME49_068900	TGME49_268900	GRA10	GGTCGCGCATCTGACCAGCA	16270	0	-4.56
TGME49_068970_13_1269	TGME49_068970	TGME49_268970	268970	GTTTCGGGAGTTCCAAACGA	6221	7	1.19
TGME49_068970_17_1269	TGME49_068970	TGME49_268970	268970	GCGGTGTCCGCACAAACTGG	14106	21	1.19
TGME49_068970_20_1269	TGME49_068970	TGME49_268970	268970	GTGAAGGTAAGAGACAATAT	49920	43	1.19
TGME49_068970_44_846	TGME49_068970	TGME49_268970	268970	GTTGCATCACTGCTTCGTCC	37713	51	1.19
TGME49_068970_9_1269	TGME49_068970	TGME49_268970	268970	GCCTATAGCCATCGCCTTTG	44100	38	1.19
TGME49_069460_14_1728	TGME49_069460	TGME49_269460	EFPP	GCTGGCGATGTCGCAGTTGC	33526	11	-0.81
TGME49_069460_21_3456	TGME49_069460	TGME49_269460	EFPP	GGTGTGCCTCTGGCAGACAA	19896	1	-0.81
TGME49_069460_41_6048	TGME49_069460	TGME49_269460	EFPP	GGCAGCGACGAGGCTGCACA	65503	11	-0.81
TGME49_069460_5_5184	TGME49_069460	TGME49_269460	EFPP	GCTTCCTTTTTGACCAGATC	23569	7	-0.81
TGME49_069460_6_864	TGME49_069460	TGME49_269460	EFPP	GCCTCTCTGTCTCCAGCACC	12682	1	-0.81
TGME49_069690_1_1502	TGME49_069690	TGME49_269690	GRA29	GGAGGATCGCGCAAATGCTG	7280	10	1.54
TGME49_069690_14_2253	TGME49_069690	TGME49_269690	GRA29	GTTCAAAATCTCCTGAACTC	82598	60	1.54
TGME49_069690_18_1502	TGME49_069690	TGME49_269690	GRA29	GCTTCGAAAGGAGGAGCCAG	7479	1	1.54
TGME49_069690_40_2253	TGME49_069690	TGME49_269690	GRA29	GCGTGCGGACCTCGTCTCCG	46487	44	1.54
TGME49_069690_9_2253	TGME49_069690	TGME49_269690	GRA29	GTTGGTAGATCGCGACAATC	28342	24	1.54
TGME49_069880_13_771	TGME49_069880	TGME49_269885	TLN1	GCCCTGATGATCTTCCAACA	3451	5	-1.72
TGME49_069880_18_771	TGME49_069880	TGME49_269885	TLN1	GCTTGTTGGAAGATCATCAG	289	2	-1.72
TGME49_069880_21_771	TGME49_069880	TGME49_269885	TLN1	GTTGGGAGATCATCAGGGTA	6982	6	-1.72
TGME49_069880_3_771	TGME49_069880	TGME49_269885	TLN1	GGGTATGGTGTACCGCTTGT	1408	3	-1.72
TGME49_069880_7_771	TGME49_069880	TGME49_269885	TLN1	GGGTATGGTGTACTGCTTGT	9995	18	-1.72
TGME49_069890_23_810	TGME49_069890	TGME49_269885	TLN1	GGGCGTTGACTTCTTTGAGC	7098	2	-1.72
TGME49_069890_28_810	TGME49_069890	TGME49_269885	TLN1	GCCTACGGCCGTCATCGGTG	4339	9	-1.72
TGME49_069890_55_0	TGME49_069890	TGME49_269885	TLN1	GGTTTGGCAGCTCGATGTAG	22522	13	-1.72
TGME49_069890_59_0	TGME49_069890	TGME49_269885	TLN1	GTTCCGGATCTGAAACGAGG	0	0	-1.72
TGME49_069890_73_0	TGME49_069890	TGME49_269885	TLN1	GCTGTAAAATGGGCCAGGCC	3639	3	-1.72
TGME49_069920_0_6762	TGME49_069920	TGME49_269920	269920	GCCGAAAATCTGCTGCAGAG	42621	30	0.52
TGME49_069920_20_8232	TGME49_069920	TGME49_269920	269920	GAGTTTGTGTGTCTGAGATC	20949	18	0.52
TGME49_069920_25_8232	TGME49_069920	TGME49_269920	269920	GAGACGCGGAGACCGGAATT	25069	21	0.52
TGME49_069920_4_8232	TGME49_069920	TGME49_269920	269920	GGCTGTAGGAGGACGACCGT	14114	7	0.52
TGME49_069920_5_5880	TGME49_069920	TGME49_269920	269920	GTAACGAAGAGGCGGTTTGA	17893	5	0.52
TGME49_069950_24_4930	TGME49_069950	TGME49_269950	269950	GATCCGCCGCGCTCCTAACT	23147	5	0.44
TGME49_069950_44_4930	TGME49_069950	TGME49_269950	269950	GTCCTGGTCAGTGACTTGTG	17618	6	0.44
TGME49_069950_76_4930	TGME49_069950	TGME49_269950	269950	GGGACGTCGCCATATGGACG	6483	2	0.44
TGME49_069950_82_4930	TGME49_069950	TGME49_269950	269950	GGTGCTCAGAAATGACCGCA	5455	3	0.44
TGME49_069950_9_4930	TGME49_069950	TGME49_269950	269950	GTCATGGTGGCTGACTTGAA	4898	1	0.44
TGME49_070200_27_2950	TGME49_070200	TGME49_270200	270200	GCGGACATCAGCGCCTGCAG	12252	12	0.65
TGME49_070200_52_2360	TGME49_070200	TGME49_270200	270200	GCGGAGAAGCTGCAGGGGGA	6049	2	0.65
TGME49_070200_53_2950	TGME49_070200	TGME49_270200	270200	GACATCAGAGTCGGGGTCAA	555	0	0.65
TGME49_070200_63_2360	TGME49_070200	TGME49_270200	270200	GTCCGGGTAAAGGGACACCA	7111	0	0.65
TGME49_070200_70_1770	TGME49_070200	TGME49_270200	270200	GCTGAAACACGCACCCCAAC	8735	4	0.65
TGME49_070240_1_1659	TGME49_070240	TGME49_270240	MAG1	GCGGCTTCCACACTAGCACT	23486	17	1.25
TGME49_070240_10_1659	TGME49_070240	TGME49_270240	MAG1	GCCTGTTGTTCTTCACAGTC	9988	13	1.25
TGME49_070240_14_1659	TGME49_070240	TGME49_270240	MAG1	GCCTGAATGGAAATCGTGAT	19109	16	1.25
TGME49_070240_45_1659	TGME49_070240	TGME49_270240	MAG1	GATACACAACCTGATCCGGG	45792	11	1.25
TGME49_070240_57_1106	TGME49_070240	TGME49_270240	MAG1	GGATGCTGAATCACTCGGAA	23585	14	1.25
TGME49_070250_10_1868	TGME49_070250	TGME49_270250	GRA1	GATCGGAGAATCTGTAGAGC	6225	9	-5.27
TGME49_070250_14_1868	TGME49_070250	TGME49_270250	GRA1	GCTGAGTGGAGGGACAGGGC	7689	0	-5.27
TGME49_070250_21_1868	TGME49_070250	TGME49_270250	GRA1	GCAGATCGGGCGTCTCTCCT	1731	0	-5.27
TGME49_070250_22_1401	TGME49_070250	TGME49_270250	GRA1	GGGCAATGTTAACATGGAGG	23297	11	-5.27
TGME49_070250_6_1868	TGME49_070250	TGME49_270250	GRA1	GATGGGGAACACGTATCGTG	9338	0	-5.27
TGME49_070320_105_1065	TGME49_070320	TGME49_270320	PPM3C	GCGCCTGCCGAGCATCGTGG	11274	7	1.24
TGME49_070320_34_2130	TGME49_070320	TGME49_270320	PPM3C	GAGCTTTTATGCGAACGTTT	33806	13	1.24
TGME49_070320_48_1065	TGME49_070320	TGME49_270320	PPM3C	GGCAGACTCGCCCGCGAGCG	4932	2	1.24
TGME49_070320_62_1065	TGME49_070320	TGME49_270320	PPM3C	GATCGAGAGCCTCTTGGGTC	28502	9	1.24
TGME49_070320_68_3195	TGME49_070320	TGME49_270320	PPM3C	GCTGCACGTCGGGGACGCGG	38217	10	1.24
TGME49_070700_19_2584	TGME49_070700	TGME49_270700	MYR2	GTGACTTCCAGAGTCAACGC	54773	84	2.39
TGME49_070700_2_2584	TGME49_070700	TGME49_270700	MYR2	GCGCTGGTCCCCGTCCCTCA	22989	11	2.39
TGME49_070700_26_2584	TGME49_070700	TGME49_270700	MYR2	GCACGGTCCGCCGGTCCGCC	24314	52	2.39
TGME49_070700_43_2584	TGME49_070700	TGME49_270700	MYR2	GAGCACGAACGAGCCTAGCC	16378	14	2.39
TGME49_070700_65_1938	TGME49_070700	TGME49_270700	MYR2	GAATAACGGCTTGTCCGGGG	19598	19	2.39
TGME49_070920_14_1040	TGME49_070920	TGME49_270920	ROP32	GTTCCTCCCACACCCAGAAG	56219	25	0.39
TGME49_070920_27_1040	TGME49_070920	TGME49_270920	ROP32	GCCTCCAGGCATCGTGGCTG	9033	3	0.39
TGME49_070920_28_520	TGME49_070920	TGME49_270920	ROP32	GCGCTGCCCCCCGCCGACTC	40448	32	0.39
TGME49_070920_38_520	TGME49_070920	TGME49_270920	ROP32	GCCACGAAGGTCGTGGTGAT	20307	39	0.39
TGME49_070920_9_520	TGME49_070920	TGME49_270920	ROP32	GGACTGTGAATAGACCCGAC	40253	32	0.39
TGME49_071270_2_5028	TGME49_071270	TGME49_271270	271270	GCTTGGCTTTCGTTGAATCC	11727	3	-0.55
TGME49_071270_24_5028	TGME49_071270	TGME49_271270	271270	GCTGGCACTGGCAAGACCAT	2723	1	-0.55
TGME49_071270_6_5028	TGME49_071270	TGME49_271270	271270	GTGCTGTGTACCGTACGCAG	27123	15	-0.55
TGME49_071270_71_4190	TGME49_071270	TGME49_271270	271270	GAGGTCTCGTTGCTGCGTTC	0	0	-0.55
TGME49_071270_9_5028	TGME49_071270	TGME49_271270	271270	GATGCTTCCCTCCCCACGTC	5167	0	-0.55
TGME49_072420_113_5300	TGME49_072420	TGME49_272420	LCAT	GTCTTGAGCGGAAGCAGAAG	32243	61	0.57
TGME49_072420_124_5300	TGME49_072420	TGME49_272420	LCAT	GACGCAACGTCCGTCTTGAA	11863	21	0.57
TGME49_072420_32_4240	TGME49_072420	TGME49_272420	LCAT	GGTTGTTCATTTCCGTGTAT	8599	10	0.57
TGME49_072420_67_3180	TGME49_072420	TGME49_272420	LCAT	GAGTCTCTCAAGAGACCTGC	2914	0	0.57
TGME49_072420_95_5300	TGME49_072420	TGME49_272420	LCAT	GGGGTCACGCGAGGGAAAGG	36948	28	0.57
TGME49_072460_0_2550	TGME49_072460	TGME49_272460	272460	GCGAGGCAGTGCTGCGCTAT	619	3	1.14
TGME49_072460_12_2550	TGME49_072460	TGME49_272460	272460	GATTCCCCAGAATGGACAAA	47	0	1.14
TGME49_072460_21_2550	TGME49_072460	TGME49_272460	272460	GGGTTCACAACGCGGTATTC	69	1	1.14
TGME49_072460_45_2040	TGME49_072460	TGME49_272460	272460	GATATAGTCGAAACACATCC	949	0	1.14
TGME49_072460_46_2550	TGME49_072460	TGME49_272460	272460	GGCTGTCCCACCCGAGCATG	20497	9	1.14
TGME49_073860_21_950	TGME49_073860	TGME49_273860	273860	GAATCGATGTCGCATCGCCT	7697	9	0.95
TGME49_073860_29_950	TGME49_073860	TGME49_273860	273860	GAGGACATAGTACATTCTGC	8377	8	0.95
TGME49_073860_3_1425	TGME49_073860	TGME49_273860	273860	GTCCAGAAAAGACGAATAGT	13651	7	0.95
TGME49_073860_32_950	TGME49_073860	TGME49_273860	273860	GCATCAGCAGATTTCCCACA	6287	0	0.95
TGME49_073860_34_950	TGME49_073860	TGME49_273860	273860	GCGAGAGAGTCAGACTTTAT	15749	41	0.95
TGME49_073980_1_882	TGME49_073980	TGME49_273980	273980	GCCGAGAGCGGCGAGGATAG	9840	25	0.86
TGME49_073980_18_588	TGME49_073980	TGME49_273980	273980	GTGTGACAGCCGTTGCGACC	315	0	0.86
TGME49_073980_39_588	TGME49_073980	TGME49_273980	273980	GGCGGTGGCCCTTCCTGGAC	5013	5	0.86
TGME49_073980_6_882	TGME49_073980	TGME49_273980	273980	GGGCTACTACATGATGAATA	3485	11	0.86
TGME49_073980_8_882	TGME49_073980	TGME49_273980	273980	GCTGGTGATGAGCAGTCTGC	2339	5	0.86
TGME49_075440_1_2500	TGME49_075440	TGME49_275440	GRA6	GTCGCCCTCCGCCGCATCGG	7429	2	1.84
TGME49_075440_24_2500	TGME49_075440	TGME49_275440	GRA6	GAGCAGACAGCGGTGGTGTT	12665	26	1.84
TGME49_075440_27_2500	TGME49_075440	TGME49_275440	GRA6	GTACTCGTCAATTCGTTGGG	6627	24	1.84
TGME49_075440_7_2500	TGME49_075440	TGME49_275440	GRA6	GCGGCGATGGGCGGTGGCCA	12538	9	1.84
TGME49_075440_79_1875	TGME49_075440	TGME49_275440	GRA6	GTCCCGCGCTGGCGAATGAG	1509	4	1.84
TGME49_075460_19_1034	TGME49_075460	TGME49_275460	275460	GCAGCCACAGTAACTAACTG	14081	25	2.32
TGME49_075460_25_1034	TGME49_075460	TGME49_275460	275460	GCGCTTTGCGCCCAGAAATG	9758	17	2.32
TGME49_075460_29_1034	TGME49_075460	TGME49_275460	275460	GTATAAAACGGCTGAAACGT	13886	9	2.32
TGME49_075460_34_1034	TGME49_075460	TGME49_275460	275460	GTCACTAACGAAACCATCAA	1011	4	2.32
TGME49_075460_47_1034	TGME49_075460	TGME49_275460	275460	GATGTGGGTCAAGGCCTTCA	29698	25	2.32
TGME49_075470_21_1480	TGME49_075470	TGME49_275470	GRA15	GCTGAGCATCCGGAGTGTGC	24330	18	2.33
TGME49_075470_28_740	TGME49_075470	TGME49_275470	GRA15	GAGCGACTTCTAAACACGTG	28960	61	2.33
TGME49_075470_35_1480	TGME49_075470	TGME49_275470	GRA15	GTGCATGTGGTTGCTAGTGG	5323	5	2.33
TGME49_075470_4_1480	TGME49_075470	TGME49_275470	GRA15	GGTCGACGACGTGGGGAGTT	1061	6	2.33
TGME49_075470_40_740	TGME49_075470	TGME49_275470	GRA15	GTACGCTCCTAGCAAAATGA	43846	78	2.33
TGME49_075860_26_674	TGME49_075860	TGME49_275860	275860	GCTAAGCTCTACCTCAAATT	14199	9	2.13
TGME49_075860_39_1348	TGME49_075860	TGME49_275860	275860	GCTTCCCCACCATTCCCAGA	0	0	2.13
TGME49_075860_41_1348	TGME49_075860	TGME49_275860	275860	GTATCCTCACTGTGAACTCG	21292	12	2.13
TGME49_075860_46_674	TGME49_075860	TGME49_275860	275860	GGCAGAGCTCCGGGCCCGTC	12562	16	2.13
TGME49_075860_55_1348	TGME49_075860	TGME49_275860	275860	GTGAGCGTACTCGAATGTCG	35483	37	2.13
TGME49_076130_1_5616	TGME49_076130	TGME49_276130	CPC2	GATCCCAGCGAGCAAATGAA	3649	3	-1.18
TGME49_076130_10_8736	TGME49_076130	TGME49_276130	CPC2	GGGATGCCGTATCCGCAGTA	8046	9	-1.18
TGME49_076130_22_6864	TGME49_076130	TGME49_276130	CPC2	GAGGGACTTCCAGAGGGGTG	5942	1	-1.18
TGME49_076130_43_6864	TGME49_076130	TGME49_276130	CPC2	GCAGCAGTATCGGGGGCAAT	16463	5	-1.18
TGME49_076130_6_5616	TGME49_076130	TGME49_276130	CPC2	GTTTGCCTGGAAATCAACAG	178266	52	-1.18
TGME49_076210_23_433	TGME49_076210	TGME49_276210	276210	GCACTCGTTGAACTCGGACT	25868	7	-2.94
TGME49_076210_26_433	TGME49_076210	TGME49_276210	276210	GGAGAAGGGATTCTTTCAGA	12701	2	-2.94
TGME49_076210_3_1299	TGME49_076210	TGME49_276210	276210	GTCTGGATGGCCCGACTGAG	4373	0	-2.94
TGME49_076210_33_866	TGME49_076210	TGME49_276210	276210	GGGTCGGTCAGACAAACATC	2201	0	-2.94
TGME49_076210_37_866	TGME49_076210	TGME49_276210	276210	GGCTGCAAGATTTTACGCGC	8250	8	-2.94
TGME49_077230_19_489	TGME49_077230	TGME49_277230	277230	GCGCCGCCAGGGGCCGGGTA	1222	2	1.67
TGME49_077230_2_978	TGME49_077230	TGME49_277230	277230	GAGCGTGTCGTTGAATTCGT	4739	7	1.67
TGME49_077230_21_978	TGME49_077230	TGME49_277230	277230	GTCATGTCCAGGAACAACTT	4424	5	1.67
TGME49_077230_5_489	TGME49_077230	TGME49_277230	277230	GTAGAGGTGAAGTAGTGTAG	3046	3	1.67
TGME49_077230_50_489	TGME49_077230	TGME49_277230	277230	GCCTGCCTCGTTCACGTCGT	1277	5	1.67
TGME49_077240_18_3250	TGME49_077240	TGME49_277240	NTPaseI	GTCGCCCCCTCGTGCATCTG	6884	19	NA
TGME49_077240_39_3250	TGME49_077240	TGME49_277240	NTPaseI	GGATGAGTTGAATACTGTCT	730	1	NA
TGME49_077240_43_3250	TGME49_077240	TGME49_277240	NTPaseI	GGCCTTTATTTGGGCATGAC	1397	3	NA
TGME49_077240_7_3250	TGME49_077240	TGME49_277240	NTPaseI	GCTGTGCTGCAAAGCATTAC	931	3	NA
TGME49_077240_72_2600	TGME49_077240	TGME49_277240	NTPaseI	GGGTCGTGTCCAGAAAGGAT	4685	16	NA
TGME49_077270_12_930	TGME49_077270	TGME49_277270	NTPaseII	GGCACCGAGTTTCCAGATTT	17761	56	NA
TGME49_077270_29_930	TGME49_077270	TGME49_277270	NTPaseII	GTGTGAACCGTTTACCCTCG	98985	220	NA
TGME49_077270_39_930	TGME49_077270	TGME49_277270	NTPaseII	GAAGAGAAGTCTGGCATCAA	3827	7	NA
TGME49_077270_51_930	TGME49_077270	TGME49_277270	NTPaseII	GTTGAGCTGTGAGTCCAAAA	42802	131	NA
TGME49_077270_7_1395	TGME49_077270	TGME49_277270	NTPaseII	GGTTGATGAGGTGACGCAAA	77160	206	NA
TGME49_077720_11_1432	TGME49_077720	TGME49_277720	277720	GGGCGCCTGTTCCATCAGCG	9875	25	0.28
TGME49_077720_32_1432	TGME49_077720	TGME49_277720	277720	GCCTTCCTGCGGACAAGACT	5867	1	0.28
TGME49_077720_67_716	TGME49_077720	TGME49_277720	277720	GTGAGCATGGGGGTGAGATG	9752	5	0.28
TGME49_077720_73_1432	TGME49_077720	TGME49_277720	277720	GCGTCGTATGGAAGAAGACG	0	0	0.28
TGME49_077720_89_1432	TGME49_077720	TGME49_277720	277720	GAGCCACAAACATCCCGTCT	994	0	0.28
TGME49_078510_3_2826	TGME49_078510	TGME49_278510	PPM3F	GATCGAACAGCGCTTGAATA	38914	30	1.01
TGME49_078510_44_2826	TGME49_078510	TGME49_278510	PPM3F	GGAGTTCCTCATCCAAGGCG	32723	28	1.01
TGME49_078510_57_1884	TGME49_078510	TGME49_278510	PPM3F	GCTGGGGCCGAGGTCGGAGA	50439	1	1.01
TGME49_078510_67_1884	TGME49_078510	TGME49_278510	PPM3F	GCTGTTCCAAATAAACGCCA	22596	4	1.01
TGME49_078510_7_2826	TGME49_078510	TGME49_278510	PPM3F	GAGCGAATTGGGCGACGTTC	10027	12	1.01
TGME49_079350_24_972	TGME49_079350	TGME49_279350	279350	GTGCAGCTCGGACAAAATTC	10743	10	1.73
TGME49_079350_31_972	TGME49_079350	TGME49_279350	279350	GGCTTATCATGCACTGTGCA	9443	10	1.73
TGME49_079350_35_972	TGME49_079350	TGME49_279350	279350	GAAGCAATAGGAAGAGGTAC	9337	21	1.73
TGME49_079350_45_972	TGME49_079350	TGME49_279350	279350	GGCGATGGTAGTTGGACTGA	9592	16	1.73
TGME49_079350_7_972	TGME49_079350	TGME49_279350	279350	GTTGTTCATTTGAGTTGCCC	4562	1	1.73
TGME49_079420_24_507	TGME49_079420	TGME49_279420	279420	GAGCGTGACCGCCAGTGAAG	17381	11	-1.96
TGME49_079420_25_507	TGME49_079420	TGME49_279420	279420	GACACGATTCTCAAAATGTT	12221	8	-1.96
TGME49_079420_28_1014	TGME49_079420	TGME49_279420	279420	GTAGGAAACCGAGAGGGTTC	2229	0	-1.96
TGME49_079420_30_507	TGME49_079420	TGME49_279420	279420	GGCCCCAAGTGCACTTTTCG	14036	27	-1.96
TGME49_079420_54_1014	TGME49_079420	TGME49_279420	279420	GACGGGACACGCTTGACGAG	21434	14	-1.96
TGME49_080380_14_1140	TGME49_080380	TGME49_280380	280380	GTCACCAGCGTCGCCATGAA	25971	72	2.1
TGME49_080380_31_570	TGME49_080380	TGME49_280380	280380	GAAAACAGGGGCCAGTATGA	2401	4	2.1
TGME49_080380_41_1140	TGME49_080380	TGME49_280380	280380	GATTAACACCGACTGAAATT	35403	31	2.1
TGME49_080380_43_570	TGME49_080380	TGME49_280380	280380	GTTCCCCAATCTTCTTCCAC	14297	14	2.1
TGME49_080380_7_1710	TGME49_080380	TGME49_280380	280380	GGAAACGCTTTCTTCGAGAG	51151	95	2.1
TGME49_080480_1_942	TGME49_080480	TGME49_280480	280480	GTGAATGTAGAAGTGGATCA	9494	5	-0.75
TGME49_080480_18_942	TGME49_080480	TGME49_280480	280480	GACTCACCCAGGTAAGAAAG	0	0	-0.75
TGME49_080480_2_1256	TGME49_080480	TGME49_280480	280480	GTGATCTGCTGAGCCCTTGA	6698	2	-0.75
TGME49_080480_4_942	TGME49_080480	TGME49_280480	280480	GGCACTGATTCTCGAAAATT	3118	1	-0.75
TGME49_080480_8_942	TGME49_080480	TGME49_280480	280480	GTATCTGCCAATACATCCAT	4407	0	-0.75
TGME49_080670_1_1872	TGME49_080670	TGME49_280670	280670	GATTCCGACTCTGGAAATGG	9148	3	-0.79
TGME49_080670_1_2496	TGME49_080670	TGME49_280670	280670	GAAGGAGAAGGCCACAGGCG	4046	3	-0.79
TGME49_080670_33_1248	TGME49_080670	TGME49_280670	280670	GATACCGCATCTTCGAGAGG	17727	7	-0.79
TGME49_080670_42_1248	TGME49_080670	TGME49_280670	280670	GGGGTAGCAATCCACAAGCT	13098	26	-0.79
TGME49_080670_9_2496	TGME49_080670	TGME49_280670	280670	GTCTGGAGGGACGAAGGACA	12800	2	-0.79
TGME49_081670_10_963	TGME49_081670	TGME49_281675	ROP45	GACGCGATGCGACAACAAAA	9922	8	-1.95
TGME49_081670_12_963	TGME49_081670	TGME49_281675	ROP45	GGAGTAAGAGGAGAAGGAGC	11323	0	-1.95
TGME49_081670_19_963	TGME49_081670	TGME49_281675	ROP45	GAGAAAGGCAATCGGGAGGC	5699	1	-1.95
TGME49_081670_27_642	TGME49_081670	TGME49_281675	ROP45	GGCAACGACAAGAGGGAAGA	429	2	-1.95
TGME49_081670_36_642	TGME49_081670	TGME49_281675	ROP45	GATCGGGAGGCGGGTGCGAA	15270	14	-1.95
TGME49_081780_1_753	TGME49_081780	TGME49_281675	ROP45	GATCGGGAGGCAGGAGCGAA	5223	3	-1.95
TGME49_081780_14_753	TGME49_081780	TGME49_281675	ROP45	GAACGCGATGCAACAAGAAA	17246	28	-1.95
TGME49_081780_17_753	TGME49_081780	TGME49_281675	ROP45	GGAGTAAGAGGAGCAGGAGC	16	0	-1.95
TGME49_081790_105_1832	TGME49_081790	TGME49_281675	ROP45	GGTCGGGACTGGCTTCGACT	18813	7	-1.95
TGME49_081790_14_1832	TGME49_081790	TGME49_281675	ROP45	GCGGCCCTGTTCGGCCGATT	39041	92	-1.95
TGME49_081790_30_1832	TGME49_081790	TGME49_281675	ROP45	GCGGAGTCTCGGAAGACAGG	19197	17	-1.95
TGME49_081790_42_1832	TGME49_081790	TGME49_281675	ROP45	GCGAGAACCGCTGAGATGGC	15196	9	-1.95
TGME49_081790_76_1832	TGME49_081790	TGME49_281675	ROP45	GTGGTGTTATCCGCCTCGTC	14536	47	-1.95
TGME49_082060_21_1644	TGME49_082060	TGME49_282055	PP2CHN	GCAGGATTCACTCCACCGTC	5577	5	0.9
TGME49_082060_22_2740	TGME49_082060	TGME49_282055	PP2CHN	GCATGGAGCACTGCGAAGAG	18588	17	0.9
TGME49_082060_24_2740	TGME49_082060	TGME49_282055	PP2CHN	GTCGTTAAGAGTGTTGGCGC	8737	18	0.9
TGME49_082060_25_1644	TGME49_082060	TGME49_282055	PP2CHN	GAAGCCGAAATACACAGCGA	2353	0	0.9
TGME49_082060_28_2740	TGME49_082060	TGME49_282055	PP2CHN	GGCCATGGCTGCGGTAGCTT	3889	7	0.9
TGME49_082170_15_2175	TGME49_082170	TGME49_282170	282170	GGACGTGGCTGCCGTCGAGA	10027	1	-5
TGME49_082170_22_2175	TGME49_082170	TGME49_282170	282170	GGTGGAGAAACGTAGGGTAC	8417	1	-5
TGME49_082170_30_1305	TGME49_082170	TGME49_282170	282170	GAGTTGACGAAACCCAGCAG	11364	0	-5
TGME49_082170_42_1305	TGME49_082170	TGME49_282170	282170	GCCTTGATGAAGGAACTGAT	9538	0	-5
TGME49_082170_45_1305	TGME49_082170	TGME49_282170	282170	GCAATGACCAGAAGAAAACG	11628	0	-5
TGME49_085290_10_930	TGME49_085290	TGME49_285290	285290	GTGTCTCAACAGAAAACTTG	23252	11	0.3
TGME49_085290_17_930	TGME49_085290	TGME49_285290	285290	GAATGCGTGGTCCTGCTGAA	5049	3	0.3
TGME49_085290_27_930	TGME49_085290	TGME49_285290	285290	GCGGTAGAGAAGAGAGCGGC	25671	11	0.3
TGME49_085290_30_930	TGME49_085290	TGME49_285290	285290	GACCAGTGTGCCGCGAAGCG	16739	10	0.3
TGME49_085290_48_930	TGME49_085290	TGME49_285290	285290	GGACGATTGACAAAGGGCGA	97075	55	0.3
TGME49_086450_14_872	TGME49_086450	TGME49_286450	GRA5	GCGCGTGACACAGGGTCAGG	13816	6	2.58
TGME49_086450_20_872	TGME49_086450	TGME49_286450	GRA5	GATGACTCCGAAGGTGCTTG	4905	1	2.58
TGME49_086450_26_872	TGME49_086450	TGME49_286450	GRA5	GAACAACAGGTACAACAACA	10514	17	2.58
TGME49_086450_27_872	TGME49_086450	TGME49_286450	GRA5	GAGACCGATCGTTATTCGAA	4151	3	2.58
TGME49_086450_34_872	TGME49_086450	TGME49_286450	GRA5	GCATCCAGTGAGGACTGCAG	45021	40	2.58
TGME49_088000_2_1910	TGME49_088000	TGME49_288000	288000	GTTCGTCGCGCTGCCGATGT	16294	24	1.73
TGME49_088000_23_1528	TGME49_088000	TGME49_288000	288000	GATGTGAGACAGCGAGTAAC	10373	2	1.73
TGME49_088000_29_1528	TGME49_088000	TGME49_288000	288000	GCTGCGTTCCTCCACCCGAA	5696	12	1.73
TGME49_088000_32_1528	TGME49_088000	TGME49_288000	288000	GGTAATCCACGTAGTAGTGC	1106	7	1.73
TGME49_088000_8_1910	TGME49_088000	TGME49_288000	288000	GACTCCTGGCCAGACTTCAG	15367	10	1.73
TGME49_088650_13_1395	TGME49_088650	TGME49_288650	GRA12	GCCGCACTGAACCACGGAAG	1896	10	1.75
TGME49_088650_13_1860	TGME49_088650	TGME49_288650	GRA12	GCGAGCGGCTGAGGCCCCTG	13674	42	1.75
TGME49_088650_18_1395	TGME49_088650	TGME49_288650	GRA12	GGTCGTCGTTCCACAGATCG	30086	55	1.75
TGME49_088650_31_1860	TGME49_088650	TGME49_288650	GRA12	GTTCGCAGAGTCATGGGAAA	13401	21	1.75
TGME49_088650_6_1395	TGME49_088650	TGME49_288650	GRA12	GAGACTGCAGTTTGTCGAAG	39603	49	1.75
TGME49_088840_22_1344	TGME49_088840	TGME49_288840	GRA18	GCGGGCACCTAGCTCAGGAG	54055	89	1.66
TGME49_088840_33_1344	TGME49_088840	TGME49_288840	GRA18	GCAGCACATGTCCATCCTAT	23199	36	1.66
TGME49_088840_5_1344	TGME49_088840	TGME49_288840	GRA18	GGACTCGGCGCCCCCACTGG	24908	47	1.66
TGME49_088840_72_672	TGME49_088840	TGME49_288840	GRA18	GGTATCGCTTTTCGAAGACA	36330	65	1.66
TGME49_088840_9_1344	TGME49_088840	TGME49_288840	GRA18	GAAGCGGTCGATCTCCGAGG	49113	25	1.66
TGME49_089380_0_896	TGME49_089380	TGME49_289380	GRA39	GATGCGGTCCGAGAGCGAGG	13757	0	-4.8
TGME49_089380_14_896	TGME49_089380	TGME49_289380	GRA39	GGATGTCGCATGAGGTTTGG	12067	0	-4.8
TGME49_089380_15_2688	TGME49_089380	TGME49_289380	GRA39	GAACTGATTTTCTTGTTTGT	6235	2	-4.8
TGME49_089380_29_896	TGME49_089380	TGME49_289380	GRA39	GGAGAGCCGACGCCCCACTC	59851	5	-4.8
TGME49_089380_80_1792	TGME49_089380	TGME49_289380	GRA39	GGTCTGGAACCATCGCCGAG	29245	35	-4.8
TGME49_089540_43_2577	TGME49_089540	TGME49_289540	SFP1	GGCCACCACATCCGCTATCT	0	0	0.19
TGME49_089540_48_1718	TGME49_089540	TGME49_289540	SFP1	GAGCTGCCTCGACGAGCTGG	17884	21	0.19
TGME49_089540_49_2577	TGME49_089540	TGME49_289540	SFP1	GTTTCAAACAGTGAACCGAC	87554	24	0.19
TGME49_089540_5_2577	TGME49_089540	TGME49_289540	SFP1	GCTGCAACTCACGCAGCGCC	16595	21	0.19
TGME49_089540_93_1718	TGME49_089540	TGME49_289540	SFP1	GTTTCGACGCCTCCTTCGCC	25159	13	0.19
TGME49_090700_16_1905	TGME49_090700	TGME49_290700	GRA25	GCTATTCCCCCCATAAGTAG	104684	65	1.31
TGME49_090700_2_1905	TGME49_090700	TGME49_290700	GRA25	GGCCCAATCCCCCGGAGAGG	23375	1	1.31
TGME49_090700_32_1270	TGME49_090700	TGME49_290700	GRA25	GCTTCTGCGACCTGGAAAGA	46418	63	1.31
TGME49_090700_44_1270	TGME49_090700	TGME49_290700	GRA25	GCAGCGTCATCGTCCGCTAC	75325	66	1.31
TGME49_090700_56_1270	TGME49_090700	TGME49_290700	GRA25	GCAGACGCCCTCAGGCTTCG	28152	30	1.31
TGME49_091630_16_867	TGME49_091630	TGME49_291630	291630	GGGCCTCCGTCGCAGACACA	1849	2	1.35
TGME49_091630_20_867	TGME49_091630	TGME49_291630	291630	GCGTGCCGCCGACGCGATGT	10167	2	1.35
TGME49_091630_43_578	TGME49_091630	TGME49_291630	291630	GGCGGTGGCGTCAGCCTTTG	7248	5	1.35
TGME49_091630_5_867	TGME49_091630	TGME49_291630	291630	GACGCAGTCGCCAGAGCGTC	19	0	1.35
TGME49_091630_9_867	TGME49_091630	TGME49_291630	291630	GATCCTCCAATGATTCATCG	10816	9	1.35
TGME49_091960_12_1010	TGME49_091960	TGME49_291960	ROP40	GGCGAGCCCCAGTGCCTGGA	17186	20	1.13
TGME49_091960_23_1515	TGME49_091960	TGME49_291960	ROP40	GTATCCTCATATTGAAAGGC	13479	8	1.13
TGME49_091960_3_1515	TGME49_091960	TGME49_291960	ROP40	GCCTGCCGGGAGGCATAACT	11021	1	1.13
TGME49_091960_32_1010	TGME49_091960	TGME49_291960	ROP40	GATCCCCTTTGCCTCTGCCT	16096	10	1.13
TGME49_091960_9_1515	TGME49_091960	TGME49_291960	ROP40	GGGGTGGTTCGTTTCGAGGA	21559	51	1.13
TGME49_094630_22_1276	TGME49_094630	TGME49_294630	294630	GCTTGGATGCATCGCAGGCG	13547	9	1.55
TGME49_094630_25_957	TGME49_094630	TGME49_294630	294630	GGCAGACGAGAACCTGTCGC	285	0	1.55
TGME49_094630_4_1276	TGME49_094630	TGME49_294630	294630	GAGGAGCGACTCCGCGCGTC	6411	0	1.55
TGME49_094630_4_957	TGME49_094630	TGME49_294630	294630	GACGGTGCAGCGAAGGACGG	3858	0	1.55
TGME49_094630_8_638	TGME49_094630	TGME49_294630	294630	GTTCTCTGGAGTCCGTCTGC	3755	2	1.55
TGME49_094970_62_853	TGME49_094970	TGME49_294970	294970	GGGCAGACACCTCCAAAATG	12560	46	1.68
TGME49_094970_78_853	TGME49_094970	TGME49_294970	294970	GAAGGACCTTGAGTCGTACG	46800	90	1.68
TGME49_094970_86_853	TGME49_094970	TGME49_294970	294970	GACAACGGCAACCGGTGCAG	448	1	1.68
TGME49_094970_90_0	TGME49_094970	TGME49_294970	294970	GCTGTCCCCCATCCCACGCA	40	0	1.68
TGME49_094970_94_0	TGME49_094970	TGME49_294970	294970	GCACGCTCTTCAGGCGGTCC	10824	34	1.68
TGME49_097160_106_3725	TGME49_097160	TGME49_297160	297160	GTTGAACCAGCAAGTGCCGC	13337	7	0.1
TGME49_097160_51_3725	TGME49_097160	TGME49_297160	297160	GAGGTCTGAACTGGCGCCGC	16283	28	0.1
TGME49_097160_6_4470	TGME49_097160	TGME49_297160	297160	GACGCAGCCTGGAGAGTGCA	13015	15	0.1
TGME49_097160_61_3725	TGME49_097160	TGME49_297160	297160	GTCGGGTGTCTGCGCCTCGA	0	0	0.1
TGME49_097160_89_3725	TGME49_097160	TGME49_297160	297160	GCCCTCAGAACTTGAGGCGC	6797	2	0.1
TGME49_097280_19_876	TGME49_097280	TGME49_297280	297280	GCATTCGGGACGTCCCTTGT	44	1	-0.87
TGME49_097280_22_584	TGME49_097280	TGME49_297280	297280	GGGCGAGATCTTCTGAACGG	16	0	-0.87
TGME49_097280_26_584	TGME49_097280	TGME49_297280	297280	GTCATTCGGAAGATTAAGCC	128	0	-0.87
TGME49_097280_28_584	TGME49_097280	TGME49_297280	297280	GACCATTGAGAGTACTTTGA	13271	14	-0.87
TGME49_097280_6_876	TGME49_097280	TGME49_297280	297280	GCCTCGTCAGGAGCCGTAAG	237	0	-0.87
TGME49_097410_14_1004	TGME49_097410	TGME49_297410	297410	GCTCGAGAGAACTAATAGGC	20441	18	-0.39
TGME49_097410_15_502	TGME49_097410	TGME49_297410	297410	GTGTTCAGTGGGTTGCGAAA	70929	36	-0.39
TGME49_097410_21_1004	TGME49_097410	TGME49_297410	297410	GCTGGAGAACAGGGAACCGA	0	0	-0.39
TGME49_097410_39_1004	TGME49_097410	TGME49_297410	297410	GAAAGAAGAGAGAGATCCAC	3797	0	-0.39
TGME49_097410_42_1004	TGME49_097410	TGME49_297410	297410	GGGGCCAAACGCGTGAGACT	13429	11	-0.39
TGME49_097510_11_1448	TGME49_097510	TGME49_297510	297510	GCCATACATTCGCCTTTCGT	0	0	-0.13
TGME49_097510_14_724	TGME49_097510	TGME49_297510	297510	GAGCGAGGAAGTGAAGAGAA	70572	20	-0.13
TGME49_097510_21_724	TGME49_097510	TGME49_297510	297510	GAACTCGACGTCGAGAGGCT	50	0	-0.13
TGME49_097510_41_724	TGME49_097510	TGME49_297510	297510	GTCCTCTTCGTCTTGCTTGT	173	0	-0.13
TGME49_097510_9_724	TGME49_097510	TGME49_297510	297510	GGGAGATTCAGAAGGAAGAA	0	0	-0.13
TGME49_097650_23_6615	TGME49_097650	TGME49_297650	297650	GCATGGTGAATCTTCATCCA	870	0	1.52
TGME49_097650_24_7245	TGME49_097650	TGME49_297650	297650	GGGTCACTCCATGTGGATAC	127	0	1.52
TGME49_097650_3_6930	TGME49_097650	TGME49_297650	297650	GATCGTGGTTTCCGAGCACG	46232	24	1.52
TGME49_097650_4_6300	TGME49_097650	TGME49_297650	297650	GCACATGTCTCGGCACATTG	6051	2	1.52
TGME49_097650_42_8505	TGME49_097650	TGME49_297650	297650	GTGCAGAGTCTCTGCCGGAG	19	0	1.52
TGME49_097880_23_1392	TGME49_097880	TGME49_297880	GRA23	GGGCGACACCGTCGGCCAGG	14361	62	1.88
TGME49_097880_24_1856	TGME49_097880	TGME49_297880	GRA23	GGAGGCCTTGCTTGACAATG	5969	11	1.88
TGME49_097880_32_1856	TGME49_097880	TGME49_297880	GRA23	GCATTCAGGACAAGGTCAAC	16707	8	1.88
TGME49_097880_35_1856	TGME49_097880	TGME49_297880	GRA23	GGTGTCGGTGAACATATCGG	6431	14	1.88
TGME49_097880_38_1856	TGME49_097880	TGME49_297880	GRA23	GTCATAGACAATGTGAAGAA	13084	54	1.88
TGME49_097900_11_813	TGME49_097900	TGME49_297900	297900	GCGTTGCTGGTGAGTCTGAT	12230	15	0.94
TGME49_097900_21_1626	TGME49_097900	TGME49_297900	297900	GCCACCAATGCTTCGAAACG	12250	9	0.94
TGME49_097900_21_813	TGME49_097900	TGME49_297900	297900	GCAACGCTGCCGCCATTGTT	5358	4	0.94
TGME49_097900_52_813	TGME49_097900	TGME49_297900	297900	GTCCACCTGCATTCTCTTGT	5317	1	0.94
TGME49_097900_83_0	TGME49_097900	TGME49_297900	297900	GTGCTGTTGTGAGACACGGC	6273	9	0.94
TGME49_097910_11_1158	TGME49_097910	TGME49_297910	297910	GTGTTGGTTGCCTTCCTCAG	39439	48	1.43
TGME49_097910_15_1158	TGME49_097910	TGME49_297910	297910	GACCCGACCCACCAAACGTT	24058	21	1.43
TGME49_097910_26_1158	TGME49_097910	TGME49_297910	297910	GGTCCATCGACGTCACCGCT	12404	13	1.43
TGME49_097910_3_1158	TGME49_097910	TGME49_297910	297910	GCTTGCTGCTTGATGCCCGC	15023	4	1.43
TGME49_097910_31_1158	TGME49_097910	TGME49_297910	297910	GTCATCCTCAACCACCTGGC	12044	11	1.43
TGME49_097960_10_9548	TGME49_097960	TGME49_297960	RON6	GAAATTCCCTCGCATCCTGC	9296	1	-1.74
TGME49_097960_21_7843	TGME49_097960	TGME49_297960	RON6	GCTCCTGTGCATTGTTTTCG	57570	36	-1.74
TGME49_097960_24_7161	TGME49_097960	TGME49_297960	RON6	GTGTGCGCGCCCCTCGAGGG	65090	29	-1.74
TGME49_097960_3_7843	TGME49_097960	TGME49_297960	RON6	GGCTTCATTGCCTTCCGCCT	17380	18	-1.74
TGME49_097960_8_7161	TGME49_097960	TGME49_297960	RON6	GGGTCCCTGTGTGTTGGAGG	30521	12	-1.74
TGME49_098040_0_1916	TGME49_098040	TGME49_298040	298040	GAAACCGTCCACGTTGTCAA	35	0	-2.5
TGME49_098040_1_2395	TGME49_098040	TGME49_298040	298040	GGGGGTATCACGAATGAACC	0	0	-2.5
TGME49_098040_21_1916	TGME49_098040	TGME49_298040	298040	GCACTTCGAAACTGTGCAGG	68211	19	-2.5
TGME49_098040_49_1437	TGME49_098040	TGME49_298040	298040	GTTTTGGTTGAGGATAACAT	0	0	-2.5
TGME49_098040_49_1916	TGME49_098040	TGME49_298040	298040	GCTCCACGAGGAAGAGACGG	0	0	-2.5
TGME49_099780_29_2598	TGME49_099780	TGME49_299780	299780	GACGGGTTGAGAAAAAAGAC	22	0	1.13
TGME49_099780_40_3464	TGME49_099780	TGME49_299780	299780	GGGCGCAATGCCGTGCCACG	64878	14	1.13
TGME49_099780_42_2598	TGME49_099780	TGME49_299780	299780	GGATGGCCAAAGACGTTGGA	29505	7	1.13
TGME49_099780_47_2598	TGME49_099780	TGME49_299780	299780	GTGGGCTGAAATTTCCAGCT	24047	4	1.13
TGME49_099780_52_2598	TGME49_099780	TGME49_299780	299780	GGTGCGAAATGGTACGCAGT	3141	0	1.13
TGME49_100100_14_9936	TGME49_100100	TGME49_300100	RON2	GGTTTCTGTCCACGTCGCTT	31448	1	-4.63
TGME49_100100_22_10764	TGME49_100100	TGME49_300100	RON2	GTTCGATGGCTGCAAGCAGC	3116	0	-4.63
TGME49_100100_27_11178	TGME49_100100	TGME49_300100	RON2	GGTTTCCAGAAAGGACGGGA	18667	0	-4.63
TGME49_100100_27_11592	TGME49_100100	TGME49_300100	RON2	GGCGAAGCATTCTCTTCAAC	0	0	-4.63
TGME49_100100_47_11178	TGME49_100100	TGME49_300100	RON2	GGCGGCTCTCGTACTCCTCG	13664	2	-4.63
TGME49_100220_106_5305	TGME49_100220	TGME49_300220	300220	GATCAGCGAGCCAGTTCAAC	18422	16	-0.15
TGME49_100220_111_5305	TGME49_100220	TGME49_300220	300220	GTTCATTTGTGAGCGTTGGG	24289	5	-0.15
TGME49_100220_112_5305	TGME49_100220	TGME49_300220	300220	GATACGCCTGAATTCGACGC	15675	3	-0.15
TGME49_100220_45_6366	TGME49_100220	TGME49_300220	300220	GGAAAGAAAGTGTTCTGGAA	12696	0	-0.15
TGME49_100220_55_6366	TGME49_100220	TGME49_300220	300220	GGCCTCCGGGGAATTTGTTC	17856	19	-0.15
TGME49_104720_3_726	TGME49_104720	TGME49_304720	304720	GACAGGGAAGGTATTCTGGC	6612	1	-4.99
TGME49_104720_31_726	TGME49_104720	TGME49_304720	304720	GGTGGGGAAGAAGTCGCAGG	9104	4	-4.99
TGME49_104720_44_726	TGME49_104720	TGME49_304720	304720	GACTGTCGCCACGAGGGCGG	10213	2	-4.99
TGME49_104720_73_0	TGME49_104720	TGME49_304720	304720	GGGCTGAGAAAGGTGAATTG	6155	9	-4.99
TGME49_104720_8_1452	TGME49_104720	TGME49_304720	304720	GTTCGTCTTCTTCGGTTGCA	2045	0	-4.99
TGME49_104740_10_4482	TGME49_104740	TGME49_304740	ROP35_WNG1	GGAGGCATGCGTCACTTCTG	0	0	1.1
TGME49_104740_14_4482	TGME49_104740	TGME49_304740	ROP35_WNG1	GAAGAGGCCCTGTCTCAACC	50652	18	1.1
TGME49_104740_3_4482	TGME49_104740	TGME49_304740	ROP35_WNG1	GAGACTGGATTCGAATTGAG	78	0	1.1
TGME49_104740_43_3735	TGME49_104740	TGME49_304740	ROP35_WNG1	GGGAAACATGTCCGGGTGGC	12452	7	1.1
TGME49_104740_76_3735	TGME49_104740	TGME49_304740	ROP35_WNG1	GGTGGCGCCTCGGAAGAGAC	14184	5	1.1
TGME49_104950_18_2400	TGME49_104950	TGME49_304955	PPM11C	GAACTTCCTCGTTGAAGAAG	0	0	-1.17
TGME49_104950_20_3200	TGME49_104950	TGME49_304955	PPM11C	GACCGTGCACGAAGCTACCA	8548	11	-1.17
TGME49_104950_25_3200	TGME49_104950	TGME49_304955	PPM11C	GGTGTGCTTCGCCTGAGTGA	2828	4	-1.17
TGME49_104950_37_3200	TGME49_104950	TGME49_304955	PPM11C	GTGTCGGTGTGCCCAACAGA	23331	68	-1.17
TGME49_104950_5_3200	TGME49_104950	TGME49_304955	PPM11C	GTCCGAGCAAGAGCCGTCAC	9290	8	-1.17
TGME49_104960_1_10276	TGME49_104960	TGME49_304955	PPM11C	GTGTGTCTGCATGAAACGCG	36235	23	-1.17
TGME49_104960_16_10276	TGME49_104960	TGME49_304955	PPM11C	GCCCGGTCCCGAAGTCCCAA	27503	43	-1.17
TGME49_104960_27_7707	TGME49_104960	TGME49_304955	PPM11C	GTGGCAGACGTCGCGGAGCT	7823	10	-1.17
TGME49_104960_52_6973	TGME49_104960	TGME49_304955	PPM11C	GCGGGGACATGAAGGGGCGC	25016	18	-1.17
TGME49_104960_52_8441	TGME49_104960	TGME49_304955	PPM11C	GAGAAAAAAGGGAGTCGTCA	16747	6	-1.17
TGME49_105250_2_2274	TGME49_105250	TGME49_305250	305250	GGAGCGTGTTCTCCGTGGCC	10817	11	-0.51
TGME49_105250_3_1516	TGME49_105250	TGME49_305250	305250	GAGCACGGCGGAAATGATGA	6178	7	-0.51
TGME49_105250_64_758	TGME49_105250	TGME49_305250	305250	GCCAGCGAAGTGGCTCTGCT	2068	0	-0.51
TGME49_105250_70_758	TGME49_105250	TGME49_305250	305250	GGAGGAACACTTTTCTCATC	2620	2	-0.51
TGME49_105250_8_2274	TGME49_105250	TGME49_305250	305250	GGCAAAGCGCCATACGAGAC	7120	2	-0.51
TGME49_105270_11_1676	TGME49_105270	TGME49_305270	305270	GTTGCGGATTGTGTCCAGCT	15236	3	-1.08
TGME49_105270_11_838	TGME49_105270	TGME49_305270	305270	GTCGAGGCGGCACGGCAACT	0	0	-1.08
TGME49_105270_112_0	TGME49_105270	TGME49_305270	305270	GCGTGCAGGTCGCCGATCGC	54971	13	-1.08
TGME49_105270_16_1676	TGME49_105270	TGME49_305270	305270	GATTTAGCATCACGGCGACG	20573	4	-1.08
TGME49_105270_80_0	TGME49_105270	TGME49_305270	305270	GGGAAGCGACGCTGGAGGCG	33255	13	-1.08
TGME49_105590_12_744	TGME49_105590	TGME49_305590	305590	GTACGTATTGAGGACCCCCA	2035	0	-3.05
TGME49_105590_14_744	TGME49_105590	TGME49_305590	305590	GCAGTTGAAGCAGTCTCTTG	9617	12	-3.05
TGME49_105590_35_372	TGME49_105590	TGME49_305590	305590	GAAGAGCTTCCCAAAGACCC	6607	2	-3.05
TGME49_105590_45_372	TGME49_105590	TGME49_305590	305590	GGACCAGTAGCTCACATCGT	4393	4	-3.05
TGME49_105590_6_744	TGME49_105590	TGME49_305590	305590	GTCCTCTGAACACGCGCCAG	7860	4	-3.05
TGME49_106060_30_10479	TGME49_106060	TGME49_306060	RON8	GTCCTCTTGGGCTTGGCCAG	57817	5	-3.26
TGME49_106060_31_12974	TGME49_106060	TGME49_306060	RON8	GCCGTTCCGCGCGGTGAAAG	160683	7	-3.26
TGME49_106060_34_14471	TGME49_106060	TGME49_306060	RON8	GACCCGATTCCGCATTCTGG	22441	4	-3.26
TGME49_106060_48_9481	TGME49_106060	TGME49_306060	RON8	GAATTCCAGAAAACCGACTT	8886	1	-3.26
TGME49_106060_55_12475	TGME49_106060	TGME49_306060	RON8	GACTGCACAGTAGCCGTCAC	60850	6	-3.26
TGME49_106560_118_0	TGME49_106560	TGME49_306560	NUP67	GGCCTCCAGCTGTCCCCGCG	28607	5	-2.97
TGME49_106560_126_0	TGME49_106560	TGME49_306560	NUP67	GCGCCTGCGAATTCCCGAAA	16972	3	-2.97
TGME49_106560_77_0	TGME49_106560	TGME49_306560	NUP67	GTCCAGAGGCGGCTCCGAAG	13505	2	-2.97
TGME49_106560_81_910	TGME49_106560	TGME49_306560	NUP67	GTGGTGCGTCGAGAGCGATG	63298	0	-2.97
TGME49_106560_92_0	TGME49_106560	TGME49_306560	NUP67	GCTCCAAAGAGGCCCCCGCC	3157	0	-2.97
TGME49_106890_21_736	TGME49_106890	TGME49_306890	306890	GTCCTCATTTCCTGTCGCGC	8871	7	1.78
TGME49_106890_64_1472	TGME49_106890	TGME49_306890	306890	GTCTCCTGTTGTGCGTGAAA	5766	4	1.78
TGME49_106890_73_736	TGME49_106890	TGME49_306890	306890	GGGTTTTCCAGCGCGAAGTG	3868	13	1.78
TGME49_106890_74_1472	TGME49_106890	TGME49_306890	306890	GAAGCTTGCTTCATGAGAGG	15706	8	1.78
TGME49_106890_91_736	TGME49_106890	TGME49_306890	306890	GAACGGCTGTCGGATAGATC	1148	0	1.78
TGME49_108950_0_1554	TGME49_108950	TGME49_308950	308950	GTGAATGGCACATGGATGCA	16214	11	0.77
TGME49_108950_28_518	TGME49_108950	TGME49_308950	308950	GGTGGCAAGCACGCCAGTAT	12823	34	0.77
TGME49_108950_3_1036	TGME49_108950	TGME49_308950	308950	GCTTGAACCGACAATTGGCT	19501	14	0.77
TGME49_108950_30_1036	TGME49_108950	TGME49_308950	308950	GTTCGTAGTTTCTGTTAGTG	9376	13	0.77
TGME49_108950_42_518	TGME49_108950	TGME49_308950	308950	GAAACTGAAGCTCGGCACCA	105805	103	0.77
TGME49_108970_2_2644	TGME49_108970	TGME49_308970	308970	GCATCGCCGAAGTCATGTGT	29825	34	2.51
TGME49_108970_29_1983	TGME49_108970	TGME49_308970	308970	GGCAGGTAGCCCTTGCCGAA	12108	25	2.51
TGME49_108970_41_1983	TGME49_108970	TGME49_308970	308970	GCGACGATATTCGGGAAAGC	17975	7	2.51
TGME49_108970_49_1983	TGME49_108970	TGME49_308970	308970	GGTTGACCGCCGATGAAGTC	70786	136	2.51
TGME49_108970_59_1983	TGME49_108970	TGME49_308970	308970	GCTCCAGAGAGTCTTCAAAG	12017	9	2.51
TGME49_109560_15_2391	TGME49_109560	TGME49_309560	309560	GCAGCTGATCCTTACAGCGG	21087	11	1.21
TGME49_109560_20_2391	TGME49_109560	TGME49_309560	309560	GGTACTTGGTTTCTGCTCCA	6881	2	1.21
TGME49_109560_38_1594	TGME49_109560	TGME49_309560	309560	GCGCGGCTCCGCCAATCTCT	8660	9	1.21
TGME49_109560_42_1594	TGME49_109560	TGME49_309560	309560	GCTCTCGTCAATCTCCTCTT	8115	9	1.21
TGME49_109590_17_1935	TGME49_109590	TGME49_309590	ROP1	GGCGATGCCTGTGCATACGA	8011	18	1.59
TGME49_109590_41_1935	TGME49_109590	TGME49_309590	ROP1	GCCACCGGCGGCTGTTGTCC	34281	57	1.59
TGME49_109590_51_1935	TGME49_109590	TGME49_309590	ROP1	GGAGGCGGATTCATTAGTGG	74438	134	1.59
TGME49_109590_58_1935	TGME49_109590	TGME49_309590	ROP1	GATCCTCTGGAAGCTCTTGG	71869	31	1.59
TGME49_109590_85_1935	TGME49_109590	TGME49_309590	ROP1	GGCAGCTCCTGTGAATTTGG	55717	54	1.59
TGME49_109600_17_1485	TGME49_109600	TGME49_309600	309600	GAATTTGAGCGATTCGCGAC	14594	12	1.5
TGME49_109600_24_1188	TGME49_109600	TGME49_309600	309600	GGCCTCATCTTCCTTAGACT	11650	31	1.5
TGME49_109600_26_891	TGME49_109600	TGME49_309600	309600	GGGGGGAGGAGGTACAGAAA	3292	10	1.5
TGME49_109600_6_1485	TGME49_109600	TGME49_309600	309600	GCGCTTCCTGGTTCCACAAC	9869	11	1.5
TGME49_109600_7_1188	TGME49_109600	TGME49_309600	309600	GCGGTAGATCAAAGACGGAG	32049	36	1.5
TGME49_109760_0_1796	TGME49_109760	TGME49_309760	309760	GTCGGCCACTCCCCACACGA	29605	43	2.18
TGME49_109760_15_1796	TGME49_109760	TGME49_309760	309760	GTTCTGCGAATGGTGCATTT	24899	34	2.18
TGME49_109760_16_1796	TGME49_109760	TGME49_309760	309760	GTCCAAAGAAGAGTAGCCAC	22495	22	2.18
TGME49_109760_32_1347	TGME49_109760	TGME49_309760	309760	GTGGAGTAGCCCTCCAAAAC	35164	47	2.18
TGME49_109760_38_1347	TGME49_109760	TGME49_309760	309760	GCAGCACATACTGAATACGG	141408	200	2.18
TGME49_110010_29_1894	TGME49_110010	TGME49_310010	RON1	GCTTCCTCGTGGTCCTCCAC	36517	5	-0.34
TGME49_110010_37_1894	TGME49_110010	TGME49_310010	RON1	GGCGTTTGCTGCCTAGTTCG	37716	11	-0.34
TGME49_110010_72_947	TGME49_110010	TGME49_310010	RON1	GAACTGAGGGGTCCGGACAG	14002	2	-0.34
TGME49_110010_93_0	TGME49_110010	TGME49_310010	RON1	GGGCTCTTCGATGAGGCAGG	12594	0	-0.34
TGME49_110010_99_0	TGME49_110010	TGME49_310010	RON1	GTGGAGTTGGGGCAGGGCTT	312	0	-0.34
TGME49_110740_13_1084	TGME49_110740	TGME49_310740	310740	GCTGCCTCCGTGAGGACGAG	12289	4	1.08
TGME49_110740_28_542	TGME49_110740	TGME49_310740	310740	GGCACGCTGGCAGCACGAGT	9420	7	1.08
TGME49_110740_37_542	TGME49_110740	TGME49_310740	310740	GGCTCGTGAAAGTTCCTAGA	11376	8	1.08
TGME49_110740_40_542	TGME49_110740	TGME49_310740	310740	GAGTTCCAACCTTGAAAACG	15153	10	1.08
TGME49_110740_41_542	TGME49_110740	TGME49_310740	310740	GGAATGGACTGTAAGTAGAG	19467	18	1.08
TGME49_110780_13_1732	TGME49_110780	TGME49_310780	GRA4	GCCCGGTTGAACAGAGGATG	20791	44	2.36
TGME49_110780_18_1732	TGME49_110780	TGME49_310780	GRA4	GAGACAAAAACTGAAGGACC	32887	48	2.36
TGME49_110780_24_1732	TGME49_110780	TGME49_310780	GRA4	GGCTGCCGGGTGATAATAGG	16217	30	2.36
TGME49_110780_29_1732	TGME49_110780	TGME49_310780	GRA4	GTGCTGCGGAATCGCCTGTA	26875	61	2.36
TGME49_110780_3_2165	TGME49_110780	TGME49_310780	GRA4	GTTTGTCTTCCCGCCCCGTG	48895	102	2.36
TGME49_110790_19_1214	TGME49_110790	TGME49_310790	CST9	GCGTTGCTGCGACCGAACAG	36341	16	-3.1
TGME49_110790_24_1214	TGME49_110790	TGME49_310790	CST9	GGTGGCTTCATCCACTTCCG	1665	2	-3.1
TGME49_110790_27_1214	TGME49_110790	TGME49_310790	CST9	GCATGTCTTTGCTCATCATC	6525	0	-3.1
TGME49_110790_30_1214	TGME49_110790	TGME49_310790	CST9	GGATTTGGCGAACAACAATA	14985	23	-3.1
TGME49_110790_33_1214	TGME49_110790	TGME49_310790	CST9	GGGTGTCGCCAAAGTTCTCA	5734	2	-3.1
TGME49_111470_14_5460	TGME49_111470	TGME49_311470	RON5	GCCCATCCATCCAGTCGCAC	86763	2	-4.34
TGME49_111470_19_7371	TGME49_111470	TGME49_311470	RON5	GTCTTGCTCGCTCAAGTCAA	43689	2	-4.34
TGME49_111470_21_7371	TGME49_111470	TGME49_311470	RON5	GTCCGCTTCGACAAAAGACA	51156	3	-4.34
TGME49_111470_30_6006	TGME49_111470	TGME49_311470	RON5	GCAGCACTAGCATCGACGTC	26085	3	-4.34
TGME49_111470_7_7644	TGME49_111470	TGME49_311470	RON5	GACCCTGGCAGGCCCTCTCA	12662	0	-4.34
TGME49_112270_12_1101	TGME49_112270	TGME49_312270	ROP13	GACCTGCAGTCATCAGGTTC	60437	42	-0.13
TGME49_112270_13_1468	TGME49_112270	TGME49_312270	ROP13	GGGACGCGTCCAGGTGGCCG	42244	38	-0.13
TGME49_112270_24_1101	TGME49_112270	TGME49_312270	ROP13	GGTGATGGAAATGAAGTTGC	27006	24	-0.13
TGME49_112270_31_1101	TGME49_112270	TGME49_312270	ROP13	GGTGAGTGCAGAGCGTCGAC	15389	16	-0.13
TGME49_112270_8_1468	TGME49_112270	TGME49_312270	ROP13	GGCTCCACATCCGAATTGAG	35097	45	-0.13
TGME49_112420_21_3552	TGME49_112420	TGME49_312420	GRA38	GCCCCCAATGCCGTTCTGTA	17203	11	-1.15
TGME49_112420_27_4440	TGME49_112420	TGME49_312420	GRA38	GGAAATTTGAGGAAAAAGAT	24736	11	-1.15
TGME49_112420_30_3552	TGME49_112420	TGME49_312420	GRA38	GCTGACGCCTAACTCGTCAG	73505	68	-1.15
TGME49_112420_50_4440	TGME49_112420	TGME49_312420	GRA38	GGACGTCGTATGCCAGCTGC	5744	2	-1.15
TGME49_112420_8_3552	TGME49_112420	TGME49_312420	GRA38	GGCTGCTGGGCGCACGACTG	0	0	-1.15
TGME49_113330_12_6696	TGME49_113330	TGME49_313330	ROP27	GTGCCCGTCAGAGAGGAAGA	11834	1	-0.54
TGME49_113330_19_6696	TGME49_113330	TGME49_313330	ROP27	GCCTCGGAGTGGCTCGGTGC	26694	11	-0.54
TGME49_113330_26_5580	TGME49_113330	TGME49_313330	ROP27	GCTCTGCAGCTCGCGTCGCG	203841	122	-0.54
TGME49_113330_29_6696	TGME49_113330	TGME49_313330	ROP27	GTCTGGAGAGAGCGGAGACG	19221	2	-0.54
TGME49_113330_51_6696	TGME49_113330	TGME49_313330	ROP27	GAATGTTGGAGAGGAGACGA	36096	19	-0.54
TGME49_113440_28_2396	TGME49_113440	TGME49_313440	GRA59	GTCCTGTTTGAAGGAGACGG	14550	10	1.63
TGME49_113440_35_2396	TGME49_113440	TGME49_313440	GRA59	GTCGGTTAAGAGTATCCGAG	12247	15	1.63
TGME49_113440_41_2396	TGME49_113440	TGME49_313440	GRA59	GGGGGAAATCCATTCTTCTG	5110	7	1.63
TGME49_113440_53_2396	TGME49_113440	TGME49_313440	GRA59	GGAGGAGAGTCATTTTCGGG	13717	10	1.63
TGME49_113440_61_2396	TGME49_113440	TGME49_313440	GRA59	GGGAGCGAAGTGAGAGTCAT	21941	47	1.63
TGME49_114250_14_648	TGME49_114250	TGME49_314250	BRP1	GCTACCTCTCTGCGGCTGAG	41142	53	1.11
TGME49_114250_17_648	TGME49_114250	TGME49_314250	BRP1	GATCCTGCAGAGTGAATTTG	9688	9	1.11
TGME49_114250_21_648	TGME49_114250	TGME49_314250	BRP1	GCCGTCTTTCGCGTCTTTGA	5247	4	1.11
TGME49_114250_26_648	TGME49_114250	TGME49_314250	BRP1	GGCTGAGGATTCCGCCAAGA	6772	2	1.11
TGME49_114250_30_648	TGME49_114250	TGME49_314250	BRP1	GAAGAAAGACAAGCTACAGA	7918	3	1.11
TGME49_114260_20_1581	TGME49_114260	TGME49_314260	314260	GTCCTTTGACAAGTCCTTGA	111	0	1.53
TGME49_114260_25_1581	TGME49_114260	TGME49_314260	314260	GCTTCGAGACATCGTCATGC	11177	3	1.53
TGME49_114260_27_1581	TGME49_114260	TGME49_314260	314260	GTACTTCTTCACCTTCGTTT	9006	4	1.53
TGME49_114260_4_1581	TGME49_114260	TGME49_314260	314260	GAAAGTAGAGGCCGGTGTCG	26679	24	1.53
TGME49_114260_9_1581	TGME49_114260	TGME49_314260	314260	GACCACTAAACTGACAACGG	48446	53	1.53
TGME49_114500_16_8760	TGME49_114500	TGME49_314500	SUB2	GGCAGGTGCGGGAGATTCAA	23476	0	0.3
TGME49_114500_18_6935	TGME49_114500	TGME49_314500	SUB2	GGGCATACTTGCCTCAAACG	38124	6	0.3
TGME49_114500_25_7300	TGME49_114500	TGME49_314500	SUB2	GTGGCAGCCATCTGGGCACG	29556	2	0.3
TGME49_114500_25_8395	TGME49_114500	TGME49_314500	SUB2	GGGACCTGAACAGACGTGGA	27662	2	0.3
TGME49_114500_35_9490	TGME49_114500	TGME49_314500	SUB2	GCCTTCGTAAACGCCTGACC	39573	3	0.3
TGME49_115160_16_7800	TGME49_115160	TGME49_315160	RASP2	GTTGACTTTTAACACGAGGT	21536	9	-3.5
TGME49_115160_4_5525	TGME49_115160	TGME49_315160	RASP2	GTTGCATTGAGTCTCTCCAG	57031	11	-3.5
TGME49_115160_4_6500	TGME49_115160	TGME49_315160	RASP2	GAATCAACATAGCCTGCTGT	10545	6	-3.5
TGME49_115160_4_8775	TGME49_115160	TGME49_315160	RASP2	GGGGGACGCGATCGAGCTCG	13684	6	-3.5
TGME49_115160_8_8775	TGME49_115160	TGME49_315160	RASP2	GGTTGAACTTTTGGTGGTCG	8005	3	-3.5
TGME49_115210_13_6509	TGME49_115210	TGME49_315210	315210	GATTTTCGGCGTGGGCCATG	9998	5	-0.6
TGME49_115210_14_6226	TGME49_115210	TGME49_315210	315210	GGCACTGGCGAAAAGGAATG	9736	5	-0.6
TGME49_115210_2_5094	TGME49_115210	TGME49_315210	315210	GCAAGGACACTCAACAGAGA	6741	1	-0.6
TGME49_115210_27_5943	TGME49_115210	TGME49_315210	315210	GAGCTCCTAAGCATCCCTGA	6262	0	-0.6
TGME49_115210_8_6226	TGME49_115210	TGME49_315210	315210	GTTGTGTGACGCCACCGACA	17074	8	-0.6
TGME49_115220_1_2682	TGME49_115220	TGME49_315220	ROP14	GGATCCAGAGGAGGAACAGA	23155	0	-0.78
TGME49_115220_11_3278	TGME49_115220	TGME49_315220	ROP14	GCAGGAAACAGTTGTGGGAA	7791	1	-0.78
TGME49_115220_2_2980	TGME49_115220	TGME49_315220	ROP14	GAGTACCAGGACAATGGGTT	23994	10	-0.78
TGME49_115220_21_4172	TGME49_115220	TGME49_315220	ROP14	GGGAAAGAGCGGCGATGAGG	10128	2	-0.78
TGME49_115220_24_2682	TGME49_115220	TGME49_315220	ROP14	GACGCGAGAAACTCCAGAAG	67912	14	-0.78
TGME49_115470_22_3230	TGME49_115470	TGME49_315470	315470	GCTTCTACACCCTCTGGTTG	33578	23	-2.83
TGME49_115470_36_3230	TGME49_115470	TGME49_315470	315470	GACTGCTGCCGTGGAGCAAA	15999	3	-2.83
TGME49_115470_44_3230	TGME49_115470	TGME49_315470	315470	GTAGGATCCGCAACTGGCCA	22027	11	-2.83
TGME49_115470_65_3230	TGME49_115470	TGME49_315470	315470	GGGGATGGCGCGGTCCTTGG	35548	14	-2.83
TGME49_115470_73_3230	TGME49_115470	TGME49_315470	315470	GCTGCCGTTCTTGCCGGTGA	16796	3	-2.83
TGME49_115490_13_3035	TGME49_115490	TGME49_315490	ROP10	GTCATCGTCCCCGGCGTCAC	886	0	-0.96
TGME49_115490_15_2428	TGME49_115490	TGME49_315490	ROP10	GGGGTGCCCGGGAGATCAGT	34206	20	-0.96
TGME49_115490_20_3035	TGME49_115490	TGME49_315490	ROP10	GTGTGGTGCATGCGCTTCAA	45546	46	-0.96
TGME49_115490_4_3035	TGME49_115490	TGME49_315490	ROP10	GGTACAGGCAGCGCCGCGGG	26703	6	-0.96
TGME49_115490_45_2428	TGME49_115490	TGME49_315490	ROP10	GGAGGCGTCCGTCCCCTGTG	1989	1	-0.96
TGME49_115910_18_888	TGME49_115910	TGME49_315910	315910	GTTTGCCAGTGATACCCAAG	25979	15	-0.32
TGME49_115910_24_444	TGME49_115910	TGME49_315910	315910	GTCGAAGTCACCGAATTGCG	6631	15	-0.32
TGME49_115910_26_888	TGME49_115910	TGME49_315910	315910	GCGACGTCCATCAGTTGGTC	5281	9	-0.32
TGME49_115910_45_444	TGME49_115910	TGME49_315910	315910	GGCACTGAAGCCGGCGACGG	27952	51	-0.32
TGME49_115910_50_444	TGME49_115910	TGME49_315910	315910	GATTTTCATCGCGTCCATGA	633	0	-0.32
TGME49_116250_10_2324	TGME49_116250	TGME49_316250	GRA45	GCCGCCCGAGGTAGCAGGGC	13152	5	1.15
TGME49_116250_15_2324	TGME49_116250	TGME49_316250	GRA45	GCGGCAATATCCTACCCAGT	6485	12	1.15
TGME49_116250_22_2324	TGME49_116250	TGME49_316250	GRA45	GGTCTGCAACGCACCCTTTG	19520	24	1.15
TGME49_116250_30_2324	TGME49_116250	TGME49_316250	GRA45	GGTCGAGCACGCCCTGGTGC	10045	5	1.15
TGME49_116250_40_2324	TGME49_116250	TGME49_316250	GRA45	GGGCGACGACGCAGTTTTGC	31170	50	1.15
TGME49_116280_12_1796	TGME49_116280	TGME49_316280	316280	GATAGATACCAGTCCACACA	8707	8	-0.34
TGME49_116280_19_1796	TGME49_116280	TGME49_316280	316280	GAAGCCAGAGACAGAAGTTG	0	0	-0.34
TGME49_116280_22_1796	TGME49_116280	TGME49_316280	316280	GAAAGATATGATTCGCCCCA	6370	3	-0.34
TGME49_116280_29_1796	TGME49_116280	TGME49_316280	316280	GCTCGTTCCACGACTCTCGG	21994	20	-0.34
TGME49_116280_6_1796	TGME49_116280	TGME49_316280	316280	GTCTTCTGTTCTGCAGAATC	238	1	-0.34
TGME49_118520_19_1944	TGME49_118520	TGME49_318525	318525	GTTACCGGATCTCGGTCGTG	9737	11	0.93
TGME49_118520_43_2430	TGME49_118520	TGME49_318525	318525	GTCCCTGGTTTCAGCCACAC	2839	5	0.93
TGME49_118520_47_1458	TGME49_118520	TGME49_318525	318525	GCTACCGGATCGCGCTCCTG	11066	11	0.93
TGME49_118520_53_2430	TGME49_118520	TGME49_318525	318525	GTCCTTCGTATCTGAAGCAC	10479	5	0.93
TGME49_118520_65_1458	TGME49_118520	TGME49_318525	318525	GTACCGGATCGCGCTCCTGC	20257	36	0.93
TGME49_118530_11_6342	TGME49_118530	TGME49_318525	318525	GTTGGACCAGCCGTCTCATT	4112	2	0.93
TGME49_118530_21_6342	TGME49_118530	TGME49_318525	318525	GCAGGGAACTTTCGGTGAAC	11576	5	0.93
TGME49_118530_30_6342	TGME49_118530	TGME49_318525	318525	GGCAGAGAGTGATTCCTTGT	25204	10	0.93
TGME49_118530_37_6342	TGME49_118530	TGME49_318525	318525	GACGAGATAACATAAGCATA	1013	0	0.93
TGME49_118530_44_6342	TGME49_118530	TGME49_318525	318525	GCACCCGTACGGCAGGCAGG	26120	5	0.93
TGME49_119340_13_1400	TGME49_119340	TGME49_319340	GRA52_CST5	GCGGCCCTTGATGCCCGAGA	0	0	-3.96
TGME49_119340_15_2800	TGME49_119340	TGME49_319340	GRA52_CST5	GCTCGCATACTCAATCTGAA	25291	0	-3.96
TGME49_119340_21_1680	TGME49_119340	TGME49_319340	GRA52_CST5	GCATGTAAAGGACTTCCAGG	18551	0	-3.96
TGME49_119340_30_1400	TGME49_119340	TGME49_319340	GRA52_CST5	GGCATCAGAACCTCCCACAT	64925	0	-3.96
TGME49_119340_6_2800	TGME49_119340	TGME49_319340	GRA52_CST5	GAGACTGGCGACGGCTTCGT	25424	3	-3.96
TGME49_120630_1_1088	TGME49_120630	TGME49_320630	320630	GAAATGCGTCGGCGCGACAG	5923	3	0.01
TGME49_120630_18_1088	TGME49_120630	TGME49_320630	320630	GATTCAGATGCGGGTCACCA	4687	4	0.01
TGME49_120630_32_1088	TGME49_120630	TGME49_320630	320630	GCTGAGGCCGCCAGAGAGAA	19957	27	0.01
TGME49_120630_68_2176	TGME49_120630	TGME49_320630	320630	GAGAACGCAAAGTCGCAACG	11475	19	0.01
TGME49_120630_89_2176	TGME49_120630	TGME49_320630	320630	GTCCGCGGGAGACAACAGCG	27295	39	0.01
TGME49_121650_13_5642	TGME49_121650	TGME49_321650	321650	GCGTCTTGCTCGCGAACCGC	119166	25	-2.57
TGME49_121650_20_1736	TGME49_121650	TGME49_321650	321650	GCGCGGAGGATTCAACTCAG	8774	2	-2.57
TGME49_121650_32_4774	TGME49_121650	TGME49_321650	321650	GGGTTCTGCATCACCACGAA	39336	1	-2.57
TGME49_121650_35_5642	TGME49_121650	TGME49_321650	321650	GGCGTGCCGCATGCTGACAC	25670	6	-2.57
TGME49_121650_9_5642	TGME49_121650	TGME49_321650	321650	GCCTTCATCTTCTTCAGCGT	86933	11	-2.57
TGME49_121700_16_834	TGME49_121700	TGME49_321700	321700	GGTCGACGGGGAGGCTTTGG	0	0	0.91
TGME49_121700_2_834	TGME49_121700	TGME49_321700	321700	GGATACTCTCTCCTCCTCTG	0	0	0.91
TGME49_121700_20_834	TGME49_121700	TGME49_321700	321700	GTGTCTCCATTCCTGTGGCA	0	0	0.91
TGME49_121700_38_834	TGME49_121700	TGME49_321700	321700	GAGTGGAACATCACTGGAAG	0	0	0.91
TGME49_121700_45_834	TGME49_121700	TGME49_321700	321700	GGGCCCAACGTTCCTTGCAT	15554	24	0.91
