# Supplementary material for: High-throughput identification of pathogen effector proteins that target host transcription by dual perturb-seq
Source: Cell Host Microbe. Author manuscript; Available in PMC 2026 Apr 9. (PMC12033024; doi:10.1016/j.chom.2023.09.003)
Supplement: Suppl files [file EMS212870-supplement-Suppl_files.zip › 1-s2.0-S1931312823003700-mmc5.xlsx]

## Sheet: Supplementary Data 4A
Target	T2_Statistic	P_Value	P_Value_Adjusted	Cell_Number
MYR3	1029.26	0	0	216
MYR1	807.923	0	0	204
GRA24	538.617	0	0	244
222100	519.588	0	0	237
GRA45	337.023	0	0	96
GRA28	240.76	0	0	123
MYR2	231.684	0	0	180
ROP17	187.908	0	0	68
HCE1	173.974	0	0	175
IST	147.455	0	0	162
MYR4	127.309	0	0	33
GRA16	113.468	5.21805e-15	1.10449e-13	71
GRA57	104.295	2.39031e-13	4.6703e-12	155
ROP9	93.0042	2.41229e-11	4.37659e-10	114
GRA7	91.9661	3.66589e-11	6.20757e-10	331
GRA59	89.8212	8.67428e-11	1.37704e-09	89
GRA25	65.7383	9.30257e-07	1.38991e-05	225
MAF1B	64.3418	1.54922e-06	2.18613e-05	203
GRA3	62.3506	3.18765e-06	4.26139e-05	1226
ROP16	61.0942	5.00217e-06	6.35276e-05	128
GRA70	55.0631	4.14266e-05	0.000501064	104
PPM3C	50.8612	0.000170885	0.00197294	41
ROP34_WNG2	44.8995	0.00116105	0.0128221	345
GRA46	43.92	0.00157141	0.0166308	145
298040	43.623	0.00172118	0.0174872	19
ROP31	42.7054	0.00227493	0.0222243	114
ROP1	39.8228	0.00533813	0.0502179	294
310740	38.9864	0.00678883	0.0615843	47
ROP24	36.3715	0.0140726	0.123257	167
SUB2	36.1489	0.0149487	0.126565	13
GRA53_CST6	35.4142	0.01821	0.149204	30
297650	35.116	0.0197114	0.155533	26
MSF	34.8673	0.0210497	0.155533	84
ROP23	34.8514	0.0211383	0.155533	51
268970	34.7946	0.0214567	0.155533	160
315470	34.6918	0.022044	0.155533	54
ROP38	34.4914	0.0232307	0.159476	96
234540	33.662	0.0287901	0.192439	25
291630	33.3481	0.0311907	0.20314	18
235130	33.1473	0.0328196	0.203935	37
PPM3D	33.1354	0.0329186	0.203935	75
BPK1	32.8563	0.0353165	0.211561	71
202620	32.8003	0.0358155	0.211561	389
GRA52_CST5	32.4044	0.0395329	0.228212	3
262920	32.1336	0.0422699	0.233761	39
GRA21	32.1273	0.0423348	0.233761	232
253130	30.9622	0.056144	0.297445	8
297280	30.8928	0.0570795	0.297445	15
NUP67	30.8706	0.0573812	0.297445	10
ROP15	30.5826	0.0614276	0.309707	73
297160	30.5305	0.0621853	0.309707	52
285290	29.8351	0.0731077	0.357103	90
247530	29.6712	0.0759098	0.363794	193
ROP35_WNG1	29.5535	0.0779771	0.364083	30
ROP22	29.3459	0.0817437	0.364083	34
264600	29.2507	0.0835214	0.364083	33
SRS42	29.1578	0.085289	0.364083	22
297510	29.1504	0.0854312	0.364083	20
275860	29.1156	0.0861018	0.364083	74
ROP40	29.018	0.0880067	0.364083	90
ROP6	29.0114	0.0881371	0.364083	121
GRA13	28.9744	0.0888706	0.364083	27
ROP20	28.7178	0.0940927	0.372937	136
225160	28.7081	0.0942944	0.372937	116
217530	28.6537	0.0954368	0.372937	192
ROP32	28.0471	0.108972	0.415837	131
CPC2	28.0167	0.109689	0.415837	70
258360	27.6905	0.117643	0.439433	88
271270	27.5818	0.120395	0.440803	19
248990	27.5395	0.121481	0.440803	38
GRA22	27.3013	0.127742	0.456993	32
309760	27.1941	0.130643	0.460879	346
ROP11	27.0578	0.134411	0.46306	63
275460	27.04	0.134907	0.46306	80
RON4	26.4971	0.150826	0.502885	96
ROP30	26.436	0.152705	0.502885	158
318525	26.4071	0.153602	0.502885	90
EFPP	26.3805	0.154429	0.502885	31
225320	26.3126	0.15656	0.503369	67
GRA14	26.1929	0.160371	0.509179	88
305590	25.8895	0.170351	0.53276	22
GRA54	25.8365	0.172143	0.53276	205
210095	25.7322	0.175712	0.53276	59
269950	25.7097	0.17649	0.53276	17
PP2CHN	25.658	0.178286	0.53276	47
GRA9	25.4807	0.184545	0.540229	239
ROP12	25.4079	0.187164	0.540229	190
300220	25.4079	0.187166	0.540229	43
GRA1	25.0846	0.199133	0.568313	20
258870	24.9063	0.205972	0.576224	73
315910	24.8824	0.206901	0.576224	90
320630	24.8118	0.209665	0.576224	92
236860	24.7785	0.21098	0.576224	36
236870	24.6167	0.217445	0.584379	84
ROP26	24.589	0.218567	0.584379	46
234950	24.404	0.226159	0.595788	109
280670	24.3712	0.227525	0.595788	41
PPM3F	24.1045	0.238846	0.616982	75
237180	24.0389	0.241688	0.616982	64
268790	24.011	0.242906	0.616982	20
NTPaseII	23.8622	0.249464	0.620729	620
GRA34	23.79	0.252692	0.620729	145
266050	23.7506	0.254465	0.620729	77
ROP27	23.7385	0.255011	0.620729	155
GRA12	23.7034	0.2566	0.620729	177
225150	23.4216	0.269594	0.646008	99
GRA30	23.1144	0.284251	0.664365	181
314260	23.0452	0.287627	0.664365	84
TLN1	22.9917	0.290249	0.664365	61
GRA44	22.9157	0.294001	0.664365	8
NTPaseI	22.9122	0.294176	0.664365	42
ROP8	22.7871	0.300425	0.664365	533
ROP10	22.7858	0.30049	0.664365	73
RON5	22.7653	0.301519	0.664365	10
215910	22.7481	0.302387	0.664365	193
308950	22.7279	0.303411	0.664365	175
RON4L1	22.4196	0.319249	0.677533	60
254070	22.3868	0.320964	0.677533	22
PI_2	22.3358	0.32364	0.677533	21
203930	22.3229	0.324321	0.677533	19
297910	22.3226	0.324337	0.677533	97
259830	22.2636	0.327453	0.677533	59
321710	22.2392	0.328747	0.677533	55
GRA47_CST2	22.1644	0.33273	0.677533	177
225330	22.1208	0.33507	0.677533	194
269920	22.1016	0.336099	0.677533	81
246178	21.9563	0.343966	0.687931	29
226690	21.7579	0.354877	0.703469	25
GRA6	21.7147	0.357274	0.703469	65
258462	21.6525	0.360747	0.704844	27
277720	21.5255	0.36789	0.709657	31
PPM11C	21.4642	0.371363	0.709657	191
GRA39	21.4602	0.371592	0.709657	42
294970	21.3235	0.379406	0.719173	171
273980	21.2599	0.383069	0.720738	46
210820	21.2108	0.385913	0.720749	12
205360	21.134	0.390375	0.723761	89
RON6	20.9639	0.400353	0.735555	96
GRA2	20.927	0.402528	0.735555	404
ROP13	20.8632	0.406314	0.73717	165
316280	20.6629	0.418298	0.737955	32
SFP1	20.6281	0.420392	0.737955	79
252500	20.617	0.421064	0.737955	52
242118	20.544	0.425485	0.737955	163
ROP47	20.513	0.427364	0.737955	9
213069	20.5116	0.427453	0.737955	11
GRA31	20.5077	0.42769	0.737955	166
321650	20.3867	0.43507	0.737955	45
GRA8	20.3676	0.436238	0.737955	171
GRA5	20.2842	0.441365	0.737955	67
244250	20.2736	0.442018	0.737955	66
246710	20.2451	0.443775	0.737955	22
280480	20.2331	0.444516	0.737955	8
MCP4	20.1232	0.451328	0.744397	204
PI_1	19.867	0.467347	0.765846	30
297410	19.7407	0.47532	0.773842	65
309600	19.6934	0.47832	0.773842	100
GRA11B	19.4004	0.497007	0.798986	259
202200	19.1549	0.51282	0.816372	39
ROP54	19.1328	0.51425	0.816372	95
RON12	19.0491	0.519678	0.819864	139
GRA17	18.8303	0.533905	0.833039	48
272460	18.8199	0.534588	0.833039	13
GRA10	18.7141	0.541494	0.834477	74
ROP21	18.6859	0.543334	0.834477	129
209985	18.6549	0.545367	0.834477	38
GRA35	18.5388	0.55297	0.841044	156
225200	18.4318	0.559991	0.846652	98
GRA4	18.2896	0.569331	0.847093	285
321700	18.2801	0.569954	0.847093	24
GRA18	18.275	0.570287	0.847093	262
LCAT	18.1566	0.578074	0.853351	120
GRA11A	18.1088	0.581219	0.853351	117
280380	17.8717	0.59682	0.867673	216
GRA38	17.8431	0.5987	0.867673	92
305270	17.7063	0.607692	0.867673	33
299780	17.6785	0.609523	0.867673	25
266435	17.6328	0.612523	0.867673	28
GRA23	17.6139	0.61376	0.867673	149
273860	17.5286	0.61936	0.867673	65
243690	17.525	0.619597	0.867673	7
WIP	17.4926	0.621719	0.867673	81
CST1	17.3965	0.628012	0.871668	108
GRA15	17.3021	0.634189	0.873916	168
CYP18	17.2172	0.639731	0.873916	5
279420	17.1673	0.64298	0.873916	60
229500	17.1609	0.643395	0.873916	59
GRA29	17.0508	0.650555	0.877489	139
GRA40	16.9646	0.656147	0.877489	129
ROP36	16.9536	0.65686	0.877489	92
PPM3G	16.8655	0.662556	0.877489	102
RON1	16.841	0.664135	0.877489	18
204320	16.7388	0.670713	0.877489	67
209170	16.7034	0.67299	0.877489	120
309560	16.6929	0.673663	0.877489	31
305250	16.5279	0.684212	0.886683	22
MCP3	16.3453	0.695792	0.896409	43
225860	16.2898	0.699291	0.896409	39
254080	16.2098	0.704318	0.896409	18
202420	16.1761	0.706432	0.896409	7
228760	16.1012	0.71111	0.896409	17
308970	16.0288	0.71561	0.896409	211
248510	16.0157	0.716422	0.896409	105
203790	15.8455	0.726909	0.901391	152
ROP18	15.8359	0.727501	0.901391	113
CST9	15.6582	0.738319	0.90753	43
RON10	15.6369	0.739601	0.90753	20
262400	15.4801	0.749016	0.913779	109
PPM3A	15.4318	0.751889	0.913779	178
ROP45	15.3301	0.757906	0.915218	228
268760	15.2897	0.760279	0.915218	263
Toxofilin	15.2073	0.765097	0.916673	44
GRA47	15.14	0.769008	0.917007	93
MAG1	15.0778	0.772596	0.917007	71
ROP14	14.7234	0.792619	0.933823	27
247220	14.6553	0.79638	0.933823	20
GRA20	14.5974	0.799555	0.933823	158
277230	14.4647	0.806751	0.933823	22
ROP25	14.4448	0.807823	0.933823	138
GRA32	14.3623	0.812228	0.933823	46
ROP29	14.3518	0.812784	0.933823	199
GRA37	14.2876	0.816176	0.933823	26
294630	13.9414	0.833967	0.94724	11
246130	13.9135	0.835362	0.94724	28
ROP19A	13.7686	0.842522	0.951113	167
270200	13.4205	0.859069	0.955918	18
ROP51	13.4051	0.85978	0.955918	17
315210	13.312	0.864032	0.955918	19
GRA49	13.2905	0.865003	0.955918	39
ROP48	13.2253	0.867932	0.955918	147
ROP33	13.1932	0.869359	0.955918	81
BRP1	12.9641	0.879308	0.962691	71
RON2	12.7309	0.888993	0.963355	3
306890	12.6764	0.891191	0.963355	32
GRA48	12.5896	0.894637	0.963355	49
297900	12.559	0.89584	0.963355	38
ROP39	12.4806	0.898878	0.963355	274
200360	12.2193	0.908629	0.969714	76
ROP28	12.0361	0.915115	0.972549	128
215360	11.845	0.921576	0.975335	18
304720	11.6737	0.9271	0.97711	16
217400	11.2404	0.939959	0.983281	86
RON11	11.2138	0.940698	0.983281	5
RON3	10.8448	0.950326	0.985816	15
242820	10.6114	0.955844	0.985816	4
254880	10.471	0.958954	0.985816	16
ASP3	10.3723	0.961049	0.985816	6
PPM3H	10.2052	0.964426	0.985816	88
288000	10.1019	0.96641	0.985816	55
214410	9.56074	0.975547	0.987905	74
RASP2	9.51435	0.976237	0.987905	35
276210	9.08702	0.981946	0.988931	17
279350	8.81236	0.985038	0.988931	58
RON8	8.02543	0.991731	0.991731	23

## Sheet: Supplementary Data 4B
Target	T2_Statistic	P_Value	P_Value_Adjusted	Cell_Number
MYR3	596.037	0	0	109
MYR1	521.641	0	0	122
GRA24	375.886	0	0	159
GRA45	299.598	0	0	60
222100	297.8	0	0	136
MYR2	202.009	0	0	118
ROP17	156.203	0	0	45
HCE1	121.124	2.22045e-16	6.99441e-15	99
GRA28	109.731	2.68674e-14	7.52287e-13	63
MYR4	100.241	1.34892e-12	3.39928e-11	23
GRA59	76.3813	1.76241e-08	4.03753e-07	67
GRA57	75.7043	2.28374e-08	4.79586e-07	83
ROP9	72.7975	6.89639e-08	1.22666e-06	85
GRA16	72.7676	6.97276e-08	1.22666e-06	46
GRA7	72.6464	7.30154e-08	1.22666e-06	204
MAF1B	60.6526	5.98262e-06	9.42263e-05	131
GRA25	57.3404	1.92063e-05	0.000284705	129
ROP16	54.9258	4.41797e-05	0.000618515	80
ROP24	46.0953	0.000808043	0.0107172	108
277720	45.1015	0.00110279	0.0138951	18
GRA3	43.9387	0.00157928	0.0189513	615
GRA52_CST5	43.3196	0.00190789	0.021854	3
GRA70	42.035	0.0028102	0.03079	53
309760	40.4734	0.00445723	0.046801	218
SUB2	39.9179	0.00523813	0.0528004	13
268970	39.0769	0.00666995	0.0646472	105
235130	38.2458	0.0084407	0.0787799	30
204320	37.0679	0.0117143	0.105429	50
234540	36.7856	0.012658	0.109993	15
ROP31	35.2348	0.0192233	0.161475	72
262920	33.8667	0.0274757	0.223351	27
PI_1	33.3576	0.0312905	0.246413	23
315470	32.5781	0.0380623	0.290658	37
ROP10	32.3995	0.0397887	0.294905	53
GRA1	32.1707	0.0421008	0.303125	17
298040	31.9324	0.0446357	0.310948	13
253130	31.7461	0.0467106	0.310948	5
GRA9	31.7305	0.046889	0.310948	160
217530	31.5906	0.0485082	0.312511	127
ROP34_WNG2	31.4982	0.0496049	0.312511	226
203790	31.2317	0.0528915	0.325089	101
GRA46	30.7159	0.0597986	0.358792	64
ROP12	30.5626	0.0619981	0.363078	119
309600	30.4677	0.0633946	0.363078	63
SRS42	30.1724	0.0679152	0.380325	17
TLN1	30.0109	0.0705041	0.383599	39
ROP38	29.9475	0.0715443	0.383599	61
202620	29.476	0.0796943	0.411965	258
318525	29.4534	0.0801043	0.411965	59
RON4	29.2063	0.0847025	0.414695	66
ROP15	29.1761	0.0852806	0.414695	36
237180	29.05	0.0877261	0.414695	40
GRA13	29.0096	0.0885227	0.414695	15
210820	28.9924	0.0888631	0.414695	8
246130	28.7792	0.0931808	0.41688	22
297280	28.7649	0.0934758	0.41688	7
GRA21	28.7256	0.0942942	0.41688	126
ROP8	28.5415	0.0982011	0.426667	366
308950	28.0538	0.109207	0.465861	118
297650	27.9817	0.110919	0.465861	21
GRA35	27.6507	0.119058	0.491847	110
IST	27.4171	0.125084	0.497889	111
ROP18	27.3791	0.126097	0.497889	62
ROP1	27.2688	0.12905	0.497889	186
GRA39	27.2206	0.130356	0.497889	25
210095	27.219	0.130399	0.497889	36
236870	27.0827	0.134157	0.504592	61
242118	26.8613	0.140445	0.514527	110
266050	26.834	0.141237	0.514527	49
268790	26.7254	0.144418	0.514527	16
258360	26.7069	0.144966	0.514527	64
RON10	26.6175	0.147636	0.516728	11
280670	26.3927	0.154524	0.532461	26
MSF	26.3342	0.156358	0.532461	55
275860	26.2055	0.160449	0.534672	48
RON4L1	26.1806	0.16125	0.534672	45
321650	25.8895	0.170848	0.555688	33
246178	25.8555	0.171999	0.555688	19
ROP20	25.4969	0.184484	0.580593	94
ROP26	25.4086	0.187661	0.580593	31
297510	25.2314	0.194158	0.580593	11
273980	25.1644	0.196659	0.580593	32
GRA49	25.1099	0.198711	0.580593	27
320630	25.0901	0.199458	0.580593	60
GRA31	25.0102	0.202504	0.580593	114
GRA5	24.9938	0.203133	0.580593	56
RON12	24.9785	0.20372	0.580593	80
GRA53_CST6	24.9374	0.205307	0.580593	17
MAG1	24.9184	0.206045	0.580593	51
BPK1	24.8572	0.208427	0.580593	45
225150	24.8258	0.209658	0.580593	69
GRA2	24.5856	0.219258	0.5961	264
ROP35_WNG1	24.5676	0.219989	0.5961	17
RON5	24.485	0.223368	0.598818	4
ROP25	24.3535	0.228825	0.599762	84
258870	24.3056	0.230836	0.599762	51
248990	24.2751	0.232122	0.599762	28
215910	24.2487	0.233241	0.599762	130
ROP30	24.0782	0.240553	0.608383	93
GRA44	24.0582	0.241422	0.608383	4
PPM3H	23.8742	0.249509	0.622536	57
GRA47	23.7989	0.252874	0.624747	60
209170	23.7222	0.256331	0.627139	74
277230	23.5181	0.265688	0.627405	13
247530	23.5105	0.266039	0.627405	124
BRP1	23.4969	0.266673	0.627405	52
225330	23.4638	0.268214	0.627405	124
203930	23.4494	0.268888	0.627405	14
234950	23.2969	0.276082	0.638282	59
ROP11	23.0443	0.28827	0.657278	46
202200	23.0189	0.289515	0.657278	28
MCP3	22.5684	0.312158	0.693075	29
NUP67	22.5558	0.312807	0.693075	7
321710	22.5417	0.313534	0.693075	37
248510	22.3414	0.323963	0.706819	75
CST1	22.3149	0.325361	0.706819	80
229500	22.1965	0.33164	0.714302	40
271270	22.0281	0.340689	0.725754	16
ROP27	21.981	0.343249	0.725754	93
315910	21.9379	0.345597	0.725754	51
GRA8	21.8835	0.348572	0.725952	115
GRA15	21.7449	0.356223	0.729854	103
EFPP	21.7306	0.35702	0.729854	18
GRA6	21.6807	0.3598	0.729854	34
GRA12	21.6161	0.363416	0.729854	103
226690	21.5892	0.364927	0.729854	16
LCAT	21.5257	0.368509	0.731214	85
GRA14	21.4072	0.375244	0.735978	61
275460	21.3159	0.380474	0.735978	44
297910	21.2998	0.381401	0.735978	70
310740	21.2791	0.382592	0.735978	28
254080	21.1243	0.391572	0.747546	15
254880	20.8883	0.405456	0.768233	8
280480	20.7652	0.412789	0.77629	4
ROP22	20.6826	0.417739	0.779779	17
268760	20.4272	0.433219	0.797002	169
GRA30	20.4261	0.433291	0.797002	113
ROP23	20.3052	0.440701	0.804759	26
213069	20.2215	0.445858	0.807149	9
297410	20.1802	0.448416	0.807149	37
GRA38	20.0114	0.458915	0.820188	64
209985	19.9077	0.465413	0.820397	28
GRA11A	19.8626	0.468245	0.820397	79
PPM3D	19.8538	0.468798	0.820397	46
294970	19.7619	0.474597	0.824817	111
ROP21	19.5845	0.485851	0.838591	93
ROP32	19.474	0.492905	0.844981	82
GRA34	19.4023	0.497494	0.847085	92
ROP13	19.1792	0.511859	0.861477	99
ROP51	19.1648	0.512784	0.861477	8
285290	18.9737	0.525167	0.862617	63
RON6	18.9692	0.525462	0.862617	60
GRA17	18.9005	0.529925	0.862617	26
GRA10	18.8705	0.531884	0.862617	54
225320	18.8462	0.533467	0.862617	36
225200	18.8254	0.534816	0.862617	65
244250	18.7674	0.5386	0.862617	43
ROP45	18.5594	0.552204	0.862617	145
MCP4	18.4708	0.558009	0.862617	136
225860	18.4697	0.558082	0.862617	24
PPM11C	18.4405	0.559996	0.862617	118
GRA11B	18.3681	0.564745	0.862617	171
WIP	18.2951	0.569537	0.862617	63
269950	18.2465	0.572735	0.862617	11
GRA48	18.227	0.574013	0.862617	29
PPM3A	18.1735	0.577527	0.862617	121
GRA20	18.1179	0.581182	0.862617	110
PP2CHN	18.0751	0.584002	0.862617	36
CPC2	18.0638	0.58474	0.862617	43
ROP54	18.0051	0.588603	0.862617	63
RON1	17.9385	0.592983	0.862617	13
NTPaseI	17.926	0.593803	0.862617	23
279420	17.9106	0.594816	0.862617	40
PPM3F	17.8984	0.595616	0.862617	49
ROP40	17.8267	0.600329	0.864474	55
314260	17.6263	0.613491	0.8693	60
297160	17.596	0.615477	0.8693	32
269920	17.4989	0.621839	0.8693	54
315210	17.4924	0.622269	0.8693	13
266435	17.4664	0.623969	0.8693	18
GRA40	17.444	0.625438	0.8693	67
NTPaseII	17.4074	0.627828	0.8693	339
217400	17.3311	0.632821	0.871425	66
259830	17.2333	0.639198	0.875423	36
PPM3C	17.1051	0.647537	0.877196	24
GRA37	16.9613	0.656861	0.877196	16
288000	16.8841	0.661852	0.877196	32
ROP6	16.7688	0.669276	0.877196	78
ROP36	16.7401	0.671123	0.877196	68
ROP29	16.7363	0.671368	0.877196	134
GRA4	16.7306	0.671734	0.877196	178
GRA47_CST2	16.7078	0.673192	0.877196	106
258462	16.6945	0.674046	0.877196	16
305250	16.6749	0.675301	0.877196	19
GRA32	16.4515	0.689542	0.886363	27
215360	16.3567	0.69554	0.886363	10
Toxofilin	16.3213	0.697771	0.886363	28
225160	16.299	0.699175	0.886363	82
291630	16.1725	0.707108	0.886363	7
308970	16.0888	0.712328	0.886363	134
280380	16.0866	0.712464	0.886363	131
246710	16.0622	0.713979	0.886363	12
GRA54	16.0617	0.714015	0.886363	119
306890	15.9898	0.718464	0.887514	24
ROP47	15.7837	0.73112	0.898743	7
300220	15.5078	0.747768	0.914745	27
ROP39	15.3553	0.756821	0.921347	188
279350	15.1707	0.767611	0.92999	39
236860	15.0758	0.773085	0.932141	19
299780	14.9419	0.780729	0.936874	20
243690	14.7531	0.791328	0.940895	4
273860	14.7448	0.791788	0.940895	39
GRA23	14.6816	0.79528	0.940895	90
270200	14.5189	0.804163	0.946958	9
RASP2	14.3423	0.81361	0.950006	21
262400	14.3294	0.814291	0.950006	71
305270	14.0561	0.828469	0.956596	27
321700	13.9005	0.836301	0.956596	15
ROP19A	13.8178	0.840395	0.956596	110
ASP3	13.6496	0.848558	0.956596	6
ROP33	13.6224	0.849858	0.956596	50
CST9	13.5916	0.85132	0.956596	32
276210	13.5019	0.855547	0.956596	7
264600	13.4627	0.857375	0.956596	18
200360	13.3921	0.860631	0.956596	53
316280	13.255	0.866849	0.956596	17
ROP48	13.1964	0.869462	0.956596	94
GRA18	13.169	0.87067	0.956596	176
228760	13.1333	0.872242	0.956596	11
SFP1	13.0392	0.876325	0.956596	38
CYP18	13.0089	0.877625	0.956596	3
PPM3G	12.7235	0.889504	0.956596	72
ROP14	12.6959	0.890615	0.956596	21
PI_2	12.6589	0.892098	0.956596	12
294630	12.6214	0.893586	0.956596	8
205360	12.5013	0.898273	0.956596	53
GRA29	12.4653	0.899656	0.956596	79
305590	12.3476	0.904097	0.957279	12
ROP28	11.6428	0.928214	0.975889	93
RON8	11.604	0.929418	0.975889	15
252500	11.3259	0.937672	0.98047	26
309560	10.9853	0.9469	0.986028	21
GRA22	10.713	0.953591	0.988909	19
254070	10.2715	0.96319	0.990759	9
RON11	10.24	0.963818	0.990759	3
272460	9.57265	0.975421	0.990759	5
RON3	9.4586	0.977097	0.990759	11
304720	9.35604	0.978532	0.990759	12
247220	9.3242	0.978964	0.990759	12
214410	8.76732	0.985537	0.993421	46
297900	7.9225	0.992415	0.995237	25
202420	7.38757	0.995237	0.995237	4

## Sheet: Supplementary Data 4C
Target	T2_Statistic	P_Value	P_Value_Adjusted	Cell_Number
MYR3	596.037	0	0	109
MYR1	521.641	0	0	122
GRA24	375.886	0	0	159
GRA45	299.598	0	0	60
222100	297.8	0	0	136
MYR2	202.009	0	0	118
ROP17	156.203	0	0	45
HCE1	121.124	2.22045e-16	6.99441e-15	99
GRA28	109.731	2.68674e-14	7.52287e-13	63
MYR4	100.241	1.34892e-12	3.39928e-11	23
GRA59	76.3813	1.76241e-08	4.03753e-07	67
GRA57	75.7043	2.28374e-08	4.79586e-07	83
ROP9	72.7975	6.89639e-08	1.22666e-06	85
GRA16	72.7676	6.97276e-08	1.22666e-06	46
GRA7	72.6464	7.30154e-08	1.22666e-06	204
MAF1B	60.6526	5.98262e-06	9.42263e-05	131
GRA25	57.3404	1.92063e-05	0.000284705	129
ROP16	54.9258	4.41797e-05	0.000618515	80
ROP24	46.0953	0.000808043	0.0107172	108
277720	45.1015	0.00110279	0.0138951	18
GRA3	43.9387	0.00157928	0.0189513	615
GRA52_CST5	43.3196	0.00190789	0.021854	3
GRA70	42.035	0.0028102	0.03079	53
309760	40.4734	0.00445723	0.046801	218
SUB2	39.9179	0.00523813	0.0528004	13
268970	39.0769	0.00666995	0.0646472	105
235130	38.2458	0.0084407	0.0787799	30
204320	37.0679	0.0117143	0.105429	50
234540	36.7856	0.012658	0.109993	15
ROP31	35.2348	0.0192233	0.161475	72
262920	33.8667	0.0274757	0.223351	27
PI_1	33.3576	0.0312905	0.246413	23
315470	32.5781	0.0380623	0.290658	37
ROP10	32.3995	0.0397887	0.294905	53
GRA1	32.1707	0.0421008	0.303125	17
298040	31.9324	0.0446357	0.310948	13
253130	31.7461	0.0467106	0.310948	5
GRA9	31.7305	0.046889	0.310948	160
217530	31.5906	0.0485082	0.312511	127
ROP34_WNG2	31.4982	0.0496049	0.312511	226
203790	31.2317	0.0528915	0.325089	101
GRA46	30.7159	0.0597986	0.358792	64
ROP12	30.5626	0.0619981	0.363078	119
309600	30.4677	0.0633946	0.363078	63
SRS42	30.1724	0.0679152	0.380325	17
TLN1	30.0109	0.0705041	0.383599	39
ROP38	29.9475	0.0715443	0.383599	61
202620	29.476	0.0796943	0.411965	258
318525	29.4534	0.0801043	0.411965	59
RON4	29.2063	0.0847025	0.414695	66
ROP15	29.1761	0.0852806	0.414695	36
237180	29.05	0.0877261	0.414695	40
GRA13	29.0096	0.0885227	0.414695	15
210820	28.9924	0.0888631	0.414695	8
246130	28.7792	0.0931808	0.41688	22
297280	28.7649	0.0934758	0.41688	7
GRA21	28.7256	0.0942942	0.41688	126
ROP8	28.5415	0.0982011	0.426667	366
308950	28.0538	0.109207	0.465861	118
297650	27.9817	0.110919	0.465861	21
GRA35	27.6507	0.119058	0.491847	110
IST	27.4171	0.125084	0.497889	111
ROP18	27.3791	0.126097	0.497889	62
ROP1	27.2688	0.12905	0.497889	186
GRA39	27.2206	0.130356	0.497889	25
210095	27.219	0.130399	0.497889	36
236870	27.0827	0.134157	0.504592	61
242118	26.8613	0.140445	0.514527	110
266050	26.834	0.141237	0.514527	49
268790	26.7254	0.144418	0.514527	16
258360	26.7069	0.144966	0.514527	64
RON10	26.6175	0.147636	0.516728	11
280670	26.3927	0.154524	0.532461	26
MSF	26.3342	0.156358	0.532461	55
275860	26.2055	0.160449	0.534672	48
RON4L1	26.1806	0.16125	0.534672	45
321650	25.8895	0.170848	0.555688	33
246178	25.8555	0.171999	0.555688	19
ROP20	25.4969	0.184484	0.580593	94
ROP26	25.4086	0.187661	0.580593	31
297510	25.2314	0.194158	0.580593	11
273980	25.1644	0.196659	0.580593	32
GRA49	25.1099	0.198711	0.580593	27
320630	25.0901	0.199458	0.580593	60
GRA31	25.0102	0.202504	0.580593	114
GRA5	24.9938	0.203133	0.580593	56
RON12	24.9785	0.20372	0.580593	80
GRA53_CST6	24.9374	0.205307	0.580593	17
MAG1	24.9184	0.206045	0.580593	51
BPK1	24.8572	0.208427	0.580593	45
225150	24.8258	0.209658	0.580593	69
GRA2	24.5856	0.219258	0.5961	264
ROP35_WNG1	24.5676	0.219989	0.5961	17
RON5	24.485	0.223368	0.598818	4
ROP25	24.3535	0.228825	0.599762	84
258870	24.3056	0.230836	0.599762	51
248990	24.2751	0.232122	0.599762	28
215910	24.2487	0.233241	0.599762	130
ROP30	24.0782	0.240553	0.608383	93
GRA44	24.0582	0.241422	0.608383	4
PPM3H	23.8742	0.249509	0.622536	57
GRA47	23.7989	0.252874	0.624747	60
209170	23.7222	0.256331	0.627139	74
277230	23.5181	0.265688	0.627405	13
247530	23.5105	0.266039	0.627405	124
BRP1	23.4969	0.266673	0.627405	52
225330	23.4638	0.268214	0.627405	124
203930	23.4494	0.268888	0.627405	14
234950	23.2969	0.276082	0.638282	59
ROP11	23.0443	0.28827	0.657278	46
202200	23.0189	0.289515	0.657278	28
MCP3	22.5684	0.312158	0.693075	29
NUP67	22.5558	0.312807	0.693075	7
321710	22.5417	0.313534	0.693075	37
248510	22.3414	0.323963	0.706819	75
CST1	22.3149	0.325361	0.706819	80
229500	22.1965	0.33164	0.714302	40
271270	22.0281	0.340689	0.725754	16
ROP27	21.981	0.343249	0.725754	93
315910	21.9379	0.345597	0.725754	51
GRA8	21.8835	0.348572	0.725952	115
GRA15	21.7449	0.356223	0.729854	103
EFPP	21.7306	0.35702	0.729854	18
GRA6	21.6807	0.3598	0.729854	34
GRA12	21.6161	0.363416	0.729854	103
226690	21.5892	0.364927	0.729854	16
LCAT	21.5257	0.368509	0.731214	85
GRA14	21.4072	0.375244	0.735978	61
275460	21.3159	0.380474	0.735978	44
297910	21.2998	0.381401	0.735978	70
310740	21.2791	0.382592	0.735978	28
254080	21.1243	0.391572	0.747546	15
254880	20.8883	0.405456	0.768233	8
280480	20.7652	0.412789	0.77629	4
ROP22	20.6826	0.417739	0.779779	17
268760	20.4272	0.433219	0.797002	169
GRA30	20.4261	0.433291	0.797002	113
ROP23	20.3052	0.440701	0.804759	26
213069	20.2215	0.445858	0.807149	9
297410	20.1802	0.448416	0.807149	37
GRA38	20.0114	0.458915	0.820188	64
209985	19.9077	0.465413	0.820397	28
GRA11A	19.8626	0.468245	0.820397	79
PPM3D	19.8538	0.468798	0.820397	46
294970	19.7619	0.474597	0.824817	111
ROP21	19.5845	0.485851	0.838591	93
ROP32	19.474	0.492905	0.844981	82
GRA34	19.4023	0.497494	0.847085	92
ROP13	19.1792	0.511859	0.861477	99
ROP51	19.1648	0.512784	0.861477	8
285290	18.9737	0.525167	0.862617	63
RON6	18.9692	0.525462	0.862617	60
GRA17	18.9005	0.529925	0.862617	26
GRA10	18.8705	0.531884	0.862617	54
225320	18.8462	0.533467	0.862617	36
225200	18.8254	0.534816	0.862617	65
244250	18.7674	0.5386	0.862617	43
ROP45	18.5594	0.552204	0.862617	145
MCP4	18.4708	0.558009	0.862617	136
225860	18.4697	0.558082	0.862617	24
PPM11C	18.4405	0.559996	0.862617	118
GRA11B	18.3681	0.564745	0.862617	171
WIP	18.2951	0.569537	0.862617	63
269950	18.2465	0.572735	0.862617	11
GRA48	18.227	0.574013	0.862617	29
PPM3A	18.1735	0.577527	0.862617	121
GRA20	18.1179	0.581182	0.862617	110
PP2CHN	18.0751	0.584002	0.862617	36
CPC2	18.0638	0.58474	0.862617	43
ROP54	18.0051	0.588603	0.862617	63
RON1	17.9385	0.592983	0.862617	13
NTPaseI	17.926	0.593803	0.862617	23
279420	17.9106	0.594816	0.862617	40
PPM3F	17.8984	0.595616	0.862617	49
ROP40	17.8267	0.600329	0.864474	55
314260	17.6263	0.613491	0.8693	60
297160	17.596	0.615477	0.8693	32
269920	17.4989	0.621839	0.8693	54
315210	17.4924	0.622269	0.8693	13
266435	17.4664	0.623969	0.8693	18
GRA40	17.444	0.625438	0.8693	67
NTPaseII	17.4074	0.627828	0.8693	339
217400	17.3311	0.632821	0.871425	66
259830	17.2333	0.639198	0.875423	36
PPM3C	17.1051	0.647537	0.877196	24
GRA37	16.9613	0.656861	0.877196	16
288000	16.8841	0.661852	0.877196	32
ROP6	16.7688	0.669276	0.877196	78
ROP36	16.7401	0.671123	0.877196	68
ROP29	16.7363	0.671368	0.877196	134
GRA4	16.7306	0.671734	0.877196	178
GRA47_CST2	16.7078	0.673192	0.877196	106
258462	16.6945	0.674046	0.877196	16
305250	16.6749	0.675301	0.877196	19
GRA32	16.4515	0.689542	0.886363	27
215360	16.3567	0.69554	0.886363	10
Toxofilin	16.3213	0.697771	0.886363	28
225160	16.299	0.699175	0.886363	82
291630	16.1725	0.707108	0.886363	7
308970	16.0888	0.712328	0.886363	134
280380	16.0866	0.712464	0.886363	131
246710	16.0622	0.713979	0.886363	12
GRA54	16.0617	0.714015	0.886363	119
306890	15.9898	0.718464	0.887514	24
ROP47	15.7837	0.73112	0.898743	7
300220	15.5078	0.747768	0.914745	27
ROP39	15.3553	0.756821	0.921347	188
279350	15.1707	0.767611	0.92999	39
236860	15.0758	0.773085	0.932141	19
299780	14.9419	0.780729	0.936874	20
243690	14.7531	0.791328	0.940895	4
273860	14.7448	0.791788	0.940895	39
GRA23	14.6816	0.79528	0.940895	90
270200	14.5189	0.804163	0.946958	9
RASP2	14.3423	0.81361	0.950006	21
262400	14.3294	0.814291	0.950006	71
305270	14.0561	0.828469	0.956596	27
321700	13.9005	0.836301	0.956596	15
ROP19A	13.8178	0.840395	0.956596	110
ASP3	13.6496	0.848558	0.956596	6
ROP33	13.6224	0.849858	0.956596	50
CST9	13.5916	0.85132	0.956596	32
276210	13.5019	0.855547	0.956596	7
264600	13.4627	0.857375	0.956596	18
200360	13.3921	0.860631	0.956596	53
316280	13.255	0.866849	0.956596	17
ROP48	13.1964	0.869462	0.956596	94
GRA18	13.169	0.87067	0.956596	176
228760	13.1333	0.872242	0.956596	11
SFP1	13.0392	0.876325	0.956596	38
CYP18	13.0089	0.877625	0.956596	3
PPM3G	12.7235	0.889504	0.956596	72
ROP14	12.6959	0.890615	0.956596	21
PI_2	12.6589	0.892098	0.956596	12
294630	12.6214	0.893586	0.956596	8
205360	12.5013	0.898273	0.956596	53
GRA29	12.4653	0.899656	0.956596	79
305590	12.3476	0.904097	0.957279	12
ROP28	11.6428	0.928214	0.975889	93
RON8	11.604	0.929418	0.975889	15
252500	11.3259	0.937672	0.98047	26
309560	10.9853	0.9469	0.986028	21
GRA22	10.713	0.953591	0.988909	19
254070	10.2715	0.96319	0.990759	9
RON11	10.24	0.963818	0.990759	3
272460	9.57265	0.975421	0.990759	5
RON3	9.4586	0.977097	0.990759	11
304720	9.35604	0.978532	0.990759	12
247220	9.3242	0.978964	0.990759	12
214410	8.76732	0.985537	0.993421	46
297900	7.9225	0.992415	0.995237	25
202420	7.38757	0.995237	0.995237	4
