# Supplementary material for: High-throughput identification of pathogen effector proteins that target host transcription by dual perturb-seq
Source: Cell Host Microbe. Author manuscript; Available in PMC 2026 Apr 9. (PMC12033024; doi:10.1016/j.chom.2023.09.003)
Supplement: Suppl files [file EMS212870-supplement-Suppl_files.zip › 1-s2.0-S1931312823003700-mmc8.xlsx]

## Sheet: Supplementary Data 7
Target	Gene	Avg_Log2FC	Percent_Detection_Target_Population	Percent_Detection_Reference_Population	P_Value	P_Value_Adjusted
GRA3	TGME49_227280	-2.4303	0.677	0.969	0	0
297410	TGME49_297410	0.871589	0.2	0	0	0
ROP38	TGME49_242110	1.27267	0.406	0.018	5.83684e-172	4.88349e-170
GRA7	TGME49_203310	-1.68621	0.725	0.978	1.14961e-73	7.21382e-72
GRA2	TGME49_227620	-0.903222	0.851	0.998	8.85936e-68	4.4474e-66
ROP28	TGME49_258370	0.0331927	0.023	0	6.0225e-56	2.51941e-54
GRA12	TGME49_288650	-1.47907	0.785	0.991	6.30792e-47	2.26184e-45
GRA8	TGME49_254720	-0.951649	0.673	0.986	1.22162e-40	3.83284e-39
MAF1B	TGME49_220950	-0.911956	0.631	0.967	1.08996e-37	3.03977e-36
GRA4	TGME49_310780	-0.602159	0.86	0.984	1.2094e-31	3.0356e-30
268970	TGME49_268970	0.0176913	0.013	0	1.58882e-28	3.6254e-27
315910	TGME49_315910	1.14384	0.444	0.132	2.66448e-22	5.57321e-21
321700	TGME49_321700	0.0582058	0.042	0	4.0376e-22	7.79567e-21
GRA6	TGME49_275440	-1.1002	0.738	0.999	8.15515e-18	1.4621e-16
GRA5	TGME49_286450	-1.05899	0.91	1	1.12079e-16	1.87546e-15
MCP4	TGME49_208730	0.735866	0.284	0.115	1.52155e-15	2.38693e-14
ROP30	TGME49_227010	0.939875	0.291	0.116	2.08634e-14	3.08042e-13
280380	TGME49_280380	-0.309049	0.699	0.873	2.92876e-14	4.08399e-13
277230	TGME49_277230	1.67272	0.5	0.086	2.99766e-13	3.96007e-12
GRA30	TGME49_232000	0.497865	0.425	0.238	2.69698e-11	3.38471e-10
PPM3A	TGME49_237500	0.603266	0.337	0.165	4.20434e-11	5.02519e-10
MYR3	TGME49_237230	-0.510088	0.56	0.738	8.60267e-11	9.81486e-10
215910	TGME49_215910	0.533125	0.482	0.312	1.49466e-10	1.63113e-09
200360	TGME49_200360	-0.643624	0.816	0.999	3.83621e-10	4.01203e-09
GRA20	TGME49_200010	-0.334933	0.411	0.661	7.05487e-10	7.08309e-09
GRA34	TGME49_203290	1.42876	0.586	0.404	1.23036e-09	1.18777e-08
GRA40	TGME49_219810	0.809209	0.558	0.38	1.60761e-09	1.49448e-08
ROP20	TGME49_258230	0.368626	0.154	0.048	3.38158e-09	3.03134e-08
ROP19A	TGME49_242240	0.397352	0.251	0.114	3.50951e-09	3.03754e-08
285290	TGME49_285290	0.141664	0.122	0.027	1.97696e-08	1.65405e-07
MYR2	TGME49_270700	0.699847	0.472	0.32	2.65575e-08	2.1503e-07
GRA17	TGME49_222170	1.27593	0.833	0.668	6.99145e-08	5.48392e-07
247530	TGME49_247530	-0.383506	0.679	0.808	1.93095e-07	1.46869e-06
GRA15	TGME49_275470	-0.315838	0.179	0.381	2.6992e-07	1.99264e-06
264600	TGME49_264600	1.34694	0.727	0.332	4.10353e-07	2.94282e-06
294970	TGME49_294970	0.568019	0.585	0.477	5.36044e-07	3.73741e-06
273980	TGME49_273980	0.104371	0.087	0.011	7.69383e-07	5.21933e-06
CPC2	TGME49_276130	0.565668	0.357	0.16	2.63552e-06	1.74083e-05
ROP9	TGME49_243730	-0.399299	0.772	0.915	2.78385e-06	1.79166e-05
254070	TGME49_254070	1.79491	0.591	0.24	3.27368e-06	2.05424e-05
222100	TGME49_222100	0.336732	0.262	0.158	4.36899e-06	2.61099e-05
209985	TGME49_209985	0.879966	0.132	0.022	4.32896e-06	2.61099e-05
MCP3	TGME49_208740	1.10565	0.349	0.135	1.20046e-05	7.00733e-05
GRA16	TGME49_208830	-0.680508	0.592	0.736	1.25154e-05	7.13947e-05
LCAT	TGME49_272420	0.118975	0.108	0.035	1.321e-05	7.36824e-05
GRA23	TGME49_297880	0.152752	0.893	0.979	2.43032e-05	0.000132611
GRA11B	TGME49_237800	0.00527016	0.004	0	2.61226e-05	0.000139506
GRA14	TGME49_239740	0.00987784	0.875	0.982	3.01089e-05	0.000157444
GRA47_CST2	TGME49_203600	0.692162	0.734	0.697	4.60907e-05	0.000236097
ROP23	TGME49_239600	0.649388	0.176	0.054	4.78236e-05	0.000240075
NTPaseII	TGME49_277270	-0.0853882	0.142	0.206	0.000112681	0.000554568
GRA13	TGME49_237880	-0.840679	0.704	0.94	0.000134928	0.000651286
MSF	TGME49_201180	0.361089	0.202	0.09	0.000187283	0.000878998
ROP18	TGME49_205250	-0.558703	0.301	0.479	0.000189107	0.000878998
209170	TGME49_209170	0.873437	0.325	0.208	0.000238031	0.00108629
WIP	TGME49_247520	-1.28125	0.605	0.684	0.000422365	0.0018931
GRA45	TGME49_316250	1.09255	0.531	0.425	0.000608757	0.00268067
225320	TGME49_225320	0.677417	0.328	0.191	0.000995714	0.00430904
246130	TGME49_246130	0.94852	0.643	0.449	0.00104445	0.00438557
246178	TGME49_246178	0.7608	0.448	0.236	0.00104834	0.00438557
GRA37	TGME49_236890	-0.350442	0.269	0.702	0.00123159	0.00506771
ROP32	TGME49_270920	0.270321	0.267	0.172	0.00149766	0.00606309
ROP26	TGME49_211260	0.286876	0.609	0.357	0.00164847	0.00656771
GRA54	TGME49_204340	0.108743	0.361	0.514	0.00278181	0.0109099
310740	TGME49_310740	0.522511	0.277	0.134	0.00291283	0.011248
ROP48	TGME49_218270	0.0837581	0.102	0.049	0.0031362	0.0115763
234540	TGME49_234540	0.547699	0.36	0.153	0.00311132	0.0115763
ROP35_WNG1	TGME49_304740	0.7471	0.567	0.36	0.00308519	0.0115763
RON4L1	TGME49_253370	0.707418	0.317	0.188	0.00417291	0.0151797
308950	TGME49_308950	-0.141546	0.297	0.405	0.00472998	0.0169603
GRA22	TGME49_215220	-0.21276	0.75	0.959	0.00503307	0.017793
ROP13	TGME49_312270	0.312508	0.448	0.345	0.00519455	0.0181088
269920	TGME49_269920	0.48881	0.469	0.363	0.00542634	0.0186577
297910	TGME49_297910	0.155562	0.093	0.039	0.00562985	0.0190958
ROP54	TGME49_210370	0.256574	0.516	0.367	0.006808	0.0224918
291630	TGME49_291630	0.734547	0.5	0.242	0.00681025	0.0224918
GRA35	TGME49_226380	-0.0037684	0.295	0.422	0.00842754	0.0274716
ROP16	TGME49_262730	0.459328	0.414	0.335	0.0102468	0.0329735
305590	TGME49_305590	0.557681	0.364	0.173	0.0104531	0.0332118
GRA31	TGME49_220240	-0.147009	0.765	0.837	0.010788	0.0338474
314260	TGME49_314260	1.03031	0.524	0.422	0.0161488	0.0500414
ROP21	TGME49_263220	0.0349056	0.039	0.014	0.0168728	0.0516472
BPK1	TGME49_253330	0.501223	0.085	0.035	0.0174363	0.0527289
297160	TGME49_297160	0.568437	0.308	0.215	0.0182316	0.0544778
PP2CHN	TGME49_282055	0.440101	0.532	0.359	0.020085	0.0593099
GRA18	TGME49_288840	0.527844	0.427	0.39	0.0205973	0.0601155
244250	TGME49_244250	0.171495	0.455	0.307	0.0229462	0.0662012
225150	TGME49_225150	0.430215	0.485	0.373	0.0244659	0.0697833
GRA24	TGME49_230180	0.126528	0.533	0.449	0.0253254	0.0707812
204320	TGME49_204320	0.117234	0.119	0.057	0.0253797	0.0707812
MAG1	TGME49_270240	-0.188588	0.887	0.983	0.028437	0.0784362
PPM3H	TGME49_201630	0.44724	0.307	0.22	0.0352235	0.096099
225330	TGME49_225330	0.146844	0.232	0.177	0.0370421	0.0999738
203790	TGME49_203790	0.494701	0.395	0.325	0.038235	0.101502
266050	TGME49_266050	0.17139	0.351	0.249	0.0384171	0.101502
GRA57	TGME49_217680	0.00102093	0.406	0.489	0.0394946	0.10229
SRS42	TGME49_234370	0.527081	0.273	0.126	0.0395304	0.10229
217530	TGME49_217530	0.302361	0.391	0.357	0.0400579	0.102597
IST	TGME49_240060	-0.300367	0.296	0.354	0.041649	0.105595
269950	TGME49_269950	-0.449212	0.471	0.738	0.0425189	0.106722
202620	TGME49_202620	0.152363	0.496	0.594	0.0451836	0.112288
288000	TGME49_288000	0.164691	0.164	0.09	0.0484744	0.119285
GRA21	TGME49_241610	0.093876	0.129	0.094	0.050811	0.123821
315470	TGME49_315470	0.2053	0.093	0.203	0.0555737	0.134125
305250	TGME49_305250	-0.571876	0.273	0.449	0.0620025	0.148215
NTPaseI	TGME49_277240	-0.147465	0.024	0.114	0.0647401	0.1533
GRA10	TGME49_268900	0.101293	0.203	0.132	0.0682759	0.160161
214410	TGME49_214410	0.453999	0.257	0.193	0.0729819	0.166866
GRA59	TGME49_313440	0.482258	0.551	0.525	0.0723116	0.166866
258360	TGME49_258360	-0.23865	0.159	0.24	0.0731283	0.166866
279420	TGME49_279420	0.279291	0.367	0.268	0.0783501	0.17717
CST1	TGME49_264660	0.522267	0.259	0.204	0.0831803	0.186413
320630	TGME49_320630	-0.150616	0.337	0.432	0.0841185	0.186847
Toxofilin	TGME49_214080	-0.805332	0.295	0.412	0.0872913	0.192194
MYR1	TGME49_254470	0.0387286	0.466	0.571	0.096745	0.211156
GRA52_CST5	TGME49_319340	-0.905171	0.333	0.832	0.0983353	0.212777
HCE1	TGME49_239010	0.157432	0.4	0.339	0.104159	0.223452
SUB2	TGME49_314500	-0.333086	0.154	0.4	0.119257	0.253674
SFP1	TGME49_289540	-0.155674	0.367	0.453	0.130707	0.275692
315210	TGME49_315210	-1.03354	0.263	0.403	0.132302	0.276732
318525	TGME49_318525	0.0778617	0.056	0.029	0.134058	0.278087
297510	TGME49_297510	0.215793	0.25	0.144	0.139136	0.286255
MYR4	TGME49_211460	0.532525	0.515	0.44	0.144293	0.294451
RON1	TGME49_310010	-0.36985	0.056	0.182	0.150738	0.305124
ROP27	TGME49_313330	0.105163	0.155	0.12	0.156327	0.313905
RON3	TGME49_223920	-0.163244	0.133	0.329	0.162914	0.324535
270200	TGME49_270200	0.377908	0.222	0.119	0.168856	0.333723
280670	TGME49_280670	0.53988	0.366	0.295	0.17456	0.3423
253130	TGME49_253130	1.29173	0.375	0.222	0.184467	0.358924
ROP39	TGME49_262050	0.190681	0.536	0.504	0.188367	0.363694
ROP11	TGME49_227810	0.0515467	0.54	0.432	0.196683	0.372492
225860	TGME49_225860	0.211378	0.231	0.154	0.197376	0.372492
NUP67	TGME49_306560	-0.21368	0	0.143	0.197359	0.372492
210820	TGME49_210820	0.381142	0.333	0.199	0.206428	0.386667
ROP17	TGME49_258580	-0.605526	0.471	0.496	0.208531	0.387713
ROP6	TGME49_258660	0.0618729	0.488	0.41	0.217204	0.400869
GRA11A	TGME49_212410	-0.018243	0	0.012	0.224665	0.411612
ROP51	TGME49_241000	0.826784	0.353	0.262	0.227136	0.413124
RON2	TGME49_300100	-1.32207	0	0.335	0.231752	0.418487
RON5	TGME49_311470	-0.0585278	0.6	0.352	0.23855	0.42558
248990	TGME49_248990	0.230203	0.605	0.521	0.239071	0.42558
275860	TGME49_275860	0.556668	0.365	0.483	0.241151	0.42626
271270	TGME49_271270	-0.0184303	0.368	0.222	0.249483	0.437903
268760	TGME49_268760	-0.0198162	0.517	0.455	0.253834	0.442448
305270	TGME49_305270	0.0434059	0.121	0.22	0.265558	0.45969
BRP1	TGME49_314250	-0.080127	0.099	0.146	0.270204	0.46453
262920	TGME49_262920	-0.0921417	0.051	0.103	0.279032	0.467261
PPM3C	TGME49_270320	0.0526705	0.122	0.076	0.278971	0.467261
254080	TGME49_254080	0.747906	0.389	0.294	0.276345	0.467261
ASP3	TGME49_246550	-0.42065	0.5	0.768	0.27924	0.467261
PI_1	TGME49_217430	0.193735	0.3	0.239	0.2876	0.478064
266435	TGME49_266435	0.142164	0.107	0.062	0.301959	0.49863
TLN1	TGME49_269885	0.0155356	0.164	0.229	0.308208	0.499097
321650	TGME49_321650	-0.0467503	0.133	0.197	0.306241	0.499097
PI_2	TGME49_208450	0.219729	0.286	0.463	0.307807	0.499097
309760	TGME49_309760	0.201064	0.607	0.64	0.310479	0.499553
PPM3F	TGME49_278510	0.390161	0.387	0.352	0.330334	0.512347
247220	TGME49_247220	-0.449157	0.45	0.492	0.329653	0.512347
273860	TGME49_273860	-0.0902529	0.154	0.204	0.321038	0.512347
GRA48	TGME49_254000	0.17233	0.286	0.23	0.330678	0.512347
GRA1	TGME49_270250	-0.116099	1	1	0.330108	0.512347
243690	TGME49_243690	-0.694871	0.143	0.285	0.323117	0.512347
ROP8	TGME49_215775	-0.496217	0.501	0.471	0.333773	0.51397
ROP12	TGME49_203990	-0.674489	0.363	0.349	0.3577	0.547455
258462	TGME49_258462	0.107147	0.259	0.194	0.36487	0.555045
202200	TGME49_202200	0.18399	0.359	0.293	0.379074	0.566354
PPM3G	TGME49_201520	-0.16268	0.245	0.271	0.377595	0.566354
236870	TGME49_236870	-0.0386346	0.048	0.073	0.37577	0.566354
202420	TGME49_202420	-0.161381	0	0.095	0.391753	0.581834
276210	TGME49_276210	0.0930483	0.294	0.208	0.401153	0.590082
ROP33	TGME49_201130	0.198	0.346	0.328	0.404359	0.590082
GRA53_CST6	TGME49_260520	-0.0326063	0	0.023	0.403907	0.590082
GRA32	TGME49_212300	0.329058	0.5	0.507	0.408609	0.592837
ROP25	TGME49_202780	0.48088	0.391	0.391	0.411926	0.594215
262400	TGME49_262400	0.111984	0.44	0.407	0.419989	0.596663
217400	TGME49_217400	0.114513	0.093	0.126	0.417965	0.596663
RON10	TGME49_261750	0.0354656	0.15	0.094	0.420755	0.596663
RASP2	TGME49_315160	0.0524573	0.257	0.2	0.423204	0.596766
CST9	TGME49_310790	-0.0136678	0.837	0.941	0.435999	0.611374
CYP18	TGME49_221210	0.0333268	1	0.887	0.444212	0.619429
RON4	TGME49_229010	-0.12682	0.396	0.435	0.447052	0.619945
294630	TGME49_294630	0.295874	0.364	0.337	0.453067	0.624834
306890	TGME49_306890	0.114562	0.062	0.038	0.457407	0.627373
272460	TGME49_272460	-0.155896	0.154	0.233	0.466989	0.637033
225160	TGME49_225160	0.540714	0.5	0.491	0.472122	0.640555
297650	TGME49_297650	-0.166904	0.346	0.396	0.474932	0.640903
309560	TGME49_309560	0.0673362	0.806	0.725	0.485991	0.652319
GRA46	TGME49_208370	0.0861055	0.352	0.323	0.513992	0.671937
225200	TGME49_225200	-0.115462	0.296	0.319	0.510829	0.671937
300220	TGME49_300220	0.0613647	0.279	0.239	0.510859	0.671937
279350	TGME49_279350	0.0364512	0.103	0.08	0.512561	0.671937
ROP47	TGME49_261740	-1.20375	0.556	0.609	0.50627	0.671937
297900	TGME49_297900	0.0644894	0.211	0.173	0.517198	0.672625
ROP24	TGME49_252360	0.226686	0.383	0.37	0.533947	0.690506
ROP10	TGME49_315490	0.0879956	0.329	0.291	0.544702	0.690506
GRA29	TGME49_269690	0.291082	0.324	0.316	0.542813	0.690506
304720	TGME49_304720	0.139732	0.062	0.12	0.540387	0.690506
268790	TGME49_268790	-0.106539	0.65	0.774	0.543016	0.690506
GRA39	TGME49_289380	-0.093775	0.5	0.555	0.552381	0.696722
236860	TGME49_236860	0.0219685	0.056	0.037	0.560943	0.700481
280480	TGME49_280480	0.24449	0.125	0.244	0.560769	0.700481
275460	TGME49_275460	-0.00278268	0.138	0.166	0.569689	0.704394
RON11	TGME49_230350	-0.0953279	0	0.061	0.568991	0.704394
ROP40	TGME49_291960	-0.190439	0.456	0.484	0.593044	0.726429
GRA49	TGME49_267740	0.315698	0.41	0.376	0.593299	0.726429
PPM3D	TGME49_202610	0.0559402	0.387	0.358	0.611796	0.74184
316280	TGME49_316280	0.76217	0.312	0.29	0.611422	0.74184
GRA44	TGME49_228170	-0.316308	0.625	0.651	0.621104	0.749506
213069	TGME49_213069	-0.0881571	0.091	0.141	0.624793	0.750349
EFPP	TGME49_269460	-0.128361	0.194	0.222	0.637982	0.758926
242820	TGME49_242820	0.679696	0.5	0.584	0.637948	0.758926
228760	TGME49_228760	-0.0957698	0.529	0.656	0.647248	0.766317
248510	TGME49_248510	-0.00308482	0.067	0.079	0.657258	0.76996
237180	TGME49_237180	-0.0516484	0.25	0.278	0.655397	0.76996
258870	TGME49_258870	0.00716464	0.644	0.69	0.659527	0.76996
254880	TGME49_254880	0.103754	0.188	0.15	0.663498	0.771009
ROP1	TGME49_309590	-0.161345	0.711	0.74	0.681504	0.788284
GRA9	TGME49_251540	0.553432	0.628	0.695	0.715558	0.823298
308970	TGME49_308970	0.17583	0.332	0.336	0.718336	0.823298
GRA70	TGME49_249990	0.191002	0.567	0.628	0.72342	0.825356
246710	TGME49_246710	-0.0624555	0.091	0.112	0.727542	0.826304
ROP34_WNG2	TGME49_240090	-0.0341316	0.441	0.449	0.741979	0.831414
ROP15	TGME49_211290	-0.43845	0.479	0.39	0.736467	0.831414
277720	TGME49_277720	-0.106135	0.29	0.242	0.739013	0.831414
ROP14	TGME49_315220	0.0864858	0.222	0.272	0.761531	0.84953
RON12	TGME49_232020	-0.0118347	0.05	0.055	0.819412	0.906045
GRA25	TGME49_290700	0.113059	0.733	0.816	0.818606	0.906045
298040	TGME49_298040	0.0672207	0.105	0.095	0.835814	0.920129
205360	TGME49_205360	0.197574	0.191	0.191	0.847989	0.929455
GRA38	TGME49_312420	0.00666196	0.348	0.372	0.875357	0.949373
215360	TGME49_215360	-0.00254985	0.278	0.253	0.875659	0.949373
203930	TGME49_203930	-0.216851	0.263	0.262	0.877508	0.949373
242118	TGME49_242118	0.00979748	0.025	0.023	0.89437	0.963463
259830	TGME49_259830	0.00315393	0.034	0.031	0.908672	0.974687
299780	TGME49_299780	-0.185499	0.8	0.753	0.917958	0.980458
234950	TGME49_234950	0.077651	0.239	0.244	0.921909	0.980504
RON6	TGME49_297960	0.0753586	0.323	0.333	0.927398	0.982181
ROP45	TGME49_281675	-0.00296352	0.132	0.129	0.938847	0.990129
ROP31	TGME49_258800	-0.000859907	0.009	0.009	0.947011	0.99456
309600	TGME49_309600	0.224682	0.53	0.579	0.952023	0.995657
252500	TGME49_252500	0.630307	0.269	0.274	0.984734	1
GRA47	TGME49_244530	0.219294	0.538	0.57	0.986492	1
ROP36	TGME49_207610	0	0	0	1	1
PPM11C	TGME49_304955	0.0692839	0.288	0.306	0.993786	1
229500	TGME49_229500	-5.74173e-05	0	0	0.962006	1
235130	TGME49_235130	-0.00898109	0.216	0.219	0.96795	1
GRA28	TGME49_231960	0.0205628	0.333	0.336	0.975016	1
RON8	TGME49_306060	0.195321	0.304	0.334	0.993327	1
226690	TGME49_226690	-0.014748	0.08	0.077	0.971764	1
297280	TGME49_297280	-5.73169e-05	0	0	0.981822	1
ROP22	TGME49_207700	0	0	0	1	1
