# Supplementary material for: High-throughput identification of pathogen effector proteins that target host transcription by dual perturb-seq
Source: Cell Host Microbe. Author manuscript; Available in PMC 2026 Apr 9. (PMC12033024; doi:10.1016/j.chom.2023.09.003)
Supplement: Suppl files [file EMS212870-supplement-Suppl_files.zip › 1-s2.0-S1931312823003700-mmc6.xlsx]

## Sheet: Supplementary Data 5
Target	T2_Statistic	P_Value	P_Value_Adjusted	Cell_Number
GRA3	513.738	0	0	1226
GRA2	46.3768	0.000729361	0.0926289	404
291630	45.0263	0.00111448	0.0943597	18
258870	39.3532	0.00610515	0.387677	73
ROP21	36.3291	0.0142226	0.518406	129
273980	35.6628	0.0170245	0.518406	46
ROP11	35.3604	0.0184568	0.518406	63
202420	35.0473	0.0200561	0.518406	7
275460	35.0054	0.0202795	0.518406	80
GRA70	34.6265	0.0224057	0.518406	104
MYR3	34.5975	0.0225766	0.518406	216
ROP35_WNG1	34.2855	0.0244916	0.518406	30
308950	33.4981	0.0299985	0.520739	175
BPK1	33.4201	0.0306014	0.520739	71
GRA30	33.4008	0.0307523	0.520739	181
ROP1	32.6665	0.0370086	0.528487	294
GRA34	32.4895	0.0386784	0.528487	145
GRA7	32.1148	0.0424367	0.528487	331
268760	31.9084	0.0446424	0.528487	263
248510	31.8457	0.0453333	0.528487	105
SFP1	31.7245	0.0466934	0.528487	79
ROP20	31.6175	0.0479248	0.528487	136
GRA54	31.5646	0.0485445	0.528487	205
ROP54	31.4478	0.0499357	0.528487	95
210095	31.0126	0.0554392	0.561766	59
GRA11B	30.8591	0.0575036	0.561766	259
GRA38	30.6749	0.0600685	0.565089	92
GRA9	30.0542	0.0694601	0.624706	239
297510	29.9397	0.0713247	0.624706	20
RON2	29.6863	0.0756054	0.635357	3
RON4	29.5151	0.0786197	0.635357	96
PI_2	29.4361	0.080045	0.635357	21
WIP	29.08	0.0867463	0.65738	81
MCP3	29.0162	0.0879958	0.65738	43
225160	28.4974	0.0987327	0.681278	116
266050	28.4176	0.100477	0.681278	77
297910	28.1885	0.10563	0.681278	97
GRA53_CST6	28.1664	0.106138	0.681278	30
242820	28.0475	0.10891	0.681278	4
ROP22	28.0334	0.10924	0.681278	34
ROP38	28.0026	0.10997	0.681278	96
GRA40	27.3964	0.125155	0.723635	129
297410	27.3019	0.127668	0.723635	65
GRA12	27.1331	0.132261	0.723635	177
CST9	27.0913	0.133417	0.723635	43
309600	27.0715	0.133969	0.723635	100
309560	27.0526	0.134496	0.723635	31
209170	26.9143	0.138408	0.723635	120
EFPP	26.8729	0.139599	0.723635	31
294970	26.7228	0.143977	0.727073	171
299780	26.655	0.145987	0.727073	25
GRA16	26.3224	0.156187	0.735107	71
202620	26.3042	0.15676	0.735107	389
GRA17	26.2579	0.158229	0.735107	48
ROP25	26.2282	0.159177	0.735107	138
GRA22	25.9909	0.166898	0.757	32
234540	25.7983	0.173376	0.77259	25
254080	25.3488	0.189244	0.824628	18
215910	25.1861	0.195245	0.824628	193
HCE1	25.1264	0.197486	0.824628	175
RON4L1	25.1117	0.198041	0.824628	60
RON11	24.9928	0.202562	0.828055	5
242118	24.8433	0.208357	0.828055	163
270200	24.836	0.208644	0.828055	18
247220	24.6754	0.215008	0.840186	20
NTPaseII	24.4047	0.226052	0.860689	620
GRA4	24.2907	0.230823	0.860689	285
GRA21	24.2261	0.233559	0.860689	232
MYR4	24.1874	0.235208	0.860689	33
MCP4	24.141	0.237198	0.860689	204
254070	24.0315	0.241935	0.865513	22
Toxofilin	23.7768	0.253207	0.8778	44
PPM3F	23.6935	0.25697	0.8778	75
234950	23.5763	0.262328	0.8778	109
258360	23.4449	0.268428	0.8778	88
264600	23.433	0.26898	0.8778	33
RON5	23.4075	0.270178	0.8778	10
IST	23.3931	0.270853	0.8778	162
309760	23.3473	0.273017	0.8778	346
279350	23.1632	0.281811	0.894749	58
CPC2	23.0073	0.289402	0.907507	70
225330	22.8888	0.295259	0.914583	194
GRA29	22.8057	0.299407	0.916259	139
ROP33	22.4629	0.316911	0.947008	81
MYR1	22.4008	0.320151	0.947008	204
GRA14	22.3598	0.322295	0.947008	88
269920	22.2036	0.330558	0.947008	81
MAF1B	22.0689	0.337777	0.947008	203
RON1	22.0624	0.338129	0.947008	18
GRA45	21.9474	0.344369	0.947008	96
PI_1	21.9443	0.344539	0.947008	30
MAG1	21.9442	0.344544	0.947008	71
305590	21.8229	0.351197	0.947008	22
225320	21.7118	0.357355	0.947008	67
NTPaseI	21.59	0.364169	0.947008	42
203790	21.4742	0.370715	0.947008	152
ROP24	21.4035	0.37474	0.947008	167
244250	21.3913	0.375435	0.947008	66
ROP13	21.3615	0.37714	0.947008	165
ROP10	21.3538	0.377582	0.947008	73
210820	21.3348	0.378675	0.947008	12
297650	21.2203	0.385275	0.947008	26
ROP16	21.2107	0.385832	0.947008	128
217530	21.1776	0.387751	0.947008	192
RON10	20.9549	0.400796	0.951779	20
ROP23	20.9254	0.402539	0.951779	51
SRS42	20.8703	0.405808	0.951779	22
PPM3C	20.7672	0.411954	0.951779	41
PPM3A	20.5881	0.422724	0.951779	178
BRP1	20.4774	0.429449	0.951779	71
ROP6	20.3637	0.436395	0.951779	121
PPM3G	20.2246	0.444961	0.951779	102
315470	20.2235	0.44503	0.951779	54
GRA44	20.1079	0.452194	0.951779	8
ROP34_WNG2	20.0456	0.456076	0.951779	345
203930	20.024	0.457421	0.951779	19
ROP15	20.0206	0.457636	0.951779	73
229500	20.0011	0.458856	0.951779	59
305250	19.9326	0.463145	0.951779	22
GRA37	19.8874	0.465986	0.951779	26
268790	19.8402	0.468957	0.951779	20
225860	19.7629	0.473832	0.951779	39
297900	19.6517	0.480883	0.951779	38
GRA20	19.6221	0.482766	0.951779	158
RON6	19.6021	0.484035	0.951779	96
204320	19.5942	0.484536	0.951779	67
225200	19.4541	0.493487	0.951779	98
NUP67	19.4136	0.496078	0.951779	10
217400	19.3989	0.497023	0.951779	86
321650	19.3028	0.503201	0.951779	45
GRA47_CST2	19.2617	0.505844	0.951779	177
280670	19.1577	0.512559	0.951779	41
222100	19.0849	0.517272	0.951779	237
ASP3	19.0304	0.520807	0.951779	6
LCAT	19.0133	0.521916	0.951779	120
ROP14	18.9353	0.526988	0.951779	27
273860	18.8839	0.530332	0.951779	65
306890	18.8094	0.535193	0.951779	32
GRA48	18.8084	0.535258	0.951779	49
246178	18.7428	0.539536	0.951779	29
308970	18.7345	0.540079	0.951779	211
215360	18.7213	0.540944	0.951779	18
ROP28	18.6719	0.544176	0.951779	128
ROP30	18.6695	0.544334	0.951779	158
ROP19A	18.5862	0.549787	0.951779	167
GRA39	18.5432	0.552601	0.951779	42
MYR2	18.5381	0.552936	0.951779	180
GRA15	18.4973	0.55561	0.951779	168
ROP26	18.4	0.561996	0.951779	46
ROP18	18.3577	0.564774	0.951779	113
GRA6	18.3418	0.565822	0.951779	65
GRA10	18.2063	0.57473	0.956156	74
ROP27	18.1797	0.576477	0.956156	155
ROP12	18.0624	0.584199	0.956156	190
315910	18.0152	0.587301	0.956156	90
214410	17.97	0.590279	0.956156	74
253130	17.9434	0.59203	0.956156	8
TLN1	17.8595	0.597547	0.956156	61
279420	17.7242	0.606445	0.956156	60
ROP39	17.7183	0.606835	0.956156	274
GRA18	17.6811	0.609276	0.956156	262
254880	17.6603	0.61064	0.956156	16
294630	17.5894	0.615301	0.956156	11
RON8	17.4999	0.621172	0.956156	23
ROP32	17.4682	0.623249	0.956156	131
236870	17.3344	0.632006	0.956156	84
200360	17.3339	0.63204	0.956156	76
236860	17.313	0.633407	0.956156	36
RASP2	17.2705	0.636182	0.956156	35
MSF	17.1159	0.646256	0.965246	84
GRA46	16.9822	0.654936	0.965246	145
GRA32	16.9162	0.659212	0.965246	46
GRA1	16.8707	0.662149	0.965246	20
GRA25	16.835	0.664455	0.965246	225
GRA23	16.8261	0.665032	0.965246	149
205360	16.6175	0.678428	0.979095	89
305270	16.4047	0.691975	0.984375	33
280380	16.3246	0.697036	0.984375	216
PPM3H	16.2671	0.700657	0.984375	88
GRA57	16.1838	0.705886	0.984375	155
277230	16.0493	0.714274	0.984375	22
GRA5	16.025	0.715786	0.984375	67
297160	16.0016	0.717233	0.984375	52
321700	15.9781	0.718688	0.984375	24
ROP48	15.9013	0.723427	0.984375	147
GRA8	15.8903	0.724102	0.984375	171
288000	15.8803	0.724717	0.984375	55
235130	15.6715	0.737455	0.986182	37
271270	15.6451	0.73905	0.986182	19
RON3	15.6276	0.740108	0.986182	15
320630	15.6033	0.741577	0.986182	92
228760	15.2667	0.761578	0.986268	17
ROP29	15.2648	0.761686	0.986268	199
310740	15.1308	0.769484	0.986268	47
262920	15.1267	0.769723	0.986268	39
GRA31	14.9952	0.777279	0.986268	166
262400	14.9866	0.777767	0.986268	109
321710	14.9286	0.781068	0.986268	55
226690	14.922	0.781438	0.986268	25
225150	14.8365	0.786262	0.986268	99
258462	14.7433	0.791467	0.986268	27
GRA35	14.6583	0.79617	0.986268	156
315210	14.4648	0.806701	0.986268	19
GRA28	14.4575	0.807097	0.986268	123
CST1	14.3463	0.81303	0.986268	108
276210	14.3223	0.814304	0.986268	17
ROP36	14.1895	0.821262	0.986268	92
247530	14.1447	0.823578	0.986268	193
237180	14.0503	0.828421	0.986268	64
ROP17	14.039	0.828999	0.986268	68
ROP51	14.0273	0.829593	0.986268	17
275860	13.9367	0.83416	0.986268	74
ROP45	13.7194	0.844878	0.986268	228
ROP8	13.7135	0.845164	0.986268	533
297280	13.6713	0.847206	0.986268	15
298040	13.6065	0.850307	0.986268	19
252500	13.5469	0.853133	0.986268	52
285290	13.5098	0.854878	0.986268	90
202200	13.4651	0.856965	0.986268	39
318525	13.4481	0.857757	0.986268	90
PPM3D	13.4031	0.859836	0.986268	75
GRA49	13.3448	0.862508	0.986268	39
GRA47	13.27	0.865896	0.986268	93
300220	13.0808	0.874265	0.989159	43
GRA24	13.0355	0.876224	0.989159	244
209985	12.747	0.888313	0.992516	38
CYP18	12.685	0.890818	0.992516	5
246130	12.6451	0.892415	0.992516	28
GRA59	12.5841	0.894827	0.992516	89
277720	12.4373	0.900508	0.994474	31
268970	12.2512	0.907446	0.995012	160
GRA11A	12.2131	0.90883	0.995012	117
248990	12.0498	0.914618	0.996946	38
PP2CHN	11.9381	0.918447	0.996946	47
ROP31	11.4125	0.935025	0.999019	114
314260	11.3347	0.937279	0.999019	84
SUB2	11.2047	0.940932	0.999019	13
269950	11.0762	0.944404	0.999019	17
280480	11.0086	0.946175	0.999019	8
ROP40	10.6313	0.955377	0.999019	90
ROP9	10.5266	0.957729	0.999019	114
GRA52_CST5	10.4153	0.960136	0.999019	3
316280	10.3495	0.961511	0.999019	32
RON12	10.3085	0.962353	0.999019	139
272460	10.0936	0.966557	0.999019	13
GRA13	9.20745	0.980446	0.999019	27
213069	8.71352	0.986044	0.999019	11
243690	8.65127	0.986653	0.999019	7
266435	8.09474	0.991254	0.999019	28
259830	7.89735	0.992552	0.999019	59
246710	7.41484	0.995104	0.999019	22
304720	7.18197	0.996059	0.999019	16
ROP47	6.03837	0.998849	0.999019	9
PPM11C	5.90868	0.999019	0.999019	191
