# Supplementary material for: High-throughput identification of pathogen effector proteins that target host transcription by dual perturb-seq
Source: Cell Host Microbe. Author manuscript; Available in PMC 2026 Apr 9. (PMC12033024; doi:10.1016/j.chom.2023.09.003)
Supplement: Suppl files [file EMS212870-supplement-Suppl_files.zip › 1-s2.0-S1931312823003700-mmc7.xlsx]

## Sheet: Supplementary Data 6
Target	Gene	Avg_Log2FC	Percent_Detection_Target_Population	Percent_Detection_Reference_Population	P_Value	P_Value_Adjusted
GRA3	TGME49_227280	-2.4303	0.677	0.969	0	0
GRA3	TGME49_239330	-0.224383	0.999	1	1.52274e-23	6.22115e-20
GRA3	TGME49_211010	-0.238517	0.611	0.673	5.59007e-12	1.52255e-08
GRA3	TGME49_249250	-0.10549	1	1	6.51392e-11	1.33063e-07
GRA3	TGME49_215220	-0.278804	0.949	0.959	2.58527e-10	4.22485e-07
GRA3	TGME49_291140	-0.172713	0.598	0.672	7.34541e-10	1.00032e-06
GRA3	TGME49_211030	0.1279	0.959	0.942	9.01172e-10	1.05192e-06
GRA3	TGME49_330000	-0.150801	0.213	0.287	1.67603e-09	1.71186e-06
GRA3	TGME49_242340	-0.0711354	1	1	5.49775e-09	4.99135e-06
GRA3	TGME49_209850	-0.182724	0.458	0.533	6.83446e-09	5.58443e-06
GRA3	TGME49_233460	0.0858994	1	1	9.15011e-09	6.79687e-06
GRA3	TGME49_231080	-0.109178	1	1	1.04917e-08	7.14398e-06
GRA3	TGME49_241240	-0.173464	0.787	0.819	1.68567e-08	1.02946e-05
GRA3	TGME49_260260	-0.118555	1	0.999	1.76385e-08	1.02946e-05
GRA3	TGME49_259240	-0.101076	1	1	2.99355e-08	1.63069e-05
GRA3	TGME49_254720	0.114937	0.993	0.983	4.00142e-08	2.04348e-05
GRA3	TGME49_297810	0.0963824	0.992	0.983	5.11016e-08	2.45618e-05
GRA3	TGME49_257350	-0.127931	0.861	0.899	6.93119e-08	3.14638e-05
GRA3	TGME49_268720	0.0865019	0.307	0.239	9.96903e-08	4.28721e-05
GRA3	TGME49_231850	0.109077	0.986	0.984	2.64754e-07	0.000108165
GRA3	TGME49_228170	-0.149175	0.588	0.654	3.96333e-07	0.000154211
GRA3	TGME49_243730	0.167333	0.927	0.914	5.56535e-07	0.000206702
GRA3	TGME49_201840	0.0491198	0.122	0.082	6.83126e-07	0.000242688
GRA3	TGME49_211460	-0.153247	0.383	0.443	8.08123e-07	0.000275132
GRA3	TGME49_248390	-0.105492	1	1	1.06957e-06	0.000349578
GRA3	TGME49_255060	-0.118129	0.294	0.357	1.44962e-06	0.00045557
GRA3	TGME49_234550	-0.0718271	1	1	1.97513e-06	0.000597733
GRA3	TGME49_280580	0.0390209	0.041	0.021	2.15764e-06	0.000629645
GRA3	TGME49_275440	0.100027	0.999	0.998	2.24504e-06	0.00063256
GRA3	TGME49_216130	0.112895	0.751	0.694	2.67458e-06	0.000704269
GRA3	TGME49_286420	0.0715442	1	1	2.79026e-06	0.000704269
GRA3	TGME49_292200	-0.108476	0.312	0.374	2.82331e-06	0.000704269
GRA3	TGME49_294870	-0.10747	0.698	0.746	2.84431e-06	0.000704269
GRA3	TGME49_205340	-0.0845702	1	1	3.36376e-06	0.000808391
GRA3	TGME49_220950	0.133797	0.976	0.964	3.49399e-06	0.000815696
GRA3	TGME49_243980	-0.0927329	0.139	0.19	3.69925e-06	0.000827581
GRA3	TGME49_287180	-0.120129	0.265	0.324	3.83652e-06	0.000827581
GRA3	TGME49_320740	0.210101	0.532	0.479	3.84874e-06	0.000827581
GRA3	TGME49_209030	0.147181	1	1	4.05359e-06	0.000849278
GRA3	TGME49_205500	-0.136623	0.507	0.562	5.55171e-06	0.00113408
GRA3	TGME49_306390	0.077969	0.966	0.952	6.26482e-06	0.00124853
GRA3	TGME49_321480	0.037037	0.05	0.028	6.76082e-06	0.00130842
GRA3	TGME49_214340	-0.108781	0.399	0.46	6.88556e-06	0.00130842
GRA3	TGME49_270240	0.0993885	0.986	0.983	7.15207e-06	0.00132817
GRA3	TGME49_256060	-0.13452	0.303	0.36	9.59295e-06	0.00134106
GRA3	TGME49_207650	0.00117627	0.001	0	9.84747e-06	0.00134106
GRA3	TGME49_220850	0.00117627	0.001	0	9.84747e-06	0.00134106
GRA3	TGME49_221830	0.00117627	0.001	0	9.84747e-06	0.00134106
GRA3	TGME49_288770	0.00117627	0.001	0	9.84747e-06	0.00134106
GRA3	TGME49_292070	0.00117627	0.001	0	9.84747e-06	0.00134106
GRA3	TGME49_287450	0.00117627	0.001	0	9.84747e-06	0.00134106
GRA3	TGME49_242760	0.00117627	0.001	0	9.84747e-06	0.00134106
GRA3	TGME49_206290	0.00117627	0.001	0	9.84747e-06	0.00134106
GRA3	TGME49_202210	0.00117627	0.001	0	9.84747e-06	0.00134106
GRA3	TGME49_258910	0.00117627	0.001	0	9.84747e-06	0.00134106
GRA3	TGME49_233153	0.00117627	0.001	0	9.84747e-06	0.00134106
GRA3	TGME49_225413	0.00117627	0.001	0	9.84747e-06	0.00134106
GRA3	TGME49_315630	0.00117627	0.001	0	9.84747e-06	0.00134106
GRA3	TGME49_316500	0.00117627	0.001	0	9.84747e-06	0.00134106
GRA3	TGME49_247340	0.00117627	0.001	0	9.84747e-06	0.00134106
GRA3	TGME49_243710	-0.122108	0.488	0.551	1.07102e-05	0.00143464
GRA3	TGME49_213580	-0.093046	0.998	1	1.29204e-05	0.00170279
GRA3	TGME49_320410	-0.0414979	0.022	0.049	1.34614e-05	0.00174592
GRA3	TGME49_310780	0.0954576	0.985	0.982	1.3931e-05	0.00177859
GRA3	TGME49_238250	-0.0609769	1	1	1.48935e-05	0.00185266
GRA3	TGME49_314100	-0.112375	0.437	0.496	1.51683e-05	0.00185266
GRA3	TGME49_291850	-0.139829	0.945	0.95	1.51913e-05	0.00185266
GRA3	TGME49_307650	-0.113861	0.347	0.404	1.6168e-05	0.00192009
GRA3	TGME49_457780	0.0178826	0.022	0.009	1.62142e-05	0.00192009
GRA3	TGME49_227960	0.103023	0.677	0.634	1.88877e-05	0.00220474
GRA3	TGME49_217570	-0.0557752	1	1	1.94708e-05	0.00223976
GRA3	TGME49_294640	-0.165274	0.53	0.571	1.98813e-05	0.00223976
GRA3	TGME49_238010	-0.0605556	1	1	2.00101e-05	0.00223976
GRA3	TGME49_310490	-0.0422917	1	1	2.62012e-05	0.0028931
GRA3	TGME49_256792	0.00223116	0.002	0	2.73319e-05	0.00297772
GRA3	TGME49_251510	-0.0687587	0.102	0.144	3.4928e-05	0.00375522
GRA3	TGME49_237250	0.12541	0.652	0.611	3.61518e-05	0.00378906
GRA3	TGME49_242845	0.0877524	0.94	0.943	3.61702e-05	0.00378906
GRA3	TGME49_239740	0.0749757	0.987	0.982	3.80338e-05	0.00393385
GRA3	TGME49_231160	0.253866	0.785	0.754	3.92748e-05	0.00401143
GRA3	TGME49_263040	-0.0683159	1	1	4.12683e-05	0.00412506
GRA3	TGME49_264040	0.0891249	0.972	0.965	4.1397e-05	0.00412506
GRA3	TGME49_219270	0.275238	0.849	0.836	4.61772e-05	0.00454595
GRA3	TGME49_305230	-0.0776707	0.188	0.239	4.90188e-05	0.00476825
GRA3	TGME49_307770	-0.104159	0.224	0.275	5.71614e-05	0.00549489
GRA3	TGME49_214270	-0.116256	0.706	0.747	5.96359e-05	0.0056661
GRA3	TGME49_249390	-0.105815	0.531	0.585	6.32246e-05	0.00593802
GRA3	TGME49_219240	0.116599	0.536	0.493	7.09648e-05	0.0065878
GRA3	TGME49_317720	-0.0936481	0.604	0.642	7.17555e-05	0.0065878
GRA3	TGME49_226040	0.193771	0.316	0.269	7.33499e-05	0.00665935
GRA3	TGME49_229250	-0.0728157	0.998	1	7.51899e-05	0.00675139
GRA3	TGME49_224740	-0.109354	0.412	0.464	7.73092e-05	0.00686624
GRA3	TGME49_289730	-0.0936138	0.232	0.281	7.82749e-05	0.00687725
GRA3	TGME49_262050	0.179464	0.542	0.502	7.99167e-05	0.0069468
GRA3	TGME49_294290	0.116466	0.596	0.557	8.18955e-05	0.00701148
GRA3	TGME49_307030	0.040955	0.06	0.038	8.23769e-05	0.00701148
GRA3	TGME49_203400	0.0691314	0.382	0.327	8.85084e-05	0.0074557
GRA3	TGME49_236550	0.073744	0.985	0.981	9.04948e-05	0.00754523
GRA3	TGME49_209260	0.0727584	0.918	0.909	9.19826e-05	0.00759181
GRA3	TGME49_319730	-0.100048	0.235	0.282	9.32316e-05	0.00761795
GRA3	TGME49_236580	-0.111071	0.695	0.744	9.97531e-05	0.00807013
GRA3	TGME49_301390	-0.0965113	0.332	0.382	0.000102008	0.00817166
GRA3	TGME49_225790	0.0910314	0.189	0.149	0.000103695	0.00822613
GRA3	TGME49_242000	-0.117358	0.777	0.807	0.000104858	0.00823838
GRA3	TGME49_202540	-0.0989409	0.373	0.428	0.00010683	0.00831341
GRA3	TGME49_309250	-0.0845891	0.24	0.29	0.000113189	0.00872515
GRA3	TGME49_229630	-0.0896697	0.344	0.397	0.000114933	0.00877682
GRA3	TGME49_300140	0.0877841	0.985	0.984	0.000125517	0.00946666
GRA3	TGME49_311240	-0.0954989	0.658	0.703	0.000126284	0.00946666
GRA3	TGME49_261022	-0.0838515	0.277	0.327	0.000132322	0.00982908
GRA3	TGME49_219850	-0.0978046	0.591	0.636	0.000141862	0.0103912
GRA3	TGME49_211680	0.140428	0.998	0.997	0.000142433	0.0103912
GRA3	TGME49_242680	-0.09452	0.623	0.67	0.000145332	0.0105089
GRA3	TGME49_318430	0.126296	0.843	0.817	0.000150654	0.0107982
GRA3	TGME49_214170	-0.0692218	0.197	0.244	0.000158082	0.0112321
GRA3	TGME49_227620	0.0969908	0.999	0.995	0.000163275	0.011501
GRA3	TGME49_249580	-0.0786569	0.267	0.315	0.000165533	0.0115604
GRA3	TGME49_264610	-0.0815498	0.628	0.676	0.000178772	0.0123792
GRA3	TGME49_290990	-0.0591795	0.125	0.165	0.000183882	0.0126261
GRA3	TGME49_205250	0.236257	0.516	0.476	0.000191704	0.0129748
GRA3	TGME49_227948	-0.10851	0.464	0.512	0.000192137	0.0129748
GRA3	TGME49_224060	-0.0835388	0.445	0.496	0.000204557	0.0137003
GRA3	TGME49_219230	-0.0894147	0.212	0.256	0.000206892	0.013744
GRA3	TGME49_231020	0.0645967	0.277	0.231	0.000208592	0.0137452
GRA3	TGME49_299980	-0.0950079	0.542	0.595	0.000211957	0.0138552
GRA3	TGME49_204050	-0.090076	0.641	0.693	0.000214893	0.0139356
GRA3	TGME49_213660	-0.0906264	0.586	0.64	0.000218932	0.0139773
GRA3	TGME49_267040	-0.0647165	0.17	0.215	0.000219269	0.0139773
GRA3	TGME49_282030	0.00427789	0.002	0	0.000220667	0.0139773
GRA3	TGME49_209890	-0.0889544	0.662	0.706	0.000229342	0.0143882
GRA3	TGME49_212310	0.0795571	0.999	0.999	0.000231502	0.0143882
GRA3	TGME49_216760	-0.0575343	0.094	0.13	0.000232437	0.0143882
GRA3	TGME49_203630	-0.118875	0.427	0.47	0.000237199	0.0145726
GRA3	TGME49_211450	-0.0400149	0.049	0.077	0.00025149	0.0152755
GRA3	TGME49_309810	-0.0543972	1	1	0.000253588	0.0152755
GRA3	TGME49_222290	0.0536963	0.354	0.302	0.000254248	0.0152755
GRA3	TGME49_306380	0.102642	0.483	0.439	0.000266825	0.0159141
GRA3	TGME49_246970	-0.0692096	0.152	0.193	0.000277299	0.0164189
GRA3	TGME49_223080	-0.0939328	0.543	0.584	0.000281958	0.0165747
GRA3	TGME49_300200	0.102859	1	1	0.000287922	0.0168044
GRA3	TGME49_244120	-0.0793993	0.166	0.208	0.000303073	0.0174531
GRA3	TGME49_312200	-0.100342	0.418	0.462	0.00030441	0.0174531
GRA3	TGME49_320440	-0.0479403	0.074	0.107	0.000310688	0.0174531
GRA3	TGME49_214200	-0.0795832	0.261	0.308	0.000310793	0.0174531
GRA3	TGME49_310390	-0.100373	0.409	0.462	0.00031234	0.0174531
GRA3	TGME49_239410	-0.102349	0.398	0.435	0.000313988	0.0174531
GRA3	TGME49_228470	0.0613768	1	1	0.00031399	0.0174531
GRA3	TGME49_215980	-0.131588	0.351	0.389	0.000321866	0.0177072
GRA3	TGME49_238880	-0.0926878	0.376	0.429	0.000322895	0.0177072
GRA3	TGME49_244000	-0.0768258	0.227	0.271	0.000343843	0.0187303
GRA3	TGME49_249850	0.288309	0.909	0.892	0.000351717	0.0190323
GRA3	TGME49_267830	-0.0822395	0.212	0.255	0.000398172	0.0212844
GRA3	TGME49_206480	0.0898013	0.719	0.693	0.000398545	0.0212844
GRA3	TGME49_271970	0.243364	0.852	0.832	0.000404634	0.0214693
GRA3	TGME49_269950	-0.0807386	0.693	0.74	0.000407367	0.0214748
GRA3	TGME49_203240	-0.0704201	0.186	0.228	0.000424684	0.0222149
GRA3	TGME49_248260	0.0532943	0.178	0.142	0.000431748	0.0222149
GRA3	TGME49_309210	0.0913694	0.989	0.985	0.000433727	0.0222149
GRA3	TGME49_233100	0.0792778	0.724	0.684	0.000433868	0.0222149
GRA3	TGME49_218920	0.118584	0.575	0.55	0.000434999	0.0222149
GRA3	TGME49_252880	-0.157635	0.356	0.406	0.00043969	0.0222407
GRA3	TGME49_204400	0.0836392	0.923	0.924	0.000440949	0.0222407
GRA3	TGME49_266080	-0.116973	0.757	0.797	0.000447702	0.0222978
GRA3	TGME49_216670	-0.072309	0.702	0.746	0.000449378	0.0222978
GRA3	TGME49_255690	-0.0565887	0.082	0.114	0.000450268	0.0222978
GRA3	TGME49_316400	0.175822	0.955	0.955	0.000459766	0.0225903
GRA3	TGME49_212940	-0.0331619	0.025	0.047	0.000461703	0.0225903
GRA3	TGME49_284630	-0.0648142	0.138	0.176	0.000475262	0.0231153
GRA3	TGME49_227335	-0.0831886	0.15	0.189	0.000486071	0.0235011
GRA3	TGME49_320100	-0.0919671	0.545	0.596	0.00050596	0.0243055
GRA3	TGME49_227910	0.0598192	0.989	0.988	0.000508657	0.0243055
GRA3	TGME49_249360	-0.0781063	0.326	0.374	0.000522283	0.0245735
GRA3	TGME49_229280	0.10055	0.148	0.115	0.000524369	0.0245735
GRA3	TGME49_260320	-0.0466367	0.081	0.113	0.000524379	0.0245735
GRA3	TGME49_276170	-0.0843336	0.52	0.563	0.000526295	0.0245735
GRA3	TGME49_219150	-0.0800442	0.254	0.298	0.000535247	0.0248494
GRA3	TGME49_207100	-0.0679239	0.121	0.156	0.000552556	0.0255081
GRA3	TGME49_314410	-0.0707057	0.272	0.318	0.000568772	0.0261092
GRA3	TGME49_234450	-0.0522668	1	1	0.000581108	0.0265265
GRA3	TGME49_310150	0.0556721	0.455	0.403	0.00061541	0.0279362
GRA3	TGME49_224850	-0.0772805	0.87	0.889	0.000619813	0.0279806
GRA3	TGME49_251410	-0.0696582	0.203	0.244	0.000624192	0.0280235
GRA3	TGME49_288700	-0.0490234	0.121	0.158	0.000643238	0.0287208
GRA3	TGME49_320465	-0.0339435	0.056	0.084	0.000658846	0.0292578
GRA3	TGME49_207440	0.0539274	1	1	0.000675981	0.0298565
GRA3	TGME49_236040	0.0753008	0.989	0.985	0.000683868	0.0300363
GRA3	TGME49_229920	0.0666241	0.931	0.916	0.000687405	0.0300363
GRA3	TGME49_231140	-0.12443	0.912	0.923	0.000692177	0.0300839
GRA3	TGME49_236060	0.119346	0.216	0.18	0.000706649	0.0305504
GRA3	TGME49_254230	-0.040382	0.054	0.08	0.000718544	0.0309012
GRA3	TGME49_211040	0.115277	0.972	0.97	0.000730692	0.0312254
GRA3	TGME49_211270	-0.0324735	0.022	0.042	0.000733727	0.0312254
GRA3	TGME49_250800	-0.0988285	0.392	0.431	0.000737587	0.0312271
GRA3	TGME49_291350	-0.0427241	0.057	0.084	0.000792037	0.0333595
GRA3	TGME49_226290	0.142904	0.588	0.564	0.000806449	0.0337923
GRA3	TGME49_245460	-0.0529991	1	1	0.000823598	0.0343348
GRA3	TGME49_305340	-0.0730577	0.42	0.459	0.000850647	0.0351248
GRA3	TGME49_321590	0.108806	0.414	0.376	0.000851146	0.0351248
GRA3	TGME49_216590	-0.0822315	0.409	0.456	0.000876538	0.0357138
GRA3	TGME49_227810	0.253199	0.471	0.43	0.000876633	0.0357138
GRA3	TGME49_301340	-0.0702065	0.315	0.362	0.000878531	0.0357138
GRA3	TGME49_225050	0.110443	0.795	0.779	0.000887739	0.0359095
GRA3	TGME49_209070	-0.0686841	0.325	0.372	0.000918017	0.0367482
GRA3	TGME49_273460	-0.0876574	0.664	0.705	0.000921734	0.0367482
GRA3	TGME49_279550	-0.05518	0.079	0.109	0.000921965	0.0367482
GRA3	TGME49_289690	0.0912288	0.998	0.998	0.000950463	0.0377002
GRA3	TGME49_309800	0.064778	0.368	0.32	0.000959882	0.037836
GRA3	TGME49_204380	-0.0385032	0.062	0.089	0.000963148	0.037836
GRA3	TGME49_202430	0.0278546	0.055	0.037	0.000999118	0.0389569
GRA3	TGME49_254940	-0.0843799	0.48	0.523	0.00100122	0.0389569
GRA3	TGME49_207770	0.0876739	0.501	0.457	0.00100772	0.0390243
GRA3	TGME49_214770	0.0708699	0.706	0.682	0.00101595	0.0391573
GRA3	TGME49_297060	0.0718993	0.987	0.988	0.00102317	0.0392503
GRA3	TGME49_312430	-0.0513621	0.151	0.189	0.00103032	0.0393398
GRA3	TGME49_277880	-0.0289541	0.033	0.055	0.00104887	0.0398621
GRA3	TGME49_300190	-0.0400955	1	1	0.00105828	0.0400333
GRA3	TGME49_277260	0.0670866	0.991	0.991	0.00108245	0.0407589
GRA3	TGME49_206640	-0.0623196	0.221	0.263	0.00111009	0.0416079
GRA3	TGME49_217555	0.0680348	0.908	0.888	0.00112042	0.0417428
GRA3	TGME49_287480	-0.0734299	0.339	0.386	0.0011239	0.0417428
GRA3	TGME49_243920	-0.0853905	0.356	0.397	0.00113741	0.0419102
GRA3	TGME49_266630	0.0241633	0.051	0.033	0.00113988	0.0419102
GRA3	TGME49_244700	-0.0864469	0.67	0.71	0.0011438	0.0419102
GRA3	TGME49_235680	-0.0824768	0.346	0.384	0.00115206	0.0420244
GRA3	TGME49_258480	-0.0842604	0.32	0.363	0.00117159	0.0424546
GRA3	TGME49_315150	-0.071371	0.227	0.267	0.00117424	0.0424546
GRA3	TGME49_254620	-0.103781	0.744	0.765	0.00118137	0.0424789
GRA3	TGME49_205730	0.0484406	0.224	0.187	0.00118531	0.0424789
GRA3	TGME49_309300	0.00211074	0.002	0	0.00119396	0.0425718
GRA3	TGME49_251540	0.0709054	0.728	0.693	0.00119833	0.0425718
GRA3	TGME49_285240	0.0704538	0.754	0.714	0.00120931	0.0427762
GRA3	TGME49_300285	0.0735955	0.793	0.769	0.00122632	0.0431908
GRA3	TGME49_248690	0.0516786	0.211	0.175	0.00124651	0.0437136
GRA3	TGME49_310640	0.0846105	0.873	0.852	0.00128019	0.0447028
GRA3	TGME49_267440	0.0471815	0.253	0.213	0.00131464	0.0457105
GRA3	TGME49_216560	-0.0534592	0.117	0.149	0.00136432	0.0472367
GRA3	TGME49_209290	-0.055391	1	1	0.00139318	0.0473687
GRA3	TGME49_279315	-0.0788948	0.238	0.276	0.00139337	0.0473687
GRA3	TGME49_255195	0.0449313	0.113	0.087	0.0013997	0.0473687
GRA3	TGME49_265840	-0.0857467	0.292	0.333	0.00140576	0.0473687
GRA3	TGME49_265370	0.058262	0.997	0.994	0.00140928	0.0473687
GRA3	TGME49_310860	-0.0737131	0.283	0.324	0.00140953	0.0473687
GRA3	TGME49_301250	-0.0692688	0.423	0.47	0.00141291	0.0473687
GRA3	TGME49_252295	-0.0926428	0.456	0.497	0.0014147	0.0473687
GRA3	TGME49_278365	0.0434486	0.1	0.076	0.00142031	0.0473687
GRA3	TGME49_203815	0.046572	0.185	0.151	0.00146913	0.0487978
GRA3	TGME49_213350	-0.0614302	1	1	0.0014789	0.0488192
GRA3	TGME49_305750	-0.0750254	0.358	0.4	0.00148172	0.0488192
GRA3	TGME49_219120	-0.0753707	0.331	0.373	0.00149643	0.0491057
GRA3	TGME49_219280	0.0736816	0.358	0.321	0.00154374	0.0504557
GRA3	TGME49_251460	-0.0697969	0.25	0.292	0.0016288	0.0530235
GRA3	TGME49_262640	0.0602017	0.954	0.954	0.00165359	0.0536169
GRA3	TGME49_221200	-0.109637	0.389	0.422	0.00167461	0.0540839
GRA3	TGME49_301170	0.0314489	0.039	0.025	0.00174306	0.056073
GRA3	TGME49_262720	-0.0928258	0.793	0.807	0.00178325	0.0571409
GRA3	TGME49_242840	-0.0244768	0.02	0.037	0.00180348	0.0575634
GRA3	TGME49_201760	0.0926125	0.345	0.305	0.00186165	0.0591552
GRA3	TGME49_260600	-0.0733965	0.531	0.574	0.00186783	0.0591552
GRA3	TGME49_247770	0.0447897	0.94	0.936	0.00188313	0.0594096
GRA3	TGME49_245620	-0.046044	1	1	0.00190646	0.0598738
GRA3	TGME49_228690	-0.0390835	0.074	0.102	0.0019125	0.0598738
GRA3	TGME49_258105	-0.0457462	0.103	0.134	0.0019289	0.0599286
GRA3	TGME49_225130	-0.0340053	0.051	0.075	0.00192892	0.0599286
GRA3	TGME49_247410	0.0913568	0.819	0.814	0.00193916	0.0600186
GRA3	TGME49_301420	0.118962	0.335	0.295	0.00195578	0.0603045
GRA3	TGME49_310710	0.053803	0.227	0.192	0.00197679	0.0607232
GRA3	TGME49_233080	-0.0682481	0.21	0.248	0.0020048	0.0610174
GRA3	TGME49_224110	0.0807911	0.527	0.487	0.00200777	0.0610174
GRA3	TGME49_212290	-0.0493094	1	1	0.00200877	0.0610174
GRA3	TGME49_270380	-0.0519883	1	1	0.0020742	0.0623922
GRA3	TGME49_294740	-0.0617008	0.17	0.205	0.0020763	0.0623922
GRA3	TGME49_315130	0.0518317	0.254	0.217	0.00207694	0.0623922
GRA3	TGME49_311000	-0.0696823	0.235	0.272	0.00212366	0.063562
GRA3	TGME49_215530	0.153179	0.996	0.993	0.00215644	0.0641187
GRA3	TGME49_239020	0.0764894	0.246	0.211	0.00215795	0.0641187
GRA3	TGME49_286220	0.0405072	0.188	0.154	0.00218366	0.064356
GRA3	TGME49_282180	0.0704285	0.897	0.893	0.00218966	0.064356
GRA3	TGME49_253430	-0.0914025	0.779	0.814	0.00219631	0.064356
GRA3	TGME49_271050	0.0836579	1	1	0.00219879	0.064356
GRA3	TGME49_308840	0.166872	0.964	0.951	0.00220532	0.064356
GRA3	TGME49_313900	-0.121336	0.296	0.336	0.00223677	0.0650414
GRA3	TGME49_288210	-0.0487406	0.113	0.143	0.00224542	0.0650616
GRA3	TGME49_259700	0.105234	0.256	0.222	0.0023147	0.0664906
GRA3	TGME49_247470	-0.077736	0.586	0.628	0.00231561	0.0664906
GRA3	TGME49_287040	0.159237	0.33	0.297	0.00232786	0.0664906
GRA3	TGME49_300990	0.0149045	0.024	0.014	0.00233122	0.0664906
GRA3	TGME49_213800	0.115634	0.513	0.48	0.00233557	0.0664906
GRA3	TGME49_204395	-0.0218641	0.015	0.03	0.00234357	0.0664906
GRA3	TGME49_221400	-0.0860408	0.371	0.411	0.00237872	0.0672543
GRA3	TGME49_319870	0.0811176	0.934	0.932	0.00241248	0.0679738
GRA3	TGME49_226310	0.0350103	0.06	0.042	0.00242118	0.0679844
GRA3	TGME49_266320	0.0550859	0.195	0.163	0.00244995	0.0685565
GRA3	TGME49_219320	0.200077	0.772	0.757	0.00249385	0.0695468
GRA3	TGME49_251480	-0.0309756	0.063	0.088	0.00258074	0.0717252
GRA3	TGME49_213610	-0.0964572	0.434	0.464	0.00264331	0.0730062
GRA3	TGME49_223050	-0.0511101	0.999	0.999	0.00265169	0.0730062
GRA3	TGME49_262620	0.0967767	0.974	0.975	0.00265364	0.0730062
GRA3	TGME49_291960	0.210528	0.519	0.482	0.00271686	0.0744949
GRA3	TGME49_268230	-0.0467622	0.071	0.096	0.00285088	0.0765919
GRA3	TGME49_267400	-0.0482738	0.999	1	0.00287071	0.0765919
GRA3	TGME49_220240	0.0839172	0.846	0.836	0.00287812	0.0765919
GRA3	TGME49_267060	-0.0476993	1	1	0.00290523	0.0765919
GRA3	TGME49_227030	0.168357	0.754	0.723	0.00295248	0.0765919
GRA3	TGME49_323000	0.00994146	0.013	0.006	0.00296031	0.0765919
GRA3	TGME49_249425	0.0912598	0.719	0.702	0.00296333	0.0765919
GRA3	TGME49_257710	-0.0213864	0.018	0.033	0.00296372	0.0765919
GRA3	TGME49_223590	0.10132	0.802	0.789	0.0030113	0.0765919
GRA3	TGME49_457740	0.00111606	0.001	0	0.00301831	0.0765919
GRA3	TGME49_293750	0.00111606	0.001	0	0.00301831	0.0765919
GRA3	TGME49_253920	0.00111606	0.001	0	0.00301831	0.0765919
GRA3	TGME49_319992	0.00111606	0.001	0	0.00301831	0.0765919
GRA3	TGME49_266980	0.00111606	0.001	0	0.00301831	0.0765919
GRA3	TGME49_266065	0.00111606	0.001	0	0.00301831	0.0765919
GRA3	TGME49_220132	0.00111606	0.001	0	0.00301831	0.0765919
GRA3	TGME49_203175	0.00111606	0.001	0	0.00301831	0.0765919
GRA3	TGME49_261475	0.00111606	0.001	0	0.00301831	0.0765919
GRA3	TGME49_231605	0.00111606	0.001	0	0.00301831	0.0765919
GRA3	TGME49_234600	0.00111606	0.001	0	0.00301831	0.0765919
GRA3	TGME49_310580	0.00111606	0.001	0	0.00301831	0.0765919
GRA3	TGME49_312680	0.00111606	0.001	0	0.00301831	0.0765919
GRA3	TGME49_315345	0.00111606	0.001	0	0.00301831	0.0765919
GRA3	TGME49_308096	0.00111606	0.001	0	0.00301831	0.0765919
GRA3	TGME49_259520	0.0459503	0.206	0.173	0.00309398	0.078269
GRA3	TGME49_300010	0.0426102	0.225	0.19	0.0032085	0.0809157
GRA3	TGME49_201800	0.0714091	0.631	0.591	0.00323854	0.081422
GRA3	TGME49_203790	0.194271	0.359	0.324	0.00326557	0.0816996
GRA3	TGME49_301160	0.0296391	0.066	0.048	0.00326998	0.0816996
GRA3	TGME49_229670	-0.105115	0.741	0.758	0.00327958	0.0816996
GRA3	TGME49_244408	-0.02036	0.011	0.023	0.00330299	0.0820327
GRA3	TGME49_251800	0.0633294	0.335	0.298	0.00333092	0.0823315
GRA3	TGME49_238410	-0.0798769	0.228	0.266	0.00333518	0.0823315
GRA3	TGME49_319920	0.0734735	0.622	0.586	0.00337242	0.0830002
GRA3	TGME49_242055	-0.0395611	0.055	0.077	0.00342085	0.0839392
GRA3	TGME49_313600	0.0473278	0.152	0.124	0.00344355	0.0842432
GRA3	TGME49_235183	0.00439829	0.002	0	0.00355859	0.0867977
GRA3	TGME49_306310	-0.0694462	0.211	0.245	0.00357708	0.0869891
GRA3	TGME49_244880	-0.0494519	0.122	0.151	0.00358973	0.0870376
GRA3	TGME49_200320	0.0797445	0.369	0.334	0.0036141	0.0873694
GRA3	TGME49_290880	-0.0313176	0.049	0.071	0.00365385	0.0879356
GRA3	TGME49_313910	-0.0675945	0.796	0.822	0.00365905	0.0879356
GRA3	TGME49_206500	-0.0310986	0.051	0.072	0.00367666	0.0879782
GRA3	TGME49_211250	0.0702335	0.466	0.428	0.00368236	0.0879782
GRA3	TGME49_227060	-0.0430117	0.116	0.146	0.00370104	0.0881123
GRA3	TGME49_216920	0.0561023	0.33	0.291	0.00371461	0.0881123
GRA3	TGME49_248480	-0.0477214	1	1	0.00372883	0.0881123
GRA3	TGME49_225020	0.0397526	0.224	0.189	0.00373168	0.0881123
GRA3	TGME49_289750	-0.0365526	1	1	0.00374821	0.0881123
GRA3	TGME49_278530	-0.057238	0.822	0.854	0.00375267	0.0881123
GRA3	TGME49_289810	0.0903927	0.494	0.471	0.00378959	0.0887241
GRA3	TGME49_310020	0.0564961	0.233	0.199	0.00383828	0.089603
GRA3	TGME49_275480	-0.0698315	0.348	0.386	0.00385095	0.089603
GRA3	TGME49_286160	-0.090856	0.286	0.323	0.00386717	0.089603
GRA3	TGME49_250100	0.0395123	0.136	0.109	0.00387207	0.089603
GRA3	TGME49_248740	-0.180001	0.509	0.545	0.00388196	0.089603
GRA3	TGME49_316255	-0.0645063	0.186	0.219	0.0039724	0.0914324
GRA3	TGME49_304720	-0.0409896	0.094	0.121	0.00400324	0.0918835
GRA3	TGME49_213069	0.0361833	0.169	0.139	0.00419539	0.0956401
GRA3	TGME49_237100	-0.0266863	0.051	0.073	0.00419688	0.0956401
GRA3	TGME49_311410	-0.0532255	0.159	0.191	0.00420203	0.0956401
GRA3	TGME49_266270	-0.0153327	0.007	0.017	0.00421918	0.0957637
GRA3	TGME49_222840	0.0708781	0.767	0.765	0.00424531	0.0960897
GRA3	TGME49_246540	0.0528303	0.939	0.938	0.0042595	0.0961447
GRA3	TGME49_288630	0.0594746	0.959	0.95	0.00427666	0.0962661
GRA3	TGME49_273130	0.0787517	0.25	0.219	0.00435063	0.0976621
GRA3	TGME49_251810	-0.0653679	0.975	0.981	0.00438854	0.0982433
GRA3	TGME49_246130	0.0973972	0.485	0.447	0.00444528	0.0992416
GRA3	TGME49_293780	0.0305128	0.052	0.037	0.00448197	0.0997879
GRA3	TGME49_245630	0.0622199	0.41	0.372	0.00453749	0.10075
GRA3	TGME49_311160	-0.0553735	0.449	0.493	0.00474392	0.105048
GRA3	TGME49_216460	0.133737	0.231	0.204	0.00479318	0.105852
GRA3	TGME49_235020	-0.0660637	0.333	0.37	0.00495006	0.108774
GRA3	TGME49_294270	-0.05457	0.166	0.197	0.00495213	0.108774
GRA3	TGME49_268290	-0.0256541	0.029	0.046	0.00497117	0.108899
GRA3	TGME49_294370	0.0607144	0.299	0.264	0.00507159	0.110755
GRA3	TGME49_208850	0.0850744	0.561	0.529	0.00508729	0.110755
GRA3	TGME49_276900	-0.0490107	0.113	0.14	0.00510098	0.110755
GRA3	TGME49_240250	0.0644523	0.388	0.349	0.00511032	0.110755
GRA3	TGME49_248100	-0.0367015	0.06	0.083	0.00512366	0.110755
GRA3	TGME49_270740	-0.0732687	0.235	0.267	0.00516723	0.111402
GRA3	TGME49_242570	0.0666484	0.291	0.254	0.00523495	0.112301
GRA3	TGME49_294230	0.0628648	0.988	0.986	0.00523641	0.112301
GRA3	TGME49_294940	-0.0519763	0.17	0.201	0.00526385	0.112594
GRA3	TGME49_214250	0.062609	0.953	0.956	0.00529967	0.113064
GRA3	TGME49_311230	-0.149131	0.574	0.605	0.00532374	0.113282
GRA3	TGME49_294010	-0.050437	0.163	0.195	0.00539483	0.114445
GRA3	TGME49_267280	-0.0468056	0.126	0.154	0.00541282	0.114445
GRA3	TGME49_288230	-0.0349405	0.06	0.082	0.00542149	0.114445
GRA3	TGME49_310040	0.0451957	0.946	0.935	0.00543443	0.114445
GRA3	TGME49_262670	-0.0441076	0.999	1	0.00565344	0.118751
GRA3	TGME49_272770	-0.0553566	0.193	0.227	0.00574939	0.120277
GRA3	TGME49_248630	0.0516979	0.314	0.277	0.00575553	0.120277
GRA3	TGME49_233480	0.0430467	1	0.997	0.00582818	0.121485
GRA3	TGME49_264225	-0.0347214	0.057	0.079	0.00586719	0.121987
GRA3	TGME49_236160	-0.0530201	0.238	0.274	0.00590517	0.122433
GRA3	TGME49_239760	-0.0682737	0.993	0.993	0.00591862	0.122433
GRA3	TGME49_310180	0.0639156	0.959	0.951	0.00593716	0.122506
GRA3	TGME49_239600	0.0251171	0.071	0.053	0.00596349	0.12274
GRA3	TGME49_273050	0.0400227	0.206	0.175	0.00598081	0.122787
GRA3	TGME49_276920	0.0350233	0.315	0.276	0.00601603	0.1232
GRA3	TGME49_225820	0.0374045	0.171	0.143	0.00604691	0.123523
GRA3	TGME49_270640	0.0628886	0.377	0.342	0.00606209	0.123525
GRA3	TGME49_306440	-0.0316595	0.054	0.075	0.00614398	0.124882
GRA3	TGME49_291310	0.0641952	0.535	0.495	0.00624059	0.126531
GRA3	TGME49_311430	-0.0713546	0.608	0.647	0.00628901	0.126929
GRA3	TGME49_219820	0.111854	0.594	0.552	0.00629645	0.126929
GRA3	TGME49_278510	0.107714	0.384	0.351	0.00631974	0.126929
GRA3	TGME49_288380	-0.0352842	1	1	0.00632237	0.126929
GRA3	TGME49_280550	0.0630202	0.544	0.51	0.00636294	0.12743
GRA3	TGME49_259260	-0.0732015	0.484	0.524	0.00642535	0.128366
GRA3	TGME49_218260	0.0449358	1	0.999	0.00657715	0.131043
GRA3	TGME49_255340	-0.0518968	0.179	0.211	0.00659145	0.131043
GRA3	TGME49_249900	0.0670116	0.981	0.985	0.00661041	0.131101
GRA3	TGME49_235420	-0.0597828	0.322	0.359	0.00670079	0.132572
GRA3	TGME49_278670	0.0536485	0.338	0.303	0.0067576	0.133318
GRA3	TGME49_294930	-0.0656377	0.23	0.261	0.00677115	0.133318
GRA3	TGME49_288510	-0.0343343	0.056	0.077	0.0068045	0.133631
GRA3	TGME49_291840	0.0134585	0.024	0.014	0.00682709	0.133631
GRA3	TGME49_266690	-0.071255	0.258	0.29	0.00683612	0.133631
GRA3	TGME49_224960	0.0403902	0.329	0.291	0.00700707	0.136407
GRA3	TGME49_215300	-0.0514557	0.293	0.33	0.00701151	0.136407
GRA3	TGME49_271880	-0.0678426	0.188	0.217	0.0070455	0.136743
GRA3	TGME49_239490	-0.0707381	0.5	0.533	0.00709249	0.137329
GRA3	TGME49_226910	-0.0377791	0.085	0.109	0.00714529	0.138024
GRA3	TGME49_263690	0.0276541	0.091	0.07	0.00731099	0.140892
GRA3	TGME49_263720	-0.0396575	0.056	0.077	0.00735666	0.141166
GRA3	TGME49_285850	-0.057211	0.275	0.311	0.00737996	0.141166
GRA3	TGME49_249740	-0.0934045	0.701	0.728	0.0073876	0.141166
GRA3	TGME49_225110	-0.0481883	0.159	0.189	0.00739431	0.141166
GRA3	TGME49_270720	-0.0518309	0.111	0.137	0.00748362	0.142246
GRA3	TGME49_214190	0.0539267	0.129	0.106	0.0075043	0.142246
GRA3	TGME49_217890	0.0605265	0.978	0.984	0.00755148	0.142246
GRA3	TGME49_216370	-0.045622	0.113	0.14	0.00755253	0.142246
GRA3	TGME49_203540	-0.033609	0.073	0.095	0.00755295	0.142246
GRA3	TGME49_254635	0.0247087	0.079	0.06	0.00756748	0.142246
GRA3	TGME49_316900	-0.0731811	0.287	0.317	0.00757274	0.142246
GRA3	TGME49_219810	0.0431387	0.422	0.379	0.00759164	0.142274
GRA3	TGME49_218610	-0.0397728	0.105	0.131	0.00761349	0.142357
GRA3	TGME49_321170	0.0374178	0.196	0.166	0.00763848	0.142498
GRA3	TGME49_254870	0.0882014	0.297	0.265	0.0076598	0.14257
GRA3	TGME49_280518	-0.0648554	0.317	0.352	0.00771361	0.143153
GRA3	TGME49_230180	-0.0835965	0.412	0.451	0.00772614	0.143153
GRA3	TGME49_263320	0.057708	0.8	0.771	0.00778008	0.143292
GRA3	TGME49_225730	0.0570614	0.96	0.946	0.00778409	0.143292
GRA3	TGME49_226705	0.057702	0.457	0.424	0.00779717	0.143292
GRA3	TGME49_290640	-0.0845568	0.388	0.419	0.00780381	0.143292
GRA3	TGME49_261950	0.0925637	0.837	0.849	0.00785693	0.143485
GRA3	TGME49_202940	0.0622091	0.348	0.317	0.00786198	0.143485
GRA3	TGME49_306560	0.0351921	0.169	0.141	0.00786701	0.143485
GRA3	TGME49_305510	0.0825188	0.343	0.309	0.00790169	0.143797
GRA3	TGME49_287515	-0.0396503	0.131	0.159	0.00795122	0.144202
GRA3	TGME49_286460	-0.0258861	0.037	0.054	0.00795927	0.144202
GRA3	TGME49_202610	-0.0775659	0.329	0.359	0.00813653	0.147088
GRA3	TGME49_207370	-0.0672314	0.474	0.509	0.00818345	0.147236
GRA3	TGME49_285950	-0.0374049	0.096	0.122	0.0081984	0.147236
GRA3	TGME49_214380	0.0623193	0.363	0.331	0.00819879	0.147236
GRA3	TGME49_204070	-0.044242	0.228	0.263	0.00833476	0.149349
GRA3	TGME49_288750	0.0433714	0.869	0.866	0.00836532	0.149569
GRA3	TGME49_275740	-0.0343829	0.064	0.085	0.0084093	0.150027
GRA3	TGME49_273445	-0.0299575	0.058	0.079	0.00845647	0.15054
GRA3	TGME49_254520	0.0936591	0.646	0.626	0.00856102	0.151921
GRA3	TGME49_202770	-0.0691216	0.518	0.548	0.00857125	0.151921
GRA3	TGME49_232240	0.0104566	0.016	0.009	0.00861107	0.152297
GRA3	TGME49_249840	0.0279071	0.091	0.071	0.00866578	0.152905
GRA3	TGME49_220880	0.0361236	0.219	0.188	0.0086829	0.152905
GRA3	TGME49_226970	-0.0399537	1	1	0.00880849	0.154398
GRA3	TGME49_212860	-0.0693037	0.345	0.376	0.00882144	0.154398
GRA3	TGME49_210778	-0.0283183	0.046	0.064	0.00882434	0.154398
GRA3	TGME49_239250	-0.0671315	0.436	0.47	0.00895605	0.156367
GRA3	TGME49_225550	0.0443485	0.376	0.338	0.00901311	0.157028
GRA3	TGME49_277500	-0.0400125	0.286	0.325	0.00905067	0.157347
GRA3	TGME49_288830	-0.068605	0.315	0.345	0.00915124	0.158407
GRA3	TGME49_256970	0.0558193	0.389	0.353	0.00915252	0.158407
GRA3	TGME49_246930	0.100498	0.275	0.243	0.00916981	0.158407
GRA3	TGME49_211720	-0.0769125	0.684	0.718	0.00921796	0.158903
GRA3	TGME49_270830	-0.0415463	0.106	0.131	0.00935321	0.160895
GRA3	TGME49_239270	-0.0808443	0.373	0.408	0.0093828	0.161065
GRA3	TGME49_290200	0.106308	0.696	0.675	0.009512	0.16229
GRA3	TGME49_219170	0.125767	0.285	0.255	0.00951493	0.16229
GRA3	TGME49_202170	-0.0240015	0.031	0.047	0.00952899	0.16229
GRA3	TGME49_223930	0.0592344	0.53	0.495	0.00953992	0.16229
GRA3	TGME49_314695	-0.0711002	0.249	0.28	0.00955348	0.16229
GRA3	TGME49_220150	0.0328907	0.131	0.107	0.00957914	0.162388
GRA3	TGME49_244250	0.119633	0.337	0.306	0.00966574	0.162924
GRA3	TGME49_206460	-0.0647926	0.353	0.386	0.00969008	0.162924
GRA3	TGME49_267720	-0.0672932	0.39	0.422	0.00970982	0.162924
GRA3	TGME49_241305	-0.0225332	0.033	0.049	0.00971015	0.162924
GRA3	TGME49_312340	0.0304526	0.135	0.111	0.00974065	0.162924
GRA3	TGME49_267600	-0.0621079	0.279	0.312	0.00978329	0.162924
GRA3	TGME49_221510	0.0514352	0.95	0.952	0.00978826	0.162924
GRA3	TGME49_203930	0.081972	0.293	0.26	0.00979394	0.162924
GRA3	TGME49_235930	0.0575648	0.952	0.936	0.00980129	0.162924
GRA3	TGME49_320515	0.0450521	0.165	0.139	0.00981011	0.162924
GRA3	TGME49_213030	0.0677739	0.533	0.503	0.00983156	0.162949
GRA3	TGME49_241890	-0.0544173	0.139	0.165	0.00987818	0.163351
GRA3	TGME49_313385	-0.054507	0.334	0.368	0.0098958	0.163351
GRA3	TGME49_240660	-0.0536637	0.236	0.268	0.0100458	0.165493
GRA3	TGME49_286510	0.0384429	0.17	0.144	0.0101697	0.167197
GRA3	TGME49_227560	-0.0614622	0.333	0.364	0.0102669	0.168455
GRA3	TGME49_240960	0.0455946	0.209	0.18	0.010413	0.17051
GRA3	TGME49_272660	0.0978642	0.496	0.472	0.0104661	0.170685
GRA3	TGME49_209420	-0.0689897	0.882	0.902	0.0105024	0.170685
GRA3	TGME49_278660	-0.0785831	0.43	0.458	0.0105072	0.170685
GRA3	TGME49_270200	0.0375773	0.142	0.118	0.0105072	0.170685
GRA3	TGME49_236540	-0.0546948	0.688	0.716	0.0105596	0.171195
GRA3	TGME49_294050	0.0481204	0.352	0.319	0.0105841	0.171252
GRA3	TGME49_258850	-0.0554247	0.201	0.232	0.0106237	0.171553
GRA3	TGME49_292080	-0.0631735	0.397	0.433	0.01065	0.17164
GRA3	TGME49_310470	0.0533203	0.947	0.94	0.0107011	0.171787
GRA3	TGME49_204410	-0.0247498	0.043	0.061	0.0107187	0.171787
GRA3	TGME49_265480	-0.0154796	0.011	0.022	0.0107222	0.171787
GRA3	TGME49_310560	-0.0184596	0.018	0.031	0.0108382	0.17308
GRA3	TGME49_237160	-0.0468983	0.124	0.15	0.0108519	0.17308
GRA3	TGME49_270260	0.0235222	0.066	0.05	0.0108665	0.17308
GRA3	TGME49_249770	-0.023516	0.06	0.08	0.0109298	0.173749
GRA3	TGME49_251170	-0.0555219	0.308	0.345	0.0109553	0.173817
GRA3	TGME49_253290	-0.0672501	0.193	0.221	0.0109974	0.173878
GRA3	TGME49_277760	0.0449385	0.33	0.295	0.0110017	0.173878
GRA3	TGME49_236910	0.0549765	0.85	0.839	0.0110824	0.174561
GRA3	TGME49_279340	0.0649755	0.427	0.394	0.0110877	0.174561
GRA3	TGME49_243960	-0.0564141	0.511	0.533	0.0111295	0.174883
GRA3	TGME49_281930	0.0334221	0.1	0.08	0.0112337	0.17595
GRA3	TGME49_306660	-0.0732201	0.466	0.493	0.0112404	0.17595
GRA3	TGME49_202870	-0.0404156	0.088	0.111	0.0113504	0.177153
GRA3	TGME49_267340	-0.0270303	0.059	0.079	0.0113607	0.177153
GRA3	TGME49_270360	0.063717	0.862	0.852	0.0113826	0.177156
GRA3	TGME49_225680	0.0311208	0.08	0.062	0.0115272	0.179066
GRA3	TGME49_309120	0.0518501	0.988	0.988	0.0116697	0.180546
GRA3	TGME49_241000	0.10969	0.291	0.261	0.011726	0.180546
GRA3	TGME49_253470	0.0416108	0.41	0.375	0.0117263	0.180546
GRA3	TGME49_254710	-0.0551248	0.188	0.217	0.0117297	0.180546
GRA3	TGME49_312390	0.0451228	0.403	0.364	0.011733	0.180546
GRA3	TGME49_218520	-0.0866714	0.627	0.671	0.011809	0.1812
GRA3	TGME49_320180	-0.0391854	0.123	0.15	0.0118488	0.1812
GRA3	TGME49_252290	-0.0427853	0.122	0.148	0.0118577	0.1812
GRA3	TGME49_271100	-0.0655604	0.181	0.208	0.0118642	0.1812
GRA3	TGME49_273360	-0.0217895	0.029	0.043	0.0119317	0.181798
GRA3	TGME49_218250	0.0500146	0.348	0.314	0.0119478	0.181798
GRA3	TGME49_251620	-0.0505219	0.175	0.203	0.0120019	0.182009
GRA3	TGME49_268280	-0.0672813	0.208	0.236	0.0120211	0.182009
GRA3	TGME49_305460	-0.0664884	0.396	0.431	0.012045	0.182009
GRA3	TGME49_222210	0.0223284	0.083	0.065	0.0120508	0.182009
GRA3	TGME49_261780	0.0657541	0.805	0.772	0.0121902	0.183775
GRA3	TGME49_265450	-0.0695793	0.563	0.592	0.0122852	0.184597
GRA3	TGME49_257160	0.052671	0.817	0.804	0.0123163	0.184597
GRA3	TGME49_209950	0.10591	0.783	0.772	0.0123598	0.184597
GRA3	TGME49_229940	-0.0291099	0.077	0.099	0.0123751	0.184597
GRA3	TGME49_228120	-0.056686	0.303	0.336	0.0123837	0.184597
GRA3	TGME49_290180	0.0403148	0.219	0.189	0.0123968	0.184597
GRA3	TGME49_214930	-0.0174864	0.015	0.027	0.0124028	0.184597
GRA3	TGME49_213240	0.0361845	0.128	0.106	0.0124989	0.185688
GRA3	TGME49_221670	-0.0707943	0.343	0.373	0.012571	0.186421
GRA3	TGME49_315140	-0.0299904	0.137	0.165	0.0127449	0.188356
GRA3	TGME49_226500	-0.0604462	0.713	0.731	0.0127669	0.188356
GRA3	TGME49_316280	0.127523	0.316	0.289	0.0127707	0.188356
GRA3	TGME49_201680	-0.067594	0.623	0.651	0.0127959	0.188388
GRA3	TGME49_208710	-0.0458731	0.1	0.122	0.0128338	0.188606
GRA3	TGME49_249870	0.0410322	0.246	0.216	0.0128798	0.188943
GRA3	TGME49_319880	-0.036894	0.085	0.107	0.0129061	0.188989
GRA3	TGME49_297340	-0.0613716	0.34	0.374	0.0129641	0.189478
GRA3	TGME49_273060	-0.0603196	0.402	0.433	0.0130063	0.189478
GRA3	TGME49_313020	-0.0433448	0.142	0.168	0.0130091	0.189478
GRA3	TGME49_273770	0.047412	0.719	0.684	0.0131026	0.190186
GRA3	TGME49_246620	0.0349162	0.363	0.326	0.0131042	0.190186
GRA3	TGME49_250330	-0.0431136	0.367	0.406	0.0131471	0.19047
GRA3	TGME49_244660	-0.031158	0.052	0.071	0.0132406	0.191485
GRA3	TGME49_214980	-0.0730162	0.44	0.466	0.01341	0.193592
GRA3	TGME49_250115	0.125012	0.339	0.309	0.013493	0.194372
GRA3	TGME49_254365	0.0798014	0.644	0.627	0.0135116	0.194372
GRA3	TGME49_462910	0.0585164	0.36	0.327	0.0135804	0.195019
GRA3	TGME49_312065	-0.0698107	0.235	0.263	0.0136258	0.195327
GRA3	TGME49_244320	-0.0420916	1	1	0.013731	0.196491
GRA3	TGME49_320090	-0.0471539	0.237	0.269	0.0138106	0.197285
GRA3	TGME49_217520	0.141839	0.634	0.607	0.0139241	0.198224
GRA3	TGME49_316750	-0.0213376	0.033	0.048	0.0139446	0.198224
GRA3	TGME49_224730	0.0401384	0.156	0.132	0.0139628	0.198224
GRA3	TGME49_212090	-0.0573947	0.277	0.307	0.0139893	0.198224
GRA3	TGME49_253890	-0.0679845	0.404	0.435	0.0140142	0.198224
GRA3	TGME49_288000	-0.0312665	0.071	0.092	0.014057	0.198224
GRA3	TGME49_232260	0.0471498	0.165	0.14	0.0140837	0.198224
GRA3	TGME49_240690	0.0539328	0.777	0.755	0.0140913	0.198224
GRA3	TGME49_294970	-0.0722258	0.451	0.479	0.0141594	0.198224
GRA3	TGME49_289520	-0.0375442	0.186	0.216	0.0141765	0.198224
GRA3	TGME49_271390	-0.012802	0.007	0.016	0.0141833	0.198224
GRA3	TGME49_295650	-0.0498794	0.268	0.3	0.0142038	0.198224
GRA3	TGME49_284645	0.0255138	0.071	0.055	0.0142131	0.198224
GRA3	TGME49_278720	0.0357897	0.16	0.135	0.0142161	0.198224
GRA3	TGME49_217640	-0.0585204	0.279	0.311	0.0142757	0.198717
GRA3	TGME49_217770	-0.0513132	0.175	0.203	0.0143504	0.199417
GRA3	TGME49_224530	0.10015	0.32	0.288	0.0143918	0.199653
GRA3	TGME49_216750	0.0523211	0.293	0.262	0.0144287	0.199826
GRA3	TGME49_260250	-0.0379813	0.197	0.227	0.0144785	0.199929
GRA3	TGME49_297210	-0.0513686	0.336	0.373	0.0144851	0.199929
GRA3	TGME49_307810	0.0505653	0.517	0.48	0.0145559	0.200155
GRA3	TGME49_293440	0.137524	0.455	0.429	0.0145837	0.200155
GRA3	TGME49_291930	-0.0647842	0.741	0.772	0.0146334	0.200155
GRA3	TGME49_299970	0.0779633	0.388	0.352	0.0146419	0.200155
GRA3	TGME49_278370	0.050256	0.241	0.21	0.0146566	0.200155
GRA3	TGME49_278110	0.0226263	0.061	0.046	0.0146689	0.200155
GRA3	TGME49_290040	0.0492169	0.978	0.977	0.0146876	0.200155
GRA3	TGME49_307830	-0.0469045	0.686	0.731	0.014726	0.200155
GRA3	TGME49_264060	-0.0226754	0.04	0.056	0.0147411	0.200155
GRA3	TGME49_240090	-0.0829733	0.414	0.451	0.0147465	0.200155
GRA3	TGME49_307850	0.0552646	0.342	0.31	0.0148856	0.201709
GRA3	TGME49_234440	0.0462563	0.169	0.145	0.0150667	0.203824
GRA3	TGME49_237070	0.0105998	0.016	0.009	0.0151332	0.204385
GRA3	TGME49_278030	-0.0756253	0.249	0.277	0.0151891	0.204799
GRA3	TGME49_233220	-0.0502832	0.249	0.28	0.0152139	0.204799
GRA3	TGME49_209650	-0.0336048	0.087	0.109	0.0152499	0.204828
GRA3	TGME49_271260	0.0622029	0.281	0.25	0.0152799	0.204828
GRA3	TGME49_229420	0.0774952	0.673	0.639	0.0153095	0.204828
GRA3	TGME49_314430	-0.0769337	0.515	0.549	0.0153373	0.204828
GRA3	TGME49_256050	-0.0747357	0.684	0.697	0.0153414	0.204828
GRA3	TGME49_210380	-0.0346943	0.077	0.097	0.0154328	0.205349
GRA3	TGME49_316770	0.0317692	0.277	0.243	0.0154654	0.205349
GRA3	TGME49_242625	-0.0494686	0.149	0.175	0.0154756	0.205349
GRA3	TGME49_250710	-0.0815923	0.748	0.779	0.015481	0.205349
GRA3	TGME49_278700	0.0646957	0.202	0.176	0.0155753	0.206266
GRA3	TGME49_212955	-0.0170177	0.015	0.027	0.0156919	0.207473
GRA3	TGME49_235990	-0.0546562	0.197	0.225	0.0157346	0.207702
GRA3	TGME49_244060	-0.0510868	0.177	0.204	0.0158409	0.208119
GRA3	TGME49_248190	-0.0568503	0.192	0.219	0.0158531	0.208119
GRA3	TGME49_295420	0.0399106	0.176	0.151	0.0158629	0.208119
GRA3	TGME49_254890	-0.0465658	0.122	0.146	0.0158725	0.208119
GRA3	TGME49_214280	-0.0316842	0.092	0.115	0.0158956	0.208119
GRA3	TGME49_242790	-0.0787785	0.161	0.186	0.0159386	0.208119
GRA3	TGME49_310750	0.0736666	0.555	0.525	0.0159445	0.208119
GRA3	TGME49_288350	-0.059191	0.321	0.351	0.0159802	0.208252
GRA3	TGME49_252065	0.0123531	0.024	0.016	0.0160626	0.208963
GRA3	TGME49_239710	-0.035189	0.233	0.265	0.0161047	0.208963
GRA3	TGME49_239420	-0.0565471	0.564	0.606	0.0161114	0.208963
GRA3	TGME49_243280	-0.0396412	0.115	0.139	0.0161439	0.208972
GRA3	TGME49_283550	-0.0373196	0.095	0.117	0.0161633	0.208972
GRA3	TGME49_221380	0.0657285	0.951	0.943	0.0162208	0.209072
GRA3	TGME49_297400	-0.0406811	0.267	0.301	0.0162415	0.209072
GRA3	TGME49_249920	-0.0319697	0.067	0.086	0.0162478	0.209072
GRA3	TGME49_312150	0.133993	0.358	0.329	0.0162746	0.209088
GRA3	TGME49_220400	-0.0462602	0.131	0.155	0.0163507	0.209735
GRA3	TGME49_323100	0.0520255	0.352	0.32	0.0165646	0.211713
GRA3	TGME49_240640	-0.0618848	0.697	0.705	0.0165782	0.211713
GRA3	TGME49_262530	-0.0386634	0.17	0.197	0.016602	0.211713
GRA3	TGME49_226410	0.0475384	0.999	0.999	0.0166085	0.211713
GRA3	TGME49_266460	-0.0767311	0.803	0.822	0.016803	0.213859
GRA3	TGME49_227380	-0.0695118	0.536	0.572	0.0170232	0.216325
GRA3	TGME49_266880	-0.0206833	0.028	0.042	0.017076	0.216525
GRA3	TGME49_244560	-0.0548284	0.865	0.889	0.0171169	0.216525
GRA3	TGME49_216390	-0.0286133	0.098	0.121	0.0171246	0.216525
GRA3	TGME49_310240	0.0788604	0.276	0.25	0.017145	0.216525
GRA3	TGME49_262660	0.0258427	0.075	0.059	0.0172142	0.217063
GRA3	TGME49_314700	-0.0299815	0.051	0.069	0.017259	0.217293
GRA3	TGME49_215460	-0.0417922	1	1	0.0173396	0.217973
GRA3	TGME49_245670	0.0797758	0.336	0.307	0.0174904	0.21953
GRA3	TGME49_254380	0.0427558	0.24	0.212	0.0175559	0.220015
GRA3	TGME49_248700	0.0746395	0.867	0.895	0.0176176	0.22033
GRA3	TGME49_301130	0.0411554	0.35	0.316	0.017635	0.22033
GRA3	TGME49_263530	-0.0438602	0.137	0.162	0.0177459	0.221377
GRA3	TGME49_321550	-0.0427273	0.157	0.185	0.0178566	0.222419
GRA3	TGME49_234380	0.0104684	0.539	0.587	0.0180067	0.223251
GRA3	TGME49_204270	0.0394365	0.242	0.214	0.0180202	0.223251
GRA3	TGME49_243298	-0.0194343	0.029	0.042	0.0180268	0.223251
GRA3	TGME49_200370	-0.0334924	0.138	0.163	0.0180327	0.223251
GRA3	TGME49_220208	-0.0321994	0.08	0.1	0.0181036	0.223789
GRA3	TGME49_249530	-0.041564	0.11	0.133	0.0181321	0.223803
GRA3	TGME49_286480	-0.013325	0.01	0.019	0.0181743	0.223985
GRA3	TGME49_246800	0.0469305	0.211	0.185	0.0183923	0.22633
GRA3	TGME49_297780	-0.0568618	0.18	0.207	0.0186467	0.229116
GRA3	TGME49_304670	0.0703196	0.241	0.215	0.0186921	0.229291
GRA3	TGME49_236190	0.0687607	0.445	0.415	0.0187171	0.229291
GRA3	TGME49_275320	-0.0707978	0.312	0.336	0.0187692	0.229585
GRA3	TGME49_232230	-0.0411929	1	1	0.0188713	0.230489
GRA3	TGME49_320460	-0.0157136	0.015	0.025	0.0189105	0.230623
GRA3	TGME49_211290	0.187163	0.414	0.389	0.0189445	0.230694
GRA3	TGME49_250740	0.0512655	0.296	0.269	0.0190011	0.231038
GRA3	TGME49_297420	0.0234004	0.122	0.1	0.0190369	0.23113
GRA3	TGME49_200330	0.0377201	0.13	0.108	0.0191218	0.231817
GRA3	TGME49_311750	0.034005	0.244	0.215	0.0191751	0.232119
GRA3	TGME49_320020	-0.0673434	0.726	0.752	0.0192441	0.232442
GRA3	TGME49_224660	0.0291547	0.205	0.177	0.0192588	0.232442
GRA3	TGME49_290005	0.0764482	0.766	0.757	0.019326	0.232835
GRA3	TGME49_228300	0.0562071	0.315	0.289	0.0193483	0.232835
GRA3	TGME49_201710	-0.0390643	0.228	0.259	0.0194148	0.233291
GRA3	TGME49_202500	0.215533	0.742	0.725	0.0194647	0.233548
GRA3	TGME49_293180	0.0557083	0.792	0.776	0.01954	0.233835
GRA3	TGME49_304890	-0.0466728	0.221	0.248	0.0195459	0.233835
GRA3	TGME49_235140	-0.0696847	0.546	0.575	0.0195973	0.234107
GRA3	TGME49_262590	-0.0761862	0.363	0.388	0.019724	0.235213
GRA3	TGME49_315885	0.039067	0.139	0.118	0.0197813	0.235213
GRA3	TGME49_204540	-0.0268337	0.061	0.08	0.0197931	0.235213
GRA3	TGME49_306190	-0.0607274	0.712	0.73	0.019805	0.235213
GRA3	TGME49_214230	-0.027516	0.083	0.104	0.019834	0.235215
GRA3	TGME49_237830	-0.0388112	0.099	0.12	0.0199598	0.236318
GRA3	TGME49_277230	-0.041618	0.069	0.088	0.0199848	0.236318
GRA3	TGME49_267070	0.10611	0.392	0.369	0.0200421	0.236465
GRA3	TGME49_293430	0.174338	0.436	0.417	0.0200749	0.236465
GRA3	TGME49_291590	-0.0373429	0.094	0.115	0.020084	0.236465
GRA3	TGME49_272640	0.040949	0.184	0.158	0.0201613	0.237034
GRA3	TGME49_305770	-0.031149	0.071	0.09	0.0202703	0.237972
GRA3	TGME49_285870	0.144415	0.581	0.556	0.0203074	0.238066
GRA3	TGME49_248520	0.0589264	0.36	0.331	0.0203573	0.238291
GRA3	TGME49_263140	-0.0230168	0.041	0.056	0.020385	0.238291
GRA3	TGME49_217010	-0.058229	0.197	0.222	0.0205102	0.239412
GRA3	TGME49_313280	-0.0297559	0.091	0.113	0.0208712	0.243279
GRA3	TGME49_206610	-0.0275604	0.064	0.083	0.0210001	0.244432
GRA3	TGME49_248660	-0.0433944	0.157	0.183	0.0210573	0.24475
GRA3	TGME49_272710	-0.0113614	0.007	0.014	0.021149	0.245121
GRA3	TGME49_272300	-0.00876566	0.002	0.009	0.0211492	0.245121
GRA3	TGME49_237170	0.0190436	0.06	0.045	0.0212074	0.245447
GRA3	TGME49_248830	-0.0603777	0.209	0.234	0.0212576	0.245573
GRA3	TGME49_318350	-0.0194763	0.035	0.05	0.0212784	0.245573
GRA3	TGME49_266300	0.205833	0.461	0.445	0.0213584	0.245846
GRA3	TGME49_262460	-0.0169085	0.02	0.031	0.0213622	0.245846
GRA3	TGME49_250700	-0.0427048	0.285	0.315	0.0215125	0.247227
GRA3	TGME49_308900	-0.0121674	0.008	0.017	0.0216862	0.24818
GRA3	TGME49_294420	-0.0359671	0.122	0.146	0.0217598	0.24818
GRA3	TGME49_254920	0.00105584	0.001	0	0.0219599	0.24818
GRA3	TGME49_213880	0.00105584	0.001	0	0.0219599	0.24818
GRA3	TGME49_239670	0.00105584	0.001	0	0.0219599	0.24818
GRA3	TGME49_282230	0.00105584	0.001	0	0.0219599	0.24818
GRA3	TGME49_226985	0.00105584	0.001	0	0.0219599	0.24818
GRA3	TGME49_224170	0.00105584	0.001	0	0.0219599	0.24818
GRA3	TGME49_235860	0.00105584	0.001	0	0.0219599	0.24818
GRA3	TGME49_311300	0.00105584	0.001	0	0.0219599	0.24818
GRA3	TGME49_315520	0.00105584	0.001	0	0.0219599	0.24818
GRA3	TGME49_251958	0.00105584	0.001	0	0.0219599	0.24818
GRA3	TGME49_241880	-0.0597684	0.353	0.381	0.0221579	0.250072
GRA3	TGME49_260990	-0.0162525	0.019	0.03	0.0222212	0.25044
GRA3	TGME49_318360	-0.0454027	0.207	0.235	0.0224369	0.252432
GRA3	TGME49_315310	-0.0345733	0.126	0.149	0.0225311	0.252432
GRA3	TGME49_275370	0.0236494	0.066	0.051	0.022544	0.252432
GRA3	TGME49_247580	0.0499858	0.308	0.28	0.0225516	0.252432
GRA3	TGME49_248850	-0.0151852	0.015	0.025	0.0225524	0.252432
GRA3	TGME49_230410	0.0529888	0.89	0.888	0.0226224	0.252571
GRA3	TGME49_247460	0.0728013	0.763	0.757	0.0226266	0.252571
GRA3	TGME49_309960	-0.0362602	0.158	0.183	0.0227778	0.253912
GRA3	TGME49_207940	0.03257	0.201	0.175	0.0228244	0.254084
GRA3	TGME49_321610	-0.0141555	0.013	0.023	0.022907	0.254618
GRA3	TGME49_311260	0.12769	0.365	0.341	0.0229347	0.254618
GRA3	TGME49_238150	0.117373	0.538	0.507	0.0230553	0.25561
GRA3	TGME49_306510	-0.012049	0.008	0.017	0.0231903	0.256187
GRA3	TGME49_245440	-0.0119898	0.008	0.017	0.0231959	0.256187
GRA3	TGME49_258040	-0.0191581	0.026	0.039	0.0232013	0.256187
GRA3	TGME49_260500	0.126059	0.741	0.73	0.0235354	0.259525
GRA3	TGME49_292235	-0.0271439	0.105	0.127	0.0236099	0.259996
GRA3	TGME49_230940	-0.063015	0.602	0.631	0.0236678	0.260065
GRA3	TGME49_202450	0.0242844	0.274	0.242	0.0236799	0.260065
GRA3	TGME49_229640	-0.0343501	0.118	0.142	0.0237349	0.26032
GRA3	TGME49_264640	-0.027363	0.091	0.112	0.0238035	0.260722
GRA3	TGME49_263060	-0.0621721	0.298	0.325	0.0239158	0.261601
GRA3	TGME49_318330	-0.042711	0.184	0.211	0.0240231	0.262423
GRA3	TGME49_234900	-0.0654193	0.324	0.349	0.0240754	0.262643
GRA3	TGME49_292130	-0.0335636	1	1	0.0241943	0.263589
GRA3	TGME49_222270	0.0770816	0.323	0.3	0.0242713	0.263886
GRA3	TGME49_262520	-0.012869	0.011	0.02	0.024296	0.263886
GRA3	TGME49_216500	-0.0408395	0.138	0.162	0.0243185	0.263886
GRA3	TGME49_239790	-0.0678721	0.407	0.438	0.0244546	0.264408
GRA3	TGME49_242415	-0.0323626	0.123	0.146	0.0244568	0.264408
GRA3	TGME49_247520	0.176016	0.701	0.683	0.0244636	0.264408
GRA3	TGME49_255250	-0.0295345	0.064	0.082	0.0245027	0.26448
GRA3	TGME49_315610	0.101609	0.837	0.836	0.0245746	0.264907
GRA3	TGME49_262480	0.0593077	0.522	0.495	0.024657	0.265445
GRA3	TGME49_244130	-0.0176341	0.021	0.033	0.024692	0.265471
GRA3	TGME49_216450	0.0649663	0.648	0.634	0.0249578	0.267071
GRA3	TGME49_232100	0.0171253	0.033	0.023	0.0249659	0.267071
GRA3	TGME49_289290	-0.0540524	0.301	0.327	0.0249686	0.267071
GRA3	TGME49_269720	-0.0304901	0.087	0.108	0.0250003	0.267071
GRA3	TGME49_225320	0.0809249	0.213	0.19	0.0250042	0.267071
GRA3	TGME49_321690	-0.044668	0.184	0.21	0.0250389	0.267093
GRA3	TGME49_227360	0.0397536	1	1	0.025102	0.267416
GRA3	TGME49_263700	0.0399979	1	1	0.0251753	0.267678
GRA3	TGME49_243540	0.0316615	0.177	0.153	0.0252216	0.267678
GRA3	TGME49_263420	0.0335419	0.127	0.107	0.0252248	0.267678
GRA3	TGME49_249780	0.152408	0.537	0.52	0.0253875	0.269055
GRA3	TGME49_227860	0.0463425	0.259	0.232	0.0254295	0.26915
GRA3	TGME49_289940	-0.025293	0.067	0.085	0.0254655	0.269183
GRA3	TGME49_306470	0.0329623	0.216	0.19	0.0255795	0.270039
GRA3	TGME49_289310	-0.0406359	0.166	0.191	0.025636	0.270286
GRA3	TGME49_320260	-0.0412691	0.188	0.214	0.0258181	0.271855
GRA3	TGME49_268560	-0.0197599	0.048	0.064	0.025897	0.272335
GRA3	TGME49_311870	-0.0655316	0.456	0.486	0.0259602	0.27238
GRA3	TGME49_209280	-0.0391151	0.153	0.178	0.025968	0.27238
GRA3	TGME49_230070	-0.0451341	0.12	0.142	0.0260527	0.272919
GRA3	TGME49_258100	-0.0242327	0.044	0.059	0.0261617	0.27371
GRA3	TGME49_246020	0.0338375	0.191	0.166	0.0263052	0.274467
GRA3	TGME49_210420	0.108163	0.281	0.256	0.0263759	0.274467
GRA3	TGME49_250830	0.0516244	0.366	0.336	0.0263811	0.274467
GRA3	TGME49_243570	0.0357852	1	1	0.0263888	0.274467
GRA3	TGME49_214500	-0.0490522	0.288	0.318	0.0264394	0.274467
GRA3	TGME49_271030	0.0172427	0.059	0.045	0.0264459	0.274467
GRA3	TGME49_244600	0.038503	0.219	0.194	0.0264692	0.274467
GRA3	TGME49_276140	0.0500257	0.992	0.994	0.0265073	0.274513
GRA3	TGME49_216530	-0.0190074	0.028	0.04	0.0265453	0.274559
GRA3	TGME49_230230	-0.0336549	0.101	0.122	0.0268318	0.277172
GRA3	TGME49_209860	-0.0570641	0.178	0.202	0.026974	0.277596
GRA3	TGME49_280600	-0.0538969	0.45	0.484	0.0270079	0.277596
GRA3	TGME49_217430	0.0361902	0.267	0.237	0.0270081	0.277596
GRA3	TGME49_215425	-0.0516713	0.708	0.733	0.0270327	0.277596
GRA3	TGME49_258900	0.0211182	0.058	0.044	0.0270428	0.277596
GRA3	TGME49_215347	0.0331671	0.232	0.206	0.0271683	0.278299
GRA3	TGME49_314418	0.0370395	0.366	0.331	0.0271793	0.278299
GRA3	TGME49_315500	0.0578194	0.306	0.279	0.0273038	0.279019
GRA3	TGME49_213072	0.0218444	0.253	0.223	0.0273179	0.279019
GRA3	TGME49_264970	-0.0504811	0.166	0.19	0.0273934	0.279283
GRA3	TGME49_266900	0.0472972	0.746	0.728	0.0274122	0.279283
GRA3	TGME49_314660	-0.0460677	0.239	0.267	0.0275067	0.279897
GRA3	TGME49_216730	-0.0407798	0.374	0.412	0.0276303	0.280805
GRA3	TGME49_202390	0.114659	0.208	0.186	0.0278665	0.282854
GRA3	TGME49_265860	-0.0166259	0.032	0.045	0.0279461	0.28331
GRA3	TGME49_203860	0.0295241	0.122	0.103	0.0279876	0.283379
GRA3	TGME49_203600	-0.066279	0.684	0.698	0.0280914	0.284078
GRA3	TGME49_249670	-0.0487144	0.679	0.711	0.0286245	0.28879
GRA3	TGME49_269442	-0.078304	0.228	0.253	0.028628	0.28879
GRA3	TGME49_207590	0.0545768	0.138	0.118	0.0288004	0.29017
GRA3	TGME49_264440	0.0469694	0.303	0.277	0.0288583	0.29036
GRA3	TGME49_238180	0.0618255	0.442	0.422	0.0289429	0.29036
GRA3	TGME49_229020	-0.0356778	0.113	0.135	0.0289597	0.29036
GRA3	TGME49_246940	0.0948387	0.612	0.589	0.0289614	0.29036
GRA3	TGME49_263650	-0.0316793	0.064	0.081	0.0291242	0.291499
GRA3	TGME49_263680	-0.0193969	0.034	0.048	0.0291464	0.291499
GRA3	TGME49_227300	-0.0179995	0.026	0.038	0.0292474	0.291593
GRA3	TGME49_246560	0.0408906	0.852	0.837	0.029258	0.291593
GRA3	TGME49_259220	-0.013636	0.018	0.029	0.0292628	0.291593
GRA3	TGME49_289670	-0.0255199	0.093	0.113	0.0293202	0.291809
GRA3	TGME49_208410	0.0258374	0.12	0.1	0.0294274	0.292498
GRA3	TGME49_261450	-0.0466459	0.157	0.181	0.029461	0.292498
GRA3	TGME49_268920	0.0329883	0.237	0.211	0.0294987	0.292516
GRA3	TGME49_279450	0.0373034	0.242	0.216	0.0296779	0.293677
GRA3	TGME49_224700	0.0458539	0.176	0.153	0.0296876	0.293677
GRA3	TGME49_213830	0.0573345	0.559	0.532	0.0297692	0.294128
GRA3	TGME49_289380	-0.0462273	0.524	0.557	0.0299681	0.295672
GRA3	TGME49_271145	-0.0352177	0.087	0.106	0.0300309	0.295672
GRA3	TGME49_247590	0.0257157	0.085	0.069	0.0300926	0.295672
GRA3	TGME49_264850	-0.00910401	0.004	0.01	0.0301413	0.295672
GRA3	TGME49_313520	-0.00910401	0.004	0.01	0.0301413	0.295672
GRA3	TGME49_249340	0.0326748	0.298	0.269	0.0301426	0.295672
GRA3	TGME49_316635	-0.0126749	0.01	0.018	0.030332	0.297173
GRA3	TGME49_240560	0.077066	0.292	0.266	0.0305177	0.298635
GRA3	TGME49_295710	-0.0610031	0.486	0.509	0.0306127	0.299206
GRA3	TGME49_244650	-0.0465513	0.251	0.276	0.0310659	0.302334
GRA3	TGME49_225240	-0.046112	0.465	0.495	0.0311243	0.302334
GRA3	TGME49_228070	-0.0224458	0.05	0.065	0.0311714	0.302334
GRA3	TGME49_248720	-0.0446341	0.236	0.262	0.0311884	0.302334
GRA3	TGME49_245640	0.0905459	0.29	0.264	0.0311965	0.302334
GRA3	TGME49_320592	-0.0373504	0.128	0.15	0.0312095	0.302334
GRA3	TGME49_208718	-0.0531807	0.296	0.321	0.0312448	0.302334
GRA3	TGME49_216050	0.0326311	0.247	0.22	0.0312919	0.302334
GRA3	TGME49_294750	0.0289127	0.13	0.11	0.0312956	0.302334
GRA3	TGME49_306692	-0.00848755	0.003	0.009	0.0313028	0.302334
GRA3	TGME49_256780	-0.0259596	0.06	0.077	0.0313613	0.302543
GRA3	TGME49_259860	-0.0219388	0.059	0.075	0.0314826	0.303017
GRA3	TGME49_286120	0.0479501	0.67	0.648	0.0314847	0.303017
GRA3	TGME49_295410	0.0190207	0.229	0.202	0.0315979	0.303749
GRA3	TGME49_247250	0.0280172	0.23	0.204	0.0316483	0.303876
GRA3	TGME49_318190	-0.0207591	0.042	0.057	0.0320643	0.307508
GRA3	TGME49_203260	-0.0207766	0.055	0.072	0.0323843	0.310213
GRA3	TGME49_263190	-0.027225	0.066	0.083	0.0325423	0.310484
GRA3	TGME49_221690	0.028854	0.157	0.135	0.0325583	0.310484
GRA3	TGME49_255890	0.0152663	0.046	0.035	0.0325674	0.310484
GRA3	TGME49_269480	-0.0178669	0.032	0.045	0.0325976	0.310484
GRA3	TGME49_293770	-0.0592095	0.394	0.424	0.0326026	0.310484
GRA3	TGME49_227952	0.123679	0.215	0.194	0.0327449	0.311265
GRA3	TGME49_311670	0.0228026	0.071	0.057	0.0327607	0.311265
GRA3	TGME49_258720	-0.047128	0.541	0.572	0.0328953	0.31218
GRA3	TGME49_230480	0.110701	0.652	0.631	0.0329693	0.3124
GRA3	TGME49_257685	-0.0135295	0.016	0.026	0.0329948	0.3124
GRA3	TGME49_207170	0.0434336	0.869	0.858	0.0330565	0.312622
GRA3	TGME49_251885	0.0421168	0.273	0.248	0.0331156	0.31272
GRA3	TGME49_202790	-0.0583746	0.219	0.242	0.0331435	0.31272
GRA3	TGME49_310300	-0.0294943	0.069	0.087	0.0332278	0.313154
GRA3	TGME49_297910	0.0346001	0.051	0.039	0.0337527	0.317735
GRA3	TGME49_312580	0.0263799	0.133	0.113	0.0340552	0.320213
GRA3	TGME49_205470	-0.0529135	0.936	0.953	0.0341668	0.320855
GRA3	TGME49_260220	-0.025752	0.068	0.085	0.0342346	0.320855
GRA3	TGME49_225125	-0.042302	0.177	0.201	0.0342588	0.320855
GRA3	TGME49_232740	-0.0207863	0.04	0.054	0.0342806	0.320855
GRA3	TGME49_206695	-0.027903	0.06	0.076	0.0343235	0.320889
GRA3	TGME49_306030	-0.0491318	0.309	0.339	0.0344132	0.321361
GRA3	TGME49_268610	0.0343549	0.353	0.322	0.0344856	0.321668
GRA3	TGME49_205670	0.0417891	0.229	0.203	0.0345438	0.321844
GRA3	TGME49_268210	-0.0159234	0.029	0.041	0.0345834	0.321846
GRA3	TGME49_293310	-0.031814	0.077	0.094	0.0348871	0.324304
GRA3	TGME49_270520	-0.0465549	0.897	0.922	0.0350123	0.325013
GRA3	TGME49_250780	-0.0365694	0.117	0.137	0.035043	0.325013
GRA3	TGME49_301280	-0.0504358	0.206	0.23	0.0351582	0.325712
GRA3	TGME49_280560	-0.0419578	0.202	0.228	0.035372	0.326622
GRA3	TGME49_321500	0.047977	0.94	0.934	0.0354193	0.326622
GRA3	TGME49_323400	-0.0505169	0.15	0.171	0.0354225	0.326622
GRA3	TGME49_277010	-0.0171879	0.026	0.038	0.0354908	0.326622
GRA3	TGME49_218570	-0.0506534	0.25	0.274	0.0355568	0.326622
GRA3	TGME49_273980	-0.00954064	0.005	0.011	0.0356015	0.326622
GRA3	TGME49_243510	-0.0479349	0.145	0.167	0.0356044	0.326622
GRA3	TGME49_296950	0.0105639	0.022	0.015	0.0357524	0.326622
GRA3	TGME49_236200	-0.0442484	0.125	0.145	0.0357544	0.326622
GRA3	TGME49_221470	0.0523789	0.547	0.522	0.0357551	0.326622
GRA3	TGME49_273850	-0.0142176	0.016	0.026	0.0357985	0.326622
GRA3	TGME49_269140	0.0643303	0.463	0.441	0.0358118	0.326622
GRA3	TGME49_225500	0.0519628	0.26	0.237	0.0358332	0.326622
GRA3	TGME49_226730	-0.0493186	0.512	0.535	0.0358492	0.326622
GRA3	TGME49_232180	-0.0332371	0.13	0.152	0.0358561	0.326622
GRA3	TGME49_225940	0.0448868	0.408	0.38	0.0360742	0.328243
GRA3	TGME49_227850	-0.0246194	0.056	0.072	0.0363049	0.329713
GRA3	TGME49_293050	-0.0404969	0.096	0.115	0.0363164	0.329713
GRA3	TGME49_207120	-0.0332303	0.091	0.11	0.0364423	0.330488
GRA3	TGME49_318320	-0.0225246	0.049	0.064	0.0366892	0.332358
GRA3	TGME49_248360	0.0674537	0.825	0.815	0.0368216	0.333152
GRA3	TGME49_312260	-0.0502651	0.166	0.188	0.0368583	0.333152
GRA3	TGME49_247960	0.0235646	0.08	0.065	0.0370248	0.334287
GRA3	TGME49_266970	0.112534	0.392	0.373	0.0370955	0.334555
GRA3	TGME49_215940	0.0408507	0.217	0.194	0.0375747	0.337829
GRA3	TGME49_312860	-0.0409568	0.176	0.199	0.0376147	0.337829
GRA3	TGME49_233110	0.0560054	0.326	0.304	0.0376239	0.337829
GRA3	TGME49_250770	-0.0515394	0.902	0.92	0.0376532	0.337829
GRA3	TGME49_261570	-0.0314953	1	1	0.0376651	0.337829
GRA3	TGME49_273930	0.0902784	0.622	0.609	0.037783	0.337973
GRA3	TGME49_310840	0.0352283	0.281	0.254	0.0377868	0.337973
GRA3	TGME49_262500	0.0644273	0.425	0.397	0.0378053	0.337973
GRA3	TGME49_319370	-0.0295131	0.087	0.106	0.0378791	0.338263
GRA3	TGME49_237570	0.0279263	0.292	0.263	0.0379992	0.338965
GRA3	TGME49_316600	0.0426953	0.914	0.916	0.0380495	0.339043
GRA3	TGME49_214590	-0.0453562	0.222	0.246	0.0381198	0.3393
GRA3	TGME49_265000	-0.0231457	0.054	0.069	0.0382072	0.339612
GRA3	TGME49_252220	-0.0551561	0.383	0.413	0.0382505	0.339612
GRA3	TGME49_264990	0.348342	0.362	0.349	0.0383078	0.339612
GRA3	TGME49_223760	-0.0383877	0.128	0.149	0.0383457	0.339612
GRA3	TGME49_277530	0.0104452	0.022	0.015	0.0383767	0.339612
GRA3	TGME49_316140	-0.0557274	0.414	0.437	0.0384043	0.339612
GRA3	TGME49_205120	-0.0150831	0.019	0.029	0.0384885	0.339633
GRA3	TGME49_214300	-0.0479578	0.182	0.205	0.0385292	0.339633
GRA3	TGME49_321360	-0.046876	0.407	0.433	0.0385314	0.339633
GRA3	TGME49_272490	-0.00801013	0.003	0.009	0.0385741	0.339644
GRA3	TGME49_309040	0.0298704	0.404	0.369	0.0386307	0.339776
GRA3	TGME49_277700	-0.0154773	0.021	0.032	0.0387374	0.340348
GRA3	TGME49_306650	0.047458	0.519	0.49	0.0387882	0.340428
GRA3	TGME49_215050	-0.0158996	0.022	0.033	0.0388775	0.340846
GRA3	TGME49_205690	0.0461513	0.221	0.197	0.0389745	0.341329
GRA3	TGME49_258670	-0.0147204	0.023	0.034	0.039078	0.34172
GRA3	TGME49_287960	0.0118245	0.058	0.045	0.0391027	0.34172
GRA3	TGME49_258500	-0.0175373	0.042	0.056	0.0391664	0.341858
GRA3	TGME49_305290	0.0450107	0.487	0.461	0.0392369	0.341858
GRA3	TGME49_225450	0.0297292	0.171	0.15	0.0392791	0.341858
GRA3	TGME49_315510	0.0538714	0.153	0.133	0.0392859	0.341858
GRA3	TGME49_270610	-0.0153606	0.021	0.032	0.0394115	0.342587
GRA3	TGME49_228210	0.0620373	0.687	0.68	0.0395134	0.343107
GRA3	TGME49_257380	0.0311298	0.98	0.978	0.0397598	0.34469
GRA3	TGME49_248420	-0.0507734	0.354	0.378	0.0397801	0.34469
GRA3	TGME49_258820	0.0822607	0.804	0.803	0.0398525	0.344952
GRA3	TGME49_279390	-0.0571625	0.817	0.84	0.0399725	0.345138
GRA3	TGME49_254440	-0.036293	1	1	0.039982	0.345138
GRA3	TGME49_285260	-0.0127589	0.014	0.023	0.0400007	0.345138
GRA3	TGME49_222160	0.028316	0.265	0.239	0.0401015	0.345278
GRA3	TGME49_207010	0.00174956	0.002	0	0.0401533	0.345278
GRA3	TGME49_309330	0.00174956	0.002	0	0.0401533	0.345278
GRA3	TGME49_252390	0.052805	0.53	0.507	0.0401859	0.345278
GRA3	TGME49_203390	0.0765524	0.328	0.302	0.0403411	0.346088
GRA3	TGME49_279350	-0.0340519	0.065	0.081	0.040365	0.346088
GRA3	TGME49_212840	0.0218149	0.165	0.143	0.0404956	0.346659
GRA3	TGME49_243930	-0.0755872	0.374	0.402	0.0405164	0.346659
GRA3	TGME49_221295	0.0693353	0.306	0.281	0.0407045	0.347904
GRA3	TGME49_243740	0.0278051	0.092	0.076	0.0408273	0.348589
GRA3	TGME49_249470	0.0334121	0.217	0.193	0.0409015	0.348858
GRA3	TGME49_218540	0.0909601	0.467	0.45	0.0410511	0.349769
GRA3	TGME49_305090	-0.0532908	0.447	0.469	0.0411783	0.350487
GRA3	TGME49_292310	-0.0345983	0.107	0.126	0.0416744	0.354341
GRA3	TGME49_216240	0.029701	0.179	0.157	0.0418918	0.355819
GRA3	TGME49_263630	0.03852	0.981	0.974	0.0421281	0.357455
GRA3	TGME49_271960	-0.0471394	0.426	0.451	0.0422383	0.357721
GRA3	TGME49_261490	-0.0511531	0.226	0.249	0.0422471	0.357721
GRA3	TGME49_244920	-0.0148566	0.035	0.048	0.0422988	0.357788
GRA3	TGME49_319340	-0.0456176	0.811	0.833	0.0423834	0.358112
GRA3	TGME49_263130	0.0656343	0.392	0.37	0.0424248	0.358112
GRA3	TGME49_217340	-0.0254384	0.083	0.101	0.0425579	0.358866
GRA3	TGME49_313120	-0.0172218	0.055	0.071	0.0426274	0.359081
GRA3	TGME49_244270	0.0321499	0.139	0.12	0.042672	0.359087
GRA3	TGME49_270450	-0.0271146	0.065	0.081	0.0428832	0.360493
GRA3	TGME49_310660	-0.0193405	0.074	0.092	0.0429779	0.360917
GRA3	TGME49_270770	-0.0296846	0.103	0.122	0.0432817	0.362761
GRA3	TGME49_240590	-0.0462486	0.406	0.431	0.0432863	0.362761
GRA3	TGME49_278450	0.0704805	0.477	0.451	0.0433629	0.363031
GRA3	TGME49_236870	-0.0209736	0.058	0.073	0.0435642	0.364343
GRA3	TGME49_312270	0.120359	0.37	0.344	0.043678	0.364921
GRA3	TGME49_213590	0.0612588	0.513	0.489	0.043827	0.365603
GRA3	TGME49_234560	-0.0381503	0.177	0.2	0.0438929	0.365603
GRA3	TGME49_285860	0.046385	0.294	0.271	0.0438939	0.365603
GRA3	TGME49_273670	0.0277746	0.121	0.103	0.043954	0.365731
GRA3	TGME49_239365	-0.00920323	0.006	0.012	0.0440983	0.366559
GRA3	TGME49_215930	0.0303677	0.157	0.136	0.0442603	0.367531
GRA3	TGME49_221940	-0.0329225	0.119	0.139	0.0443943	0.368049
GRA3	TGME49_317705	0.031077	0.042	0.032	0.0444127	0.368049
GRA3	TGME49_265830	-0.0348453	0.146	0.168	0.0445309	0.368655
GRA3	TGME49_312990	-0.0574225	0.34	0.367	0.0446289	0.368892
GRA3	TGME49_212190	0.0434753	0.384	0.357	0.0446498	0.368892
GRA3	TGME49_213410	0.0404289	0.924	0.919	0.0447465	0.369127
GRA3	TGME49_217420	0.00226197	0.002	0.001	0.0448696	0.369127
GRA3	TGME49_265650	0.0365026	0.159	0.139	0.0448797	0.369127
GRA3	TGME49_270000	-0.0142825	0.022	0.032	0.0448886	0.369127
GRA3	TGME49_217915	-0.0150841	0.024	0.035	0.0449041	0.369127
GRA3	TGME49_313040	-0.0206831	0.064	0.08	0.0449634	0.369243
GRA3	TGME49_247390	-0.0379998	0.159	0.181	0.0451173	0.3698
GRA3	TGME49_301180	0.0687528	0.263	0.242	0.0451275	0.3698
GRA3	TGME49_200290	0.0759363	0.542	0.523	0.0452043	0.3698
GRA3	TGME49_319500	-0.0316835	0.142	0.164	0.0452547	0.3698
GRA3	TGME49_244170	0.0171427	0.048	0.037	0.045276	0.3698
GRA3	TGME49_321680	-0.0491219	0.961	0.972	0.0453983	0.3698
GRA3	TGME49_309100	-0.0198629	0.039	0.052	0.0454153	0.3698
GRA3	TGME49_231960	-0.0536401	0.31	0.338	0.0454276	0.3698
GRA3	TGME49_280740	0.0362246	0.667	0.642	0.0454386	0.3698
GRA3	TGME49_285490	-0.0551214	0.169	0.189	0.0455318	0.37019
GRA3	TGME49_297460	-0.0268487	0.067	0.083	0.045641	0.370708
GRA3	TGME49_213460	0.0103504	0.023	0.016	0.0457892	0.371376
GRA3	TGME49_239100	-0.0294038	1	1	0.0458631	0.371376
GRA3	TGME49_300360	0.0362142	0.226	0.204	0.0459407	0.371376
GRA3	TGME49_318140	-0.0425855	0.149	0.17	0.0461511	0.371376
GRA3	TGME49_233400	-0.0275579	0.096	0.115	0.0462042	0.371376
GRA3	TGME49_259610	-0.00908424	0.006	0.012	0.046221	0.371376
GRA3	TGME49_226090	-0.014954	0.027	0.038	0.0462258	0.371376
GRA3	TGME49_232280	-0.0287058	0.087	0.105	0.0462366	0.371376
GRA3	TGME49_244550	0.0241269	0.104	0.087	0.0462826	0.371376
GRA3	TGME49_212880	-0.0698127	0.208	0.229	0.0463019	0.371376
GRA3	TGME49_219070	-0.10374	0.178	0.198	0.0463127	0.371376
GRA3	TGME49_316090	-0.0209079	0.074	0.091	0.0463525	0.371376
GRA3	TGME49_242700	-0.0330573	0.184	0.208	0.0463784	0.371376
GRA3	TGME49_237180	0.111932	0.299	0.277	0.0463878	0.371376
GRA3	TGME49_318440	-0.0475278	0.357	0.383	0.0464049	0.371376
GRA3	TGME49_244610	-0.0339986	0.142	0.163	0.0464965	0.371533
GRA3	TGME49_277030	-0.0342479	0.093	0.111	0.0465843	0.371533
GRA3	TGME49_208430	-0.048484	0.295	0.326	0.0466028	0.371533
GRA3	TGME49_225780	0.0327824	0.224	0.201	0.0466065	0.371533
GRA3	TGME49_293480	-0.0408157	0.285	0.312	0.0467894	0.372628
GRA3	TGME49_217820	-0.0457792	0.668	0.688	0.0468847	0.373005
GRA3	TGME49_306220	-0.0467946	0.231	0.255	0.0469281	0.373005
GRA3	TGME49_271625	0.0110369	0.026	0.018	0.0470645	0.373726
GRA3	TGME49_249630	0.0253796	0.171	0.15	0.0473753	0.375598
GRA3	TGME49_273860	0.026955	0.227	0.203	0.0473922	0.375598
GRA3	TGME49_230118	-0.0121112	0.014	0.022	0.0474567	0.375745
GRA3	TGME49_290730	-0.0688305	0.284	0.305	0.0476783	0.377134
GRA3	TGME49_207040	-0.0212997	0.054	0.068	0.0477881	0.377599
GRA3	TGME49_208400	-0.05167	0.25	0.272	0.0479116	0.377599
GRA3	TGME49_261250	-0.0493699	0.321	0.342	0.0479199	0.377599
GRA3	TGME49_284560	-0.0353877	1	1	0.0479663	0.377599
GRA3	TGME49_307020	0.0772642	0.212	0.193	0.0480592	0.377599
GRA3	TGME49_249010	0.0389012	0.225	0.203	0.048145	0.377599
GRA3	TGME49_201820	0.0396565	0.14	0.122	0.0481564	0.377599
GRA3	TGME49_266060	0.0377629	0.985	0.992	0.0481661	0.377599
GRA3	TGME49_270580	-0.0388699	0.115	0.134	0.0481864	0.377599
GRA3	TGME49_209020	-0.0229852	0.055	0.069	0.0482364	0.377599
GRA3	TGME49_312940	-0.0446502	0.923	0.924	0.0482454	0.377599
GRA3	TGME49_306630	-0.0234563	0.074	0.091	0.0487093	0.380865
GRA3	TGME49_239090	-0.0117226	0.012	0.02	0.0489223	0.381813
GRA3	TGME49_206700	0.037732	0.15	0.131	0.048924	0.381813
GRA3	TGME49_305190	-0.0265227	0.095	0.114	0.0489795	0.381881
GRA3	TGME49_247000	-0.0533683	0.349	0.377	0.0494755	0.385105
GRA3	TGME49_302050	0.0485498	0.291	0.267	0.0494897	0.385105
GRA3	TGME49_232760	-0.0438427	0.482	0.506	0.0495344	0.385105
GRA3	TGME49_224090	0.0213228	0.193	0.171	0.0496303	0.385126
GRA3	TGME49_289190	-0.0268286	0.073	0.089	0.0496313	0.385126
GRA3	TGME49_304755	0.0159978	0.057	0.045	0.0498402	0.38638
GRA3	TGME49_300690	-0.024658	0.064	0.079	0.0499827	0.38687
GRA3	TGME49_232815	0.0398007	0.243	0.22	0.0500938	0.38687
GRA3	TGME49_236890	0.0560275	0.706	0.702	0.0501268	0.38687
GRA3	TGME49_314070	0.0753002	0.415	0.39	0.0501337	0.38687
GRA3	TGME49_203320	-0.0285539	0.138	0.159	0.0501595	0.38687
GRA3	TGME49_254270	0.0269188	0.113	0.096	0.0501876	0.38687
GRA3	TGME49_266390	0.0127354	0.033	0.025	0.0502447	0.386946
GRA3	TGME49_272410	-0.0333913	0.183	0.206	0.0508985	0.391611
GRA3	TGME49_209770	-0.0256923	0.081	0.098	0.0509881	0.391697
GRA3	TGME49_309600	-0.0471296	0.545	0.58	0.0510054	0.391697
GRA3	TGME49_300240	0.0357172	0.218	0.196	0.051163	0.392083
GRA3	TGME49_306280	0.059877	0.51	0.491	0.0512064	0.392083
GRA3	TGME49_216510	-0.040686	0.197	0.219	0.0512622	0.392083
GRA3	TGME49_235890	-0.0175087	0.032	0.043	0.0512801	0.392083
GRA3	TGME49_224320	0.0148194	0.044	0.034	0.0512957	0.392083
GRA3	TGME49_267580	-0.0166967	0.034	0.046	0.0514065	0.392563
GRA3	TGME49_255940	-0.0111144	0.011	0.019	0.0515499	0.393291
GRA3	TGME49_257520	0.0610086	0.419	0.393	0.0516039	0.393322
GRA3	TGME49_244260	0.0139486	0.029	0.021	0.0516503	0.393322
GRA3	TGME49_235690	0.266321	0.502	0.488	0.0517292	0.393556
GRA3	TGME49_278960	0.0463176	0.296	0.272	0.0517941	0.393683
GRA3	TGME49_224140	-0.0113095	0.012	0.02	0.0518975	0.394103
GRA3	TGME49_322000	0.0343911	0.144	0.126	0.0520844	0.395154
GRA3	TGME49_215260	-0.0432403	0.206	0.23	0.0521333	0.395159
GRA3	TGME49_209080	-0.0182245	0.033	0.045	0.0523068	0.396106
GRA3	TGME49_306670	0.0347036	0.936	0.921	0.0527074	0.398219
GRA3	TGME49_214750	-0.0462482	0.263	0.286	0.0527126	0.398219
GRA3	TGME49_291880	0.0707182	0.228	0.208	0.0527848	0.398219
GRA3	TGME49_268960	0.0363788	0.25	0.226	0.0528332	0.398219
GRA3	TGME49_273350	0.0285324	0.134	0.116	0.0528336	0.398219
GRA3	TGME49_232670	-0.016444	0.05	0.064	0.0528782	0.398219
GRA3	TGME49_216430	-0.0382014	0.229	0.252	0.0531505	0.399629
GRA3	TGME49_236050	0.0149188	0.048	0.037	0.05319	0.399629
GRA3	TGME49_320660	-0.00860818	0.006	0.012	0.0532122	0.399629
GRA3	TGME49_260440	-0.0395255	0.723	0.762	0.0534232	0.400616
GRA3	TGME49_270960	-0.0265911	0.096	0.114	0.0534829	0.400616
GRA3	TGME49_264710	-0.0376542	0.173	0.194	0.0534981	0.400616
GRA3	TGME49_259168	-0.0195828	0.047	0.061	0.0535709	0.400616
GRA3	TGME49_272290	-0.026993	0.07	0.086	0.0535887	0.400616
GRA3	TGME49_209430	-0.0292077	0.171	0.194	0.0536502	0.400618
GRA3	TGME49_316410	-0.00773271	0.004	0.009	0.0537359	0.400618
GRA3	TGME49_218362	-0.0212636	0.069	0.085	0.0537731	0.400618
GRA3	TGME49_308820	-0.0374108	0.099	0.116	0.0537851	0.400618
GRA3	TGME49_288945	0.0226673	0.053	0.042	0.0540162	0.401709
GRA3	TGME49_202230	-0.0440918	0.162	0.182	0.0540298	0.401709
GRA3	TGME49_247730	-0.0501074	0.241	0.262	0.0540836	0.401743
GRA3	TGME49_210980	-0.0425504	0.238	0.261	0.0543186	0.403122
GRA3	TGME49_222050	-0.0389681	0.225	0.248	0.0544682	0.403866
GRA3	TGME49_252360	0.166447	0.39	0.369	0.054544	0.404061
GRA3	TGME49_202730	0.026913	0.128	0.111	0.0548041	0.405379
GRA3	TGME49_215020	-0.0174235	0.043	0.056	0.0548212	0.405379
GRA3	TGME49_240950	0.0282728	0.142	0.124	0.0551227	0.406391
GRA3	TGME49_203705	-0.00811128	0.005	0.011	0.0551271	0.406391
GRA3	TGME49_269775	-0.0113274	0.013	0.021	0.0551424	0.406391
GRA3	TGME49_272500	-0.0414482	0.253	0.276	0.055157	0.406391
GRA3	TGME49_295340	0.0455012	0.638	0.62	0.0552617	0.406796
GRA3	TGME49_312210	-0.0187554	0.045	0.058	0.0554278	0.407414
GRA3	TGME49_280470	0.0262829	0.067	0.054	0.0554904	0.407414
GRA3	TGME49_212970	-0.0108879	0.015	0.024	0.0554953	0.407414
GRA3	TGME49_320015	0.0196912	0.113	0.096	0.0555702	0.407598
GRA3	TGME49_213255	-0.0096778	0.008	0.015	0.0557777	0.408753
GRA3	TGME49_244380	-0.0430647	0.34	0.364	0.0558768	0.409112
GRA3	TGME49_295910	-0.0529858	0.394	0.416	0.0559884	0.409562
GRA3	TGME49_267430	0.0621002	0.568	0.55	0.0561531	0.410211
GRA3	TGME49_291030	0.0241564	0.122	0.105	0.0561775	0.410211
GRA3	TGME49_277860	-0.0157515	0.027	0.037	0.0562478	0.410358
GRA3	TGME49_319510	0.0195568	0.363	0.332	0.0564086	0.410805
GRA3	TGME49_257670	-0.00817087	0.005	0.011	0.056452	0.410805
GRA3	TGME49_223440	-0.0251957	0.075	0.091	0.0564599	0.410805
GRA3	TGME49_309830	0.0210331	0.06	0.048	0.056601	0.411465
GRA3	TGME49_259550	0.0559486	0.264	0.244	0.0567132	0.411483
GRA3	TGME49_309590	0.235658	0.752	0.739	0.0568318	0.411483
GRA3	TGME49_218955	-0.010131	0.01	0.017	0.0568575	0.411483
GRA3	TGME49_310080	0.0482146	0.383	0.361	0.0568693	0.411483
GRA3	TGME49_291180	-0.0556114	0.515	0.534	0.0569537	0.411483
GRA3	TGME49_262850	-0.00955913	0.008	0.015	0.0569981	0.411483
GRA3	TGME49_212410	-0.009223	0.007	0.013	0.057055	0.411483
GRA3	TGME49_246590	0.0217238	0.143	0.124	0.0570943	0.411483
GRA3	TGME49_257625	-0.0291163	0.079	0.095	0.0571051	0.411483
GRA3	TGME49_223390	-0.0418101	0.329	0.353	0.0571588	0.411483
GRA3	TGME49_290900	0.0454758	0.323	0.299	0.0571792	0.411483
GRA3	TGME49_311840	0.0651694	0.544	0.52	0.0572077	0.411483
GRA3	TGME49_216435	-0.0400773	0.219	0.242	0.0572605	0.4115
GRA3	TGME49_318770	-0.0269868	0.079	0.095	0.0574302	0.412357
GRA3	TGME49_249690	-0.0261492	0.108	0.127	0.0576018	0.413226
GRA3	TGME49_262690	-0.0314524	1	1	0.0576661	0.413298
GRA3	TGME49_239540	-0.0461275	0.186	0.206	0.0577131	0.413298
GRA3	TGME49_211240	0.0308802	0.38	0.353	0.0579043	0.414305
GRA3	TGME49_244470	-0.0669107	0.264	0.29	0.0581654	0.415809
GRA3	TGME49_305520	0.0341376	1	1	0.0584227	0.417008
GRA3	TGME49_239050	-0.0315601	0.134	0.153	0.0584741	0.417008
GRA3	TGME49_289650	-0.0490803	0.64	0.675	0.0584863	0.417008
GRA3	TGME49_290670	0.0633538	0.68	0.668	0.0586678	0.417938
GRA3	TGME49_267590	-0.0419979	0.165	0.185	0.0587554	0.418197
GRA3	TGME49_246120	-0.0198785	0.135	0.155	0.0589441	0.419175
GRA3	TGME49_214120	-0.0172653	0.044	0.057	0.0590243	0.419381
GRA3	TGME49_217680	-0.0573406	0.465	0.49	0.0592293	0.420249
GRA3	TGME49_249000	0.0182512	0.075	0.062	0.0592494	0.420249
GRA3	TGME49_260820	0.121877	0.491	0.469	0.0597273	0.423271
GRA3	TGME49_242650	0.0215193	0.113	0.097	0.0598207	0.423566
GRA3	TGME49_211690	-0.044564	0.258	0.281	0.059902	0.423774
GRA3	TGME49_217350	-0.0338634	0.114	0.132	0.0599717	0.423901
GRA3	TGME49_246490	0.0735473	0.293	0.271	0.0603014	0.42561
GRA3	TGME49_253020	0.0456985	0.258	0.236	0.0603177	0.42561
GRA3	TGME49_206330	-0.0252465	0.091	0.108	0.0605776	0.427074
GRA3	TGME49_225260	-0.0359273	0.323	0.347	0.0606869	0.427477
GRA3	TGME49_247440	-0.0525706	0.762	0.781	0.0608527	0.427645
GRA3	TGME49_201130	0.024231	0.356	0.327	0.0609278	0.427645
GRA3	TGME49_222900	-0.0371018	0.296	0.322	0.0610463	0.427645
GRA3	TGME49_217020	-0.0474539	0.223	0.243	0.0611861	0.427645
GRA3	TGME49_289970	0.102993	0.663	0.651	0.061267	0.427645
GRA3	TGME49_210400	0.000995636	0.001	0	0.0613388	0.427645
GRA3	TGME49_287250	0.000995636	0.001	0	0.0613388	0.427645
GRA3	TGME49_283590	0.000995636	0.001	0	0.0613388	0.427645
GRA3	TGME49_274040	0.000995636	0.001	0	0.0613388	0.427645
GRA3	TGME49_315730	0.000995636	0.001	0	0.0613388	0.427645
GRA3	TGME49_278380	0.000995636	0.001	0	0.0613388	0.427645
GRA3	TGME49_277810	0.000995636	0.001	0	0.0613388	0.427645
GRA3	TGME49_254660	0.0404273	0.45	0.422	0.0614169	0.427824
GRA3	TGME49_230210	0.206988	0.452	0.436	0.0614936	0.427993
GRA3	TGME49_201380	-0.00704774	0.511	0.545	0.0616117	0.428208
GRA3	TGME49_207690	-0.0360336	0.117	0.134	0.0616292	0.428208
GRA3	TGME49_234250	-0.0674771	0.393	0.416	0.0617068	0.428382
GRA3	TGME49_235402	-0.0190506	0.046	0.059	0.0619338	0.428764
GRA3	TGME49_247030	-0.052369	0.781	0.799	0.0619503	0.428764
GRA3	TGME49_203030	0.062893	0.558	0.541	0.0619659	0.428764
GRA3	TGME49_269800	0.0118184	0.035	0.026	0.0619968	0.428764
GRA3	TGME49_320300	-0.0532077	0.259	0.279	0.0620241	0.428764
GRA3	TGME49_221480	0.0571032	0.385	0.364	0.0621389	0.428993
GRA3	TGME49_265290	-0.00781332	0.005	0.01	0.0621623	0.428993
GRA3	TGME49_208580	-0.0294552	0.095	0.112	0.0622845	0.429474
GRA3	TGME49_309400	-0.025698	0.081	0.097	0.0623813	0.429779
GRA3	TGME49_220230	-0.0222746	0.12	0.139	0.0625279	0.430426
GRA3	TGME49_242240	0.0313918	0.131	0.114	0.062747	0.431571
GRA3	TGME49_236080	-0.0474024	0.25	0.273	0.0628731	0.432074
GRA3	TGME49_308070	-0.0301874	0.139	0.159	0.0629783	0.432376
GRA3	TGME49_280670	0.152985	0.311	0.294	0.0630964	0.432376
GRA3	TGME49_200250	0.239388	0.621	0.619	0.0631302	0.432376
GRA3	TGME49_231280	-0.0250565	0.076	0.091	0.0631841	0.432376
GRA3	TGME49_225745	0.0137344	0.045	0.035	0.0631924	0.432376
GRA3	TGME49_237880	0.0721305	0.936	0.94	0.0632345	0.432376
GRA3	TGME49_217760	0.0508373	0.21	0.192	0.0634574	0.433507
GRA3	TGME49_289530	-0.0246873	1	1	0.0635492	0.433507
GRA3	TGME49_233310	-0.0135669	0.022	0.031	0.0635591	0.433507
GRA3	TGME49_306930	0.0635019	0.672	0.665	0.0636767	0.43377
GRA3	TGME49_242720	-0.0307412	0.149	0.17	0.0637038	0.43377
GRA3	TGME49_247790	-0.0334904	0.153	0.174	0.0638071	0.433859
GRA3	TGME49_254080	0.0680427	0.313	0.293	0.0638231	0.433859
GRA3	TGME49_201860	0.263954	0.612	0.593	0.063948	0.434347
GRA3	TGME49_298970	-0.0311353	0.755	0.786	0.0640354	0.434579
GRA3	TGME49_313530	0.0342414	0.259	0.236	0.064198	0.435104
GRA3	TGME49_258660	0.192395	0.425	0.41	0.0642632	0.435104
GRA3	TGME49_265270	-0.0373274	0.198	0.22	0.0642725	0.435104
GRA3	TGME49_205680	0.0372568	0.179	0.16	0.0644445	0.435908
GRA3	TGME49_271270	0.0477573	0.242	0.221	0.0645282	0.436112
GRA3	TGME49_214990	-0.0171885	0.033	0.044	0.0645868	0.436148
GRA3	TGME49_200010	0.0646029	0.69	0.658	0.0647254	0.436723
GRA3	TGME49_262400	-0.0672395	0.382	0.408	0.0648664	0.437091
GRA3	TGME49_250060	0.0235129	0.132	0.115	0.0649218	0.437091
GRA3	TGME49_214800	0.0158062	0.055	0.044	0.0649405	0.437091
GRA3	TGME49_246210	-0.0110507	0.014	0.022	0.0650864	0.437713
GRA3	TGME49_235000	-0.0159351	0.033	0.044	0.0655331	0.440354
GRA3	TGME49_313990	-0.0245661	0.099	0.116	0.0658221	0.441933
GRA3	TGME49_273990	-0.0087675	0.007	0.013	0.0659792	0.442216
GRA3	TGME49_236280	-0.00940069	0.009	0.016	0.0660161	0.442216
GRA3	TGME49_231030	0.0199031	0.138	0.12	0.0660266	0.442216
GRA3	TGME49_204130	-0.0968551	0.564	0.583	0.0664201	0.444487
GRA3	TGME49_290190	0.024135	0.192	0.171	0.0666346	0.445558
GRA3	TGME49_220090	0.0305425	0.255	0.233	0.066704	0.445657
GRA3	TGME49_290570	-0.0242183	0.089	0.105	0.0671193	0.448065
GRA3	TGME49_265360	-0.019082	0.06	0.074	0.067311	0.448407
GRA3	TGME49_293760	0.0339139	0.246	0.222	0.0674798	0.448407
GRA3	TGME49_219310	-0.0395174	0.547	0.569	0.0674912	0.448407
GRA3	TGME49_288360	-0.0490986	0.603	0.628	0.0675079	0.448407
GRA3	TGME49_247485	-0.0374589	0.127	0.145	0.0675376	0.448407
GRA3	TGME49_251870	-0.0226018	0.072	0.087	0.0675597	0.448407
GRA3	TGME49_320080	-0.0521933	0.44	0.466	0.0675693	0.448407
GRA3	TGME49_223000	-0.0577534	0.213	0.234	0.0676448	0.448407
GRA3	TGME49_222220	0.0629293	0.855	0.878	0.0676715	0.448407
GRA3	TGME49_277050	-0.0146081	0.03	0.041	0.0677193	0.448407
GRA3	TGME49_230160	0.0814518	0.922	0.93	0.0678382	0.448831
GRA3	TGME49_215160	-0.0437049	0.431	0.456	0.0681675	0.450568
GRA3	TGME49_274110	-0.025744	0.087	0.103	0.0682111	0.450568
GRA3	TGME49_278640	-0.0222927	0.078	0.094	0.0683323	0.451004
GRA3	TGME49_215210	0.0271517	0.169	0.149	0.0683977	0.451072
GRA3	TGME49_321450	-0.0442147	0.346	0.367	0.0685511	0.451632
GRA3	TGME49_232300	-0.0350614	1	1	0.0686415	0.451632
GRA3	TGME49_239110	-0.00801289	0.006	0.011	0.0686807	0.451632
GRA3	TGME49_229180	-0.0401356	0.308	0.331	0.0687037	0.451632
GRA3	TGME49_214840	-0.0216605	0.71	0.736	0.0687662	0.451679
GRA3	TGME49_254510	-0.0300709	0.119	0.137	0.0688633	0.451728
GRA3	TGME49_263400	0.0204578	0.179	0.159	0.0688842	0.451728
GRA3	TGME49_210790	0.0272351	0.166	0.148	0.0689641	0.451889
GRA3	TGME49_217700	-0.00902503	0.008	0.014	0.0690314	0.451968
GRA3	TGME49_312300	-0.021839	0.06	0.073	0.0692733	0.453043
GRA3	TGME49_235720	-0.0182424	0.058	0.072	0.0693458	0.453043
GRA3	TGME49_254555	-0.033648	0.133	0.151	0.069362	0.453043
GRA3	TGME49_248880	0.06348	0.819	0.811	0.0695829	0.454018
GRA3	TGME49_238040	0.0272892	0.179	0.159	0.0696224	0.454018
GRA3	TGME49_223045	-0.0123144	0.018	0.026	0.0699667	0.455488
GRA3	TGME49_298610	-0.0498794	0.316	0.337	0.0701183	0.455488
GRA3	TGME49_281500	-0.0180705	0.042	0.053	0.0701242	0.455488
GRA3	TGME49_238260	-0.0128167	0.02	0.028	0.0701247	0.455488
GRA3	TGME49_272320	-0.0140913	0.033	0.043	0.0701604	0.455488
GRA3	TGME49_213050	0.0592242	0.91	0.913	0.0701823	0.455488
GRA3	TGME49_273800	-0.0106196	0.013	0.02	0.070316	0.455861
GRA3	TGME49_270310	0.0307072	0.321	0.295	0.0703513	0.455861
GRA3	TGME49_216120	-0.0341053	0.195	0.216	0.0704605	0.456015
GRA3	TGME49_294808	-0.0103058	0.012	0.019	0.0704876	0.456015
GRA3	TGME49_281510	0.0379967	0.219	0.199	0.0705426	0.456015
GRA3	TGME49_263595	-0.0439138	0.184	0.203	0.0706383	0.456045
GRA3	TGME49_263270	-0.0319087	0.103	0.119	0.0706588	0.456045
GRA3	TGME49_264485	0.0079781	0.017	0.011	0.0708502	0.45692
GRA3	TGME49_283830	-0.0287946	0.084	0.099	0.070941	0.457144
GRA3	TGME49_305310	-0.0178055	0.04	0.052	0.071007	0.457209
GRA3	TGME49_246720	0.0423584	0.251	0.228	0.0712953	0.458304
GRA3	TGME49_269330	0.0385781	0.193	0.173	0.0713205	0.458304
GRA3	TGME49_310500	0.0383529	0.377	0.352	0.0714356	0.458304
GRA3	TGME49_247350	0.042028	0.957	0.948	0.0714482	0.458304
GRA3	TGME49_305020	-0.0199362	0.073	0.087	0.0714708	0.458304
GRA3	TGME49_294980	-0.0176485	0.05	0.062	0.071527	0.458304
GRA3	TGME49_313660	-0.00973569	0.011	0.017	0.0715697	0.458304
GRA3	TGME49_289740	0.0227667	0.113	0.097	0.071691	0.458722
GRA3	TGME49_225250	0.0269677	0.357	0.33	0.0721359	0.461207
GRA3	TGME49_241010	0.0446484	0.223	0.204	0.072393	0.462489
GRA3	TGME49_272000	-0.0313803	0.103	0.119	0.0726334	0.463312
GRA3	TGME49_220520	0.0274315	0.126	0.11	0.0726465	0.463312
GRA3	TGME49_227390	-0.0204856	0.073	0.087	0.0727666	0.463312
GRA3	TGME49_221370	0.0218201	0.077	0.065	0.0727927	0.463312
GRA3	TGME49_216490	-0.0397816	0.184	0.204	0.0728054	0.463312
GRA3	TGME49_273400	-0.013672	0.032	0.042	0.0729825	0.463853
GRA3	TGME49_316610	-0.0119901	0.021	0.03	0.0730039	0.463853
GRA3	TGME49_268370	-0.0346984	0.298	0.322	0.0731896	0.464641
GRA3	TGME49_261075	-0.0129008	0.018	0.026	0.0732416	0.464641
GRA3	TGME49_205558	0.0315692	0.996	0.996	0.0734422	0.465552
GRA3	TGME49_310610	0.0448857	0.338	0.317	0.0736566	0.466216
GRA3	TGME49_310770	0.0567931	0.432	0.413	0.0736611	0.466216
GRA3	TGME49_271610	-0.0535582	0.224	0.245	0.0739709	0.467814
GRA3	TGME49_270150	-0.0148836	0.033	0.043	0.0742295	0.468784
GRA3	TGME49_215040	0.0208732	0.234	0.211	0.0742389	0.468784
GRA3	TGME49_269970	-0.0209893	0.072	0.086	0.0743138	0.468894
GRA3	TGME49_218000	-0.0303238	0.143	0.162	0.074454	0.469416
GRA3	TGME49_273630	-0.0128752	0.02	0.028	0.0747084	0.470418
GRA3	TGME49_308010	0.0290327	0.158	0.14	0.074728	0.470418
GRA3	TGME49_233530	0.020482	0.206	0.184	0.0748617	0.470638
GRA3	TGME49_266470	-0.0425182	0.482	0.512	0.0748781	0.470638
GRA3	TGME49_262490	0.0148219	0.095	0.08	0.0753087	0.472981
GRA3	TGME49_239890	0.0703362	0.618	0.608	0.0754309	0.473096
GRA3	TGME49_224340	0.0311921	0.414	0.386	0.075443	0.473096
GRA3	TGME49_293410	-0.0116045	0.02	0.028	0.0755455	0.473206
GRA3	TGME49_266810	0.0292032	0.383	0.354	0.0755763	0.473206
GRA3	TGME49_261050	-0.0250724	0.108	0.125	0.0761588	0.476488
GRA3	TGME49_226260	0.0367122	0.241	0.22	0.0762702	0.47682
GRA3	TGME49_205615	-0.0269399	0.127	0.146	0.0763456	0.476926
GRA3	TGME49_241170	-0.0303401	0.095	0.111	0.0765134	0.47761
GRA3	TGME49_208370	-0.043665	0.301	0.325	0.0767429	0.478677
GRA3	TGME49_219860	-0.0480681	0.416	0.442	0.0769248	0.479296
GRA3	TGME49_246550	0.0461218	0.781	0.767	0.077031	0.479296
GRA3	TGME49_244930	-0.00727684	0.005	0.01	0.0770543	0.479296
GRA3	TGME49_200310	0.0715853	0.938	0.938	0.0770768	0.479296
GRA3	TGME49_270890	0.0224114	0.114	0.099	0.077176	0.479548
GRA3	TGME49_297790	-0.0271253	0.121	0.139	0.0773857	0.479901
GRA3	TGME49_254300	-0.0312738	0.184	0.204	0.0773935	0.479901
GRA3	TGME49_223485	0.0253087	0.902	0.9	0.077409	0.479901
GRA3	TGME49_287170	-0.046016	0.245	0.264	0.077577	0.480577
GRA3	TGME49_290720	-0.0396872	0.282	0.306	0.0776903	0.480844
GRA3	TGME49_239780	0.0283128	0.151	0.134	0.0777378	0.480844
GRA3	TGME49_225480	-0.0241667	0.101	0.118	0.0779368	0.481711
GRA3	TGME49_282000	0.00162918	0.002	0	0.0780208	0.481777
GRA3	TGME49_297890	-0.0233811	0.145	0.165	0.0780655	0.481777
GRA3	TGME49_218310	-0.0311235	0.198	0.218	0.0781996	0.482018
GRA3	TGME49_201690	0.0112467	0.046	0.036	0.0782224	0.482018
GRA3	TGME49_288640	0.0127268	0.038	0.029	0.078316	0.482231
GRA3	TGME49_286800	-0.0119451	0.017	0.025	0.0783914	0.482331
GRA3	TGME49_232690	-0.0102065	0.013	0.02	0.0785652	0.482544
GRA3	TGME49_318710	0.0357647	0.24	0.22	0.0785731	0.482544
GRA3	TGME49_320430	-0.0511354	0.192	0.21	0.0786031	0.482544
GRA3	TGME49_241820	-0.0461055	0.689	0.706	0.0786934	0.482736
GRA3	TGME49_314480	-0.0316115	0.16	0.179	0.0788018	0.483038
GRA3	TGME49_204340	-0.0272372	0.483	0.515	0.0789449	0.483552
GRA3	TGME49_306350	-0.0166786	0.042	0.053	0.0790133	0.483609
GRA3	TGME49_213690	0.0449385	0.466	0.445	0.0791511	0.483735
GRA3	TGME49_216700	0.0151226	0.075	0.062	0.0791703	0.483735
GRA3	TGME49_259980	-0.0154173	0.031	0.041	0.0792115	0.483735
GRA3	TGME49_270880	-0.0427487	0.449	0.47	0.07937	0.484341
GRA3	TGME49_224120	-0.01353	0.025	0.035	0.0799209	0.487339
GRA3	TGME49_269060	-0.0102065	0.013	0.02	0.079996	0.487433
GRA3	TGME49_252310	0.0509463	0.384	0.362	0.080527	0.490303
GRA3	TGME49_319580	-0.0231708	0.099	0.115	0.0806059	0.490392
GRA3	TGME49_250050	-0.0354479	0.13	0.147	0.0806618	0.490392
GRA3	TGME49_229950	0.0342188	0.725	0.705	0.0809873	0.491777
GRA3	TGME49_258080	0.0150209	0.06	0.048	0.0810099	0.491777
GRA3	TGME49_291890	-0.0100989	0.679	0.715	0.0811724	0.492398
GRA3	TGME49_225470	0.0591663	0.347	0.33	0.0812808	0.49243
GRA3	TGME49_278600	-0.0360242	0.121	0.137	0.0813139	0.49243
GRA3	TGME49_279330	-0.0410553	0.168	0.186	0.0813586	0.49243
GRA3	TGME49_226700	0.0185457	0.113	0.098	0.0815142	0.493007
GRA3	TGME49_288460	-0.0404631	0.232	0.252	0.0817078	0.493812
GRA3	TGME49_282140	-0.0454515	0.314	0.336	0.0818458	0.49404
GRA3	TGME49_316540	0.0821216	0.383	0.363	0.0818814	0.49404
GRA3	TGME49_267560	-0.0227488	0.088	0.104	0.082007	0.49404
GRA3	TGME49_243250	0.0179008	0.237	0.214	0.082038	0.49404
GRA3	TGME49_256030	0.160758	0.406	0.391	0.0820478	0.49404
GRA3	TGME49_238030	-0.0149973	0.027	0.036	0.0821089	0.494044
GRA3	TGME49_209120	0.0298525	0.698	0.685	0.0823155	0.494377
GRA3	TGME49_305320	0.0221735	0.172	0.153	0.0823409	0.494377
GRA3	TGME49_263870	-0.0257471	0.167	0.187	0.0823458	0.494377
GRA3	TGME49_213910	0.0283986	0.238	0.217	0.0824602	0.494509
GRA3	TGME49_273520	-0.0378182	0.624	0.651	0.0824901	0.494509
GRA3	TGME49_269620	-0.00747692	0.006	0.011	0.0825494	0.494509
GRA3	TGME49_250680	-0.0259535	0.106	0.123	0.0827298	0.494789
GRA3	TGME49_224070	-0.0166438	0.065	0.079	0.0827721	0.494789
GRA3	TGME49_231190	-0.0310461	0.222	0.244	0.0828107	0.494789
GRA3	TGME49_268740	-0.0403338	0.25	0.271	0.0828382	0.494789
GRA3	TGME49_249720	0.0452745	0.97	0.98	0.0830741	0.495835
GRA3	TGME49_281580	0.0255412	0.222	0.201	0.0831877	0.495877
GRA3	TGME49_233710	0.0137427	0.05	0.04	0.0832025	0.495877
GRA3	TGME49_292190	0.0193359	0.185	0.165	0.083291	0.496043
GRA3	TGME49_268850	0.0912608	0.846	0.852	0.0835522	0.497195
GRA3	TGME49_282190	-0.0396257	0.271	0.291	0.0836515	0.497195
GRA3	TGME49_276110	0.0559031	0.418	0.399	0.083667	0.497195
GRA3	TGME49_218730	0.0359454	0.369	0.342	0.0839702	0.498634
GRA3	TGME49_269300	-0.00741735	0.006	0.011	0.084457	0.501161
GRA3	TGME49_315700	-0.0251635	0.098	0.114	0.0846668	0.502041
GRA3	TGME49_309752	0.0451227	0.67	0.658	0.0848764	0.502919
GRA3	TGME49_224480	-0.0516529	0.272	0.289	0.0853957	0.504863
GRA3	TGME49_316480	-0.0206443	0.066	0.08	0.0854543	0.504863
GRA3	TGME49_286790	0.0230661	0.203	0.183	0.085456	0.504863
GRA3	TGME49_319530	-0.0447137	0.344	0.367	0.0854564	0.504863
GRA3	TGME49_245485	0.0775216	0.249	0.229	0.0855134	0.504863
GRA3	TGME49_268890	0.0305456	0.44	0.411	0.0855941	0.504975
GRA3	TGME49_276210	-0.0336758	0.189	0.209	0.0856723	0.505071
GRA3	TGME49_226640	-0.0245943	0.069	0.082	0.0859797	0.506123
GRA3	TGME49_210440	-0.0211085	0.113	0.13	0.0862627	0.506123
GRA3	TGME49_253710	0.00697262	0.015	0.01	0.0863025	0.506123
GRA3	TGME49_217530	0.0339633	0.381	0.356	0.0863467	0.506123
GRA3	TGME49_259172	-0.0192905	0.09	0.105	0.0864025	0.506123
GRA3	TGME49_216410	-0.0229418	0.09	0.105	0.0864757	0.506123
GRA3	TGME49_291640	0.0385686	0.257	0.236	0.0864867	0.506123
GRA3	TGME49_202630	-0.0501483	0.294	0.315	0.0866032	0.506123
GRA3	TGME49_275830	-0.0221314	0.067	0.08	0.0866091	0.506123
GRA3	TGME49_277940	-0.0464819	0.282	0.303	0.086641	0.506123
GRA3	TGME49_214950	-0.0436881	0.78	0.774	0.0866564	0.506123
GRA3	TGME49_248810	-0.0147141	0.061	0.074	0.0866989	0.506123
GRA3	TGME49_242070	0.0486491	0.843	0.838	0.0867366	0.506123
GRA3	TGME49_311010	0.0650014	0.535	0.523	0.0867705	0.506123
GRA3	TGME49_305800	0.0225628	0.148	0.131	0.0867921	0.506123
GRA3	TGME49_210490	-0.0275364	0.101	0.117	0.0868417	0.506123
GRA3	TGME49_200700	0.0136727	0.054	0.044	0.0872706	0.507145
GRA3	TGME49_276880	0.0189862	0.06	0.05	0.0872778	0.507145
GRA3	TGME49_224260	-0.0255281	0.166	0.186	0.0873826	0.507145
GRA3	TGME49_286080	-0.0342578	0.192	0.212	0.0873832	0.507145
GRA3	TGME49_288190	-0.0210667	0.17	0.19	0.0874414	0.507145
GRA3	TGME49_213115	-0.0120075	0.034	0.045	0.0874417	0.507145
GRA3	TGME49_211310	-0.024692	0.101	0.117	0.0874516	0.507145
GRA3	TGME49_241840	-0.031489	0.132	0.149	0.0875833	0.507494
GRA3	TGME49_266360	0.0133362	0.134	0.117	0.0876415	0.507494
GRA3	TGME49_262740	-0.0123086	0.025	0.034	0.0876982	0.507494
GRA3	TGME49_205450	-0.00944259	0.059	0.072	0.0879414	0.50803
GRA3	TGME49_249650	0.0409059	0.337	0.316	0.0879529	0.50803
GRA3	TGME49_283890	-0.0115226	0.021	0.03	0.0879773	0.50803
GRA3	TGME49_223910	0.0224225	0.243	0.221	0.0881236	0.508516
GRA3	TGME49_231460	-0.0114771	0.031	0.041	0.0882392	0.508561
GRA3	TGME49_319550	0.0403751	0.4	0.379	0.0882783	0.508561
GRA3	TGME49_311070	-0.0316601	0.25	0.272	0.0883356	0.508561
GRA3	TGME49_263520	0.26646	0.321	0.306	0.0883804	0.508561
GRA3	TGME49_258470	0.153972	0.888	0.869	0.0884645	0.508563
GRA3	TGME49_208510	-0.0302756	0.15	0.168	0.088537	0.508563
GRA3	TGME49_210820	0.0222883	0.22	0.198	0.0886195	0.508563
GRA3	TGME49_306290	-0.0338992	0.142	0.159	0.0886522	0.508563
GRA3	TGME49_297745	-0.0287984	0.259	0.282	0.0886919	0.508563
GRA3	TGME49_259150	-0.00697871	0.005	0.01	0.0888041	0.508849
GRA3	TGME49_311680	0.0554949	0.649	0.629	0.0889167	0.509091
GRA3	TGME49_228250	-0.0361024	0.166	0.184	0.0889711	0.509091
GRA3	TGME49_221540	0.0170203	0.064	0.053	0.0890583	0.509127
GRA3	TGME49_261410	0.0120167	0.035	0.027	0.0891019	0.509127
GRA3	TGME49_219550	0.0337689	0.569	0.549	0.0895075	0.510209
GRA3	TGME49_285540	-0.0311254	0.108	0.123	0.0895202	0.510209
GRA3	TGME49_301218	-0.0143465	0.029	0.039	0.0895718	0.510209
GRA3	TGME49_266280	-0.0351743	0.184	0.203	0.0895939	0.510209
GRA3	TGME49_314780	-0.0440556	0.213	0.232	0.0896035	0.510209
GRA3	TGME49_299000	-0.0426175	0.151	0.168	0.0897639	0.510767
GRA3	TGME49_228145	-0.0247598	0.069	0.083	0.0900175	0.511853
GRA3	TGME49_295960	0.0147926	0.111	0.096	0.0901505	0.512253
GRA3	TGME49_232530	-0.00882768	0.01	0.016	0.0902233	0.512311
GRA3	TGME49_226670	0.0211834	0.145	0.128	0.0904647	0.513322
GRA3	TGME49_312370	-0.0159674	0.048	0.06	0.090529	0.513322
GRA3	TGME49_239070	-0.0297222	0.154	0.172	0.0905899	0.513322
GRA3	TGME49_290700	0.0461589	0.826	0.814	0.0908939	0.513933
GRA3	TGME49_246220	-0.0118625	0.019	0.027	0.0909186	0.513933
GRA3	TGME49_234540	0.0363454	0.17	0.152	0.0909608	0.513933
GRA3	TGME49_310070	0.0555316	0.462	0.445	0.090962	0.513933
GRA3	TGME49_208040	0.0172082	0.097	0.083	0.0910354	0.513933
GRA3	TGME49_216000	0.233548	0.47	0.456	0.0910843	0.513933
GRA3	TGME49_203280	0.0294666	0.25	0.229	0.0911764	0.513933
GRA3	TGME49_224350	-0.0458128	0.548	0.563	0.0912542	0.513933
GRA3	TGME49_313180	-0.0562973	0.439	0.456	0.0912913	0.513933
GRA3	TGME49_311335	-0.0416935	0.384	0.408	0.0913332	0.513933
GRA3	TGME49_202800	0.0156774	0.135	0.119	0.0915097	0.513933
GRA3	TGME49_312230	-0.0338935	0.144	0.161	0.0915103	0.513933
GRA3	TGME49_246150	-0.0101517	0.025	0.034	0.0915154	0.513933
GRA3	TGME49_276910	0.0285516	0.29	0.267	0.0916701	0.51425
GRA3	TGME49_320760	0.0280769	0.178	0.16	0.0917568	0.51425
GRA3	TGME49_215970	0.0546862	0.54	0.52	0.0918281	0.51425
GRA3	TGME49_242610	0.0199022	0.061	0.05	0.0918284	0.51425
GRA3	TGME49_237020	-0.0198197	0.06	0.073	0.0919768	0.51425
GRA3	TGME49_274060	0.0524489	0.582	0.562	0.0919906	0.51425
GRA3	TGME49_215500	0.0150393	0.056	0.046	0.0920154	0.51425
GRA3	TGME49_229330	0.0159991	0.003	0.001	0.0920754	0.51425
GRA3	TGME49_249560	-0.0185064	0.049	0.061	0.0922087	0.514643
GRA3	TGME49_294040	-0.0366988	0.146	0.163	0.0923018	0.514811
GRA3	TGME49_222910	0.0341181	0.285	0.265	0.0923737	0.514861
GRA3	TGME49_224180	0.00866596	0.022	0.016	0.0925975	0.515756
GRA3	TGME49_289590	0.00913063	0.024	0.017	0.09267	0.515809
GRA3	TGME49_308950	-0.0440044	0.387	0.405	0.0927354	0.515821
GRA3	TGME49_285780	0.0110581	0.03	0.023	0.0928942	0.516353
GRA3	TGME49_245510	-0.0416292	0.216	0.234	0.0929647	0.516393
GRA3	TGME49_282130	-0.0213921	0.067	0.08	0.0932772	0.517777
GRA3	TGME49_309730	0.0365464	0.703	0.691	0.0934394	0.518326
GRA3	TGME49_205700	-0.0268822	1	1	0.0936067	0.518901
GRA3	TGME49_268760	0.119241	0.471	0.455	0.0938714	0.519867
GRA3	TGME49_239260	-0.0368595	0.378	0.401	0.0939082	0.519867
GRA3	TGME49_219570	-0.0131487	0.024	0.033	0.0940249	0.520161
GRA3	TGME49_264980	-0.0487145	0.091	0.105	0.0941963	0.520756
GRA3	TGME49_208530	0.0242832	0.303	0.278	0.0943928	0.52149
GRA3	TGME49_217560	-0.033078	0.592	0.608	0.0945784	0.522162
GRA3	TGME49_253320	0.0165749	0.14	0.123	0.0947131	0.522553
GRA3	TGME49_222920	0.034639	0.37	0.35	0.0947936	0.522644
GRA3	TGME49_268980	0.0580627	0.616	0.609	0.095168	0.524012
GRA3	TGME49_321570	0.0488282	0.782	0.769	0.09517	0.524012
GRA3	TGME49_215490	-0.038884	0.684	0.692	0.0952392	0.52404
GRA3	TGME49_279100	0.0553888	0.733	0.725	0.0953251	0.52416
GRA3	TGME49_291020	-0.0318803	0.148	0.165	0.0955427	0.525001
GRA3	TGME49_313160	0.0316993	0.431	0.406	0.0956287	0.525001
GRA3	TGME49_319520	-0.00859059	0.01	0.016	0.0957325	0.525001
GRA3	TGME49_297465	-0.0137141	0.032	0.041	0.095735	0.525001
GRA3	TGME49_321370	-0.0146418	0.038	0.049	0.0958744	0.525292
GRA3	TGME49_202820	-0.0377224	0.441	0.464	0.0959225	0.525292
GRA3	TGME49_248780	0.00973974	0.03	0.023	0.095981	0.525292
GRA3	TGME49_222710	0.0242132	0.211	0.192	0.0960694	0.525424
GRA3	TGME49_258870	-0.0201753	0.662	0.692	0.0962222	0.525509
GRA3	TGME49_258690	-0.0254607	0.1	0.115	0.0962342	0.525509
GRA3	TGME49_223640	0.00735657	0.016	0.011	0.096278	0.525509
GRA3	TGME49_235450	0.0557484	0.488	0.461	0.0965918	0.526795
GRA3	TGME49_318510	0.0195484	0.179	0.16	0.0966906	0.526795
GRA3	TGME49_217790	-0.0189141	0.06	0.072	0.0967827	0.526795
GRA3	TGME49_229700	-0.00705991	0.006	0.011	0.0968067	0.526795
GRA3	TGME49_243290	0.0304616	0.212	0.193	0.096836	0.526795
GRA3	TGME49_300350	0.0227641	0.156	0.139	0.0969814	0.527235
GRA3	TGME49_284530	0.0184168	0.148	0.131	0.0970819	0.527431
GRA3	TGME49_215055	-0.00769765	0.007	0.013	0.0971925	0.527681
GRA3	TGME49_217750	0.115743	0.403	0.396	0.0976862	0.530009
GRA3	TGME49_306195	0.019623	0.202	0.182	0.0978214	0.530183
GRA3	TGME49_301400	-0.0392593	0.396	0.419	0.097848	0.530183
GRA3	TGME49_293420	0.00963543	0.015	0.011	0.0986027	0.533918
GRA3	TGME49_315300	0.0331049	0.312	0.288	0.0988882	0.534734
GRA3	TGME49_313200	-0.0275218	0.08	0.093	0.0989464	0.534734
GRA3	TGME49_305490	0.0141729	0.069	0.058	0.099012	0.534734
GRA3	TGME49_253940	-0.0262173	0.19	0.209	0.0990151	0.534734
GRA3	TGME49_290030	0.0464565	0.841	0.84	0.0990872	0.53477
GRA3	TGME49_289180	0.038904	0.277	0.258	0.0991821	0.534929
GRA3	TGME49_320140	-0.01487	0.036	0.046	0.0993732	0.535237
GRA3	TGME49_320010	-0.0276693	0.149	0.167	0.0994201	0.535237
GRA3	TGME49_310250	-0.0165729	0.084	0.099	0.0994358	0.535237
GRA3	TGME49_226980	0.027504	0.81	0.788	0.0995402	0.535446
GRA3	TGME49_213635	0.0161938	0.073	0.062	0.0996714	0.535686
GRA3	TGME49_306250	-0.0174358	0.11	0.127	0.0997465	0.535686
GRA3	TGME49_216770	0.0811702	0.752	0.757	0.0998246	0.535686
GRA3	TGME49_239590	-0.0330503	0.17	0.188	0.099847	0.535686
GRA3	TGME49_232370	0.0144838	0.077	0.065	0.100023	0.535975
GRA3	TGME49_216780	-0.030809	0.125	0.141	0.100032	0.535975
GRA3	TGME49_227370	0.00814061	0.02	0.015	0.10014	0.536204
GRA3	TGME49_221675	-0.124772	0.307	0.321	0.100291	0.536657
GRA3	TGME49_250750	-0.0164855	0.107	0.123	0.100662	0.538293
GRA3	TGME49_313700	0.00958368	0.027	0.02	0.10088	0.539048
GRA3	TGME49_216620	0.0134069	0.225	0.204	0.100973	0.539048
GRA3	TGME49_295030	-0.048174	0.279	0.298	0.101065	0.539048
GRA3	TGME49_258780	0.0384538	0.188	0.17	0.101176	0.539048
GRA3	TGME49_295350	-0.041922	0.951	0.969	0.101223	0.539048
GRA3	TGME49_247450	-0.0417801	0.397	0.418	0.101226	0.539048
GRA3	TGME49_233380	-0.058742	0.584	0.602	0.101337	0.539048
GRA3	TGME49_254600	-0.0125661	0.024	0.033	0.101394	0.539048
GRA3	TGME49_201830	0.0291246	0.144	0.128	0.101397	0.539048
GRA3	TGME49_240890	-0.0340239	0.237	0.257	0.101517	0.539332
GRA3	TGME49_289600	0.0919336	0.694	0.698	0.101585	0.539343
GRA3	TGME49_320450	0.0221411	0.272	0.249	0.101764	0.539827
GRA3	TGME49_321660	-0.0282744	0.117	0.133	0.101808	0.539827
GRA3	TGME49_271760	-0.012641	0.025	0.034	0.101895	0.539874
GRA3	TGME49_312630	0.0351251	0.468	0.441	0.102036	0.539874
GRA3	TGME49_223750	0.0222935	0.108	0.094	0.102135	0.539874
GRA3	TGME49_216585	-0.00912403	0.012	0.019	0.102193	0.539874
GRA3	TGME49_212980	0.0127179	0.463	0.431	0.102232	0.539874
GRA3	TGME49_301010	0.019591	0.182	0.163	0.102277	0.539874
GRA3	TGME49_210715	-0.00656122	0.005	0.009	0.102279	0.539874
GRA3	TGME49_222860	-0.0402322	0.776	0.797	0.102793	0.542203
GRA3	TGME49_203220	-0.0220377	0.101	0.117	0.102917	0.542203
GRA3	TGME49_271810	-0.0390933	0.365	0.387	0.10292	0.542203
GRA3	TGME49_260670	-0.0132456	0.029	0.038	0.103124	0.54293
GRA3	TGME49_220270	0.183242	0.383	0.368	0.103331	0.543541
GRA3	TGME49_222370	-0.0150766	0.124	0.141	0.10338	0.543541
GRA3	TGME49_313150	0.0288772	0.212	0.194	0.10344	0.543541
GRA3	TGME49_233450	-0.0315672	0.115	0.13	0.103616	0.544117
GRA3	TGME49_221170	0.0414711	0.423	0.403	0.103746	0.544451
GRA3	TGME49_262540	0.00903712	0.024	0.018	0.103884	0.544826
GRA3	TGME49_205350	0.0264658	0.741	0.726	0.10396	0.544875
GRA3	TGME49_210370	0.0684816	0.387	0.367	0.104268	0.546137
GRA3	TGME49_226520	0.0324396	0.378	0.356	0.104373	0.546337
GRA3	TGME49_268660	-0.00650157	0.005	0.009	0.104703	0.547473
GRA3	TGME49_201270	0.0341625	0.241	0.222	0.104724	0.547473
GRA3	TGME49_271935	-0.0132679	0.03	0.039	0.104865	0.547731
GRA3	TGME49_239855	0.00991561	0.046	0.037	0.104908	0.547731
GRA3	TGME49_301480	-0.0200193	0.043	0.054	0.105194	0.548499
GRA3	TGME49_298050	0.0237189	0.111	0.097	0.105198	0.548499
GRA3	TGME49_269700	-0.0419782	0.368	0.384	0.105256	0.548499
GRA3	TGME49_310410	-0.0150156	0.043	0.054	0.105415	0.548978
GRA3	TGME49_282170	-0.041085	0.52	0.538	0.105541	0.549286
GRA3	TGME49_201880	0.0281353	0.989	0.985	0.105709	0.549586
GRA3	TGME49_310170	-0.0349925	0.276	0.296	0.105782	0.549586
GRA3	TGME49_263080	0.0383528	0.853	0.852	0.105801	0.549586
GRA3	TGME49_216380	-0.0256548	0.124	0.14	0.105903	0.549735
GRA3	TGME49_305315	-0.00682156	0.006	0.01	0.105964	0.549735
GRA3	TGME49_311690	0.0452074	0.247	0.227	0.106113	0.550161
GRA3	TGME49_211015	-0.0103872	0.024	0.033	0.106391	0.551251
GRA3	TGME49_257120	-0.0092028	0.013	0.02	0.106835	0.552596
GRA3	TGME49_272350	-0.0092028	0.013	0.02	0.106835	0.552596
GRA3	TGME49_288880	0.0153653	0.058	0.048	0.106898	0.552596
GRA3	TGME49_218790	-0.0139874	0.032	0.041	0.106921	0.552596
GRA3	TGME49_225330	0.0243513	0.196	0.177	0.107068	0.553002
GRA3	TGME49_214740	0.0210444	0.113	0.099	0.107435	0.554549
GRA3	TGME49_222952	-0.0119356	0.027	0.036	0.107845	0.556312
GRA3	TGME49_254340	-0.0111767	0.02	0.027	0.107947	0.556444
GRA3	TGME49_258110	-0.0198522	0.146	0.164	0.108006	0.556444
GRA3	TGME49_260240	0.0230391	0.625	0.594	0.108286	0.557497
GRA3	TGME49_315680	-0.0208785	0.107	0.122	0.108347	0.557497
GRA3	TGME49_298000	-0.0123407	0.022	0.03	0.10851	0.557983
GRA3	TGME49_210300	-0.0238685	0.169	0.188	0.108733	0.558121
GRA3	TGME49_209970	-0.00818893	0.118	0.136	0.108739	0.558121
GRA3	TGME49_292220	0.0348848	0.529	0.512	0.108749	0.558121
GRA3	TGME49_249950	-0.035928	0.161	0.177	0.10881	0.558121
GRA3	TGME49_269340	0.0951039	0.31	0.291	0.108991	0.558578
GRA3	TGME49_268182	0.00650144	0.014	0.009	0.109061	0.558578
GRA3	TGME49_238190	-0.0233779	0.155	0.173	0.109141	0.558578
GRA3	TGME49_202370	-0.0187752	0.494	0.527	0.109227	0.558578
GRA3	TGME49_278230	0.0210874	0.215	0.195	0.109329	0.558578
GRA3	TGME49_285268	-0.0124664	0.025	0.034	0.109354	0.558578
GRA3	TGME49_209600	0.104152	0.824	0.829	0.109378	0.558578
GRA3	TGME49_315170	-0.00638226	0.005	0.009	0.109716	0.559954
GRA3	TGME49_237140	-0.0302423	0.094	0.108	0.109895	0.560486
GRA3	TGME49_208570	-0.0370429	0.24	0.26	0.110004	0.560486
GRA3	TGME49_315320	0.0390436	0.873	0.878	0.110089	0.560486
GRA3	TGME49_220490	-0.0397174	0.214	0.232	0.110094	0.560486
GRA3	TGME49_240247	-0.0110501	0.033	0.042	0.110308	0.561226
GRA3	TGME49_201870	-0.0285371	0.144	0.16	0.110418	0.561265
GRA3	TGME49_288720	0.0406227	1	0.999	0.110453	0.561265
GRA3	TGME49_295105	0.213462	0.66	0.665	0.110555	0.561285
GRA3	TGME49_236950	-0.0403434	0.99	0.993	0.110595	0.561285
GRA3	TGME49_276230	-0.0109466	0.017	0.024	0.110837	0.561834
GRA3	TGME49_309790	-0.00863093	0.011	0.017	0.11084	0.561834
GRA3	TGME49_250340	0.0582046	0.572	0.558	0.110976	0.561953
GRA3	TGME49_244630	-0.0178705	0.059	0.071	0.111037	0.561953
GRA3	TGME49_208830	-0.0405156	0.71	0.737	0.111132	0.561953
GRA3	TGME49_313540	-0.0343686	0.278	0.299	0.111206	0.561953
GRA3	TGME49_263480	-0.00934045	0.014	0.02	0.111208	0.561953
GRA3	TGME49_254040	0.0155548	0.106	0.092	0.111309	0.562065
GRA3	TGME49_206300	0.0235926	0.114	0.1	0.111417	0.562065
GRA3	TGME49_202860	-0.0437703	0.232	0.25	0.111436	0.562065
GRA3	TGME49_271110	-0.0224597	0.082	0.096	0.111616	0.562627
GRA3	TGME49_275690	-0.0636809	0.431	0.446	0.111747	0.562785
GRA3	TGME49_262960	-0.0177066	0.062	0.074	0.111838	0.562785
GRA3	TGME49_311830	-0.0293673	0.161	0.179	0.111855	0.562785
GRA3	TGME49_308580	-0.0330484	0.17	0.187	0.111954	0.562805
GRA3	TGME49_224575	0.0062355	0.013	0.009	0.11202	0.562805
GRA3	TGME49_277150	-0.0379142	0.162	0.178	0.112118	0.562805
GRA3	TGME49_226080	-0.0217968	0.087	0.101	0.112179	0.562805
GRA3	TGME49_285510	-0.0483018	0.507	0.531	0.112203	0.562805
GRA3	TGME49_266100	0.0391232	0.508	0.491	0.112409	0.563491
GRA3	TGME49_239770	0.121013	0.315	0.301	0.112542	0.563815
GRA3	TGME49_202980	-0.0302283	0.237	0.259	0.112721	0.563997
GRA3	TGME49_210840	-0.0446367	0.407	0.425	0.112727	0.563997
GRA3	TGME49_261670	0.0172853	0.178	0.16	0.112825	0.563997
GRA3	TGME49_264472	-0.0217484	0.076	0.089	0.112855	0.563997
GRA3	TGME49_286070	0.0139363	0.075	0.064	0.112924	0.563998
GRA3	TGME49_290920	-0.0308516	0.221	0.242	0.113132	0.564691
GRA3	TGME49_233000	-0.0255443	0.093	0.107	0.113559	0.566308
GRA3	TGME49_244150	0.0234461	0.261	0.24	0.113594	0.566308
GRA3	TGME49_217610	-0.0469404	0.207	0.225	0.114004	0.567809
GRA3	TGME49_278490	-0.0259966	0.167	0.185	0.114034	0.567809
GRA3	TGME49_220510	-0.0311089	0.148	0.165	0.114301	0.568488
GRA3	TGME49_217720	-0.0106125	0.018	0.025	0.11431	0.568488
GRA3	TGME49_231910	-0.0331185	0.514	0.537	0.11442	0.56869
GRA3	TGME49_313230	-0.0370095	0.626	0.647	0.114585	0.569163
GRA3	TGME49_248900	0.0124339	0.055	0.046	0.115194	0.570503
GRA3	TGME49_238100	0.0635306	0.644	0.641	0.115642	0.570503
GRA3	TGME49_233735	-0.0133675	0.033	0.042	0.115749	0.570503
GRA3	TGME49_318880	0.000935429	0.001	0	0.115864	0.570503
GRA3	TGME49_267875	0.000935429	0.001	0	0.115864	0.570503
GRA3	TGME49_238960	0.000935429	0.001	0	0.115864	0.570503
GRA3	TGME49_271025	0.000935429	0.001	0	0.115864	0.570503
GRA3	TGME49_224760	0.000935429	0.001	0	0.115864	0.570503
GRA3	TGME49_311370	0.000935429	0.001	0	0.115864	0.570503
GRA3	TGME49_250860	0.000935429	0.001	0	0.115864	0.570503
GRA3	TGME49_278410	0.000935429	0.001	0	0.115864	0.570503
GRA3	TGME49_295430	0.000875226	0.001	0	0.115883	0.570503
GRA3	TGME49_200595	0.000875226	0.001	0	0.115883	0.570503
GRA3	TGME49_218910	0.00775211	0.034	0.027	0.115896	0.570503
GRA3	TGME49_244732	0.000574244	0.001	0	0.115902	0.570503
GRA3	TGME49_273905	-0.0127974	0.035	0.045	0.116079	0.570761
GRA3	TGME49_256880	-0.0178425	0.07	0.083	0.116153	0.570761
GRA3	TGME49_210960	0.0399183	0.255	0.238	0.116164	0.570761
GRA3	TGME49_298060	-0.0344646	0.171	0.188	0.11641	0.571327
GRA3	TGME49_273420	0.00720442	0.017	0.012	0.116589	0.571327
GRA3	TGME49_258580	0.101657	0.514	0.495	0.116611	0.571327
GRA3	TGME49_294770	-0.0293807	0.251	0.269	0.116701	0.571327
GRA3	TGME49_288570	0.0147426	0.321	0.295	0.116707	0.571327
GRA3	TGME49_206350	-0.036005	0.381	0.401	0.116747	0.571327
GRA3	TGME49_220175	-0.0137201	0.027	0.035	0.116769	0.571327
GRA3	TGME49_292330	-0.0122379	0.035	0.045	0.116922	0.571659
GRA3	TGME49_278840	-0.00857175	0.011	0.017	0.117086	0.571659
GRA3	TGME49_270805	-0.00922242	0.014	0.02	0.117112	0.571659
GRA3	TGME49_265510	0.0428453	0.457	0.437	0.117116	0.571659
GRA3	TGME49_271750	0.0214529	0.188	0.171	0.117187	0.57166
GRA3	TGME49_251730	-0.0206989	0.104	0.119	0.117308	0.57191
GRA3	TGME49_267570	-0.00620327	0.005	0.009	0.117662	0.573278
GRA3	TGME49_226740	0.0222467	0.269	0.246	0.117729	0.573278
GRA3	TGME49_247025	0.0173151	0.069	0.058	0.117806	0.573314
GRA3	TGME49_299780	-0.0214888	0.738	0.754	0.117922	0.573535
GRA3	TGME49_314540	-0.0191108	0.077	0.09	0.118193	0.574196
GRA3	TGME49_299995	-0.0250089	0.096	0.11	0.118282	0.574196
GRA3	TGME49_235478	-0.018499	0.106	0.121	0.118333	0.574196
GRA3	TGME49_228150	-0.0440997	0.25	0.268	0.118399	0.574196
GRA3	TGME49_237260	0.0323081	0.375	0.354	0.118409	0.574196
GRA3	TGME49_267610	-0.00652358	0.006	0.01	0.118555	0.574242
GRA3	TGME49_261540	-0.00793839	0.01	0.015	0.118559	0.574242
GRA3	TGME49_212850	0.0319039	0.386	0.363	0.118644	0.574312
GRA3	TGME49_312105	-0.0441083	0.4	0.421	0.118908	0.57525
GRA3	TGME49_251780	-0.0418929	0.735	0.74	0.119066	0.575673
GRA3	TGME49_227790	0.0133429	0.215	0.195	0.119379	0.576268
GRA3	TGME49_306455	-0.0118683	0.056	0.068	0.119435	0.576268
GRA3	TGME49_207830	0.0182734	0.176	0.158	0.119476	0.576268
GRA3	TGME49_315530	-0.0468194	0.224	0.241	0.11948	0.576268
GRA3	TGME49_237890	-0.0229026	0.129	0.145	0.119572	0.576268
GRA3	TGME49_250810	-0.0239533	1	1	0.119669	0.576268
GRA3	TGME49_202470	-0.0280206	0.119	0.134	0.119767	0.576268
GRA3	TGME49_248510	-0.0205075	0.068	0.08	0.119959	0.576268
GRA3	TGME49_291120	-0.0157001	0.069	0.082	0.120013	0.576268
GRA3	TGME49_247380	-0.0138991	0.083	0.097	0.120055	0.576268
GRA3	TGME49_235550	0.0218187	0.104	0.092	0.120164	0.576268
GRA3	TGME49_209790	-0.0321207	0.142	0.157	0.120433	0.576268
GRA3	TGME49_281370	0.012866	0.054	0.044	0.120451	0.576268
GRA3	TGME49_297850	0.0303306	0.171	0.155	0.120555	0.576268
GRA3	TGME49_205240	-0.0272478	0.133	0.149	0.120665	0.576268
GRA3	TGME49_230400	-0.0183891	0.063	0.075	0.120677	0.576268
GRA3	TGME49_293590	0.04083	0.472	0.451	0.120735	0.576268
GRA3	TGME49_214320	-0.045241	0.725	0.738	0.120808	0.576268
GRA3	TGME49_313290	0.0454624	0.271	0.251	0.120894	0.576268
GRA3	TGME49_227780	-0.0126409	0.035	0.044	0.120905	0.576268
GRA3	TGME49_216070	-0.00986967	0.016	0.023	0.120947	0.576268
GRA3	TGME49_217182	-0.0393696	0.321	0.34	0.120977	0.576268
GRA3	TGME49_321510	0.00693976	0.016	0.011	0.120999	0.576268
GRA3	TGME49_286090	-0.0229396	1	1	0.121042	0.576268
GRA3	TGME49_232130	0.0271721	0.146	0.131	0.121055	0.576268
GRA3	TGME49_254120	0.0356795	0.921	0.932	0.121085	0.576268
GRA3	TGME49_224470	0.026064	0.241	0.222	0.121093	0.576268
GRA3	TGME49_215520	0.025963	0.238	0.22	0.12118	0.576344
GRA3	TGME49_230340	-0.00916313	0.024	0.033	0.121565	0.577842
GRA3	TGME49_212160	0.0183261	0.08	0.068	0.121831	0.578767
GRA3	TGME49_270350	0.0110417	0.039	0.031	0.121938	0.578863
GRA3	TGME49_313930	-0.0207452	0.104	0.119	0.122054	0.578863
GRA3	TGME49_216720	0.0482915	0.853	0.859	0.122069	0.578863
GRA3	TGME49_203880	-0.0326119	0.316	0.336	0.122182	0.578863
GRA3	TGME49_267420	0.0361089	0.891	0.885	0.122236	0.578863
GRA3	TGME49_204360	0.0166243	0.084	0.072	0.122276	0.578863
GRA3	TGME49_249240	0.0679294	0.992	0.993	0.122456	0.579317
GRA3	TGME49_230920	-0.00807762	0.011	0.016	0.122522	0.579317
GRA3	TGME49_220100	0.0335272	0.491	0.471	0.122591	0.579317
GRA3	TGME49_259710	0.0389574	0.53	0.51	0.122656	0.579317
GRA3	TGME49_220900	0.157893	0.446	0.433	0.122877	0.580028
GRA3	TGME49_309420	-0.0235697	0.092	0.106	0.123041	0.580229
GRA3	TGME49_218550	0.0480063	0.28	0.261	0.123088	0.580229
GRA3	TGME49_229390	-0.00787908	0.01	0.015	0.123176	0.580229
GRA3	TGME49_306210	-0.00781978	0.01	0.015	0.123204	0.580229
GRA3	TGME49_247760	-0.0209137	0.072	0.084	0.123382	0.580733
GRA3	TGME49_239820	-0.0431835	0.823	0.836	0.123814	0.582368
GRA3	TGME49_215700	-0.018321	0.075	0.088	0.123872	0.582368
GRA3	TGME49_215610	-0.0259712	0.137	0.153	0.124082	0.583019
GRA3	TGME49_221620	0.105809	0.537	0.526	0.124228	0.583317
GRA3	TGME49_207900	-0.0292159	0.147	0.163	0.124353	0.583317
GRA3	TGME49_263440	-0.0130854	0.035	0.044	0.124429	0.583317
GRA3	TGME49_236920	0.0295002	0.628	0.611	0.124559	0.583317
GRA3	TGME49_289890	0.023417	0.209	0.191	0.124584	0.583317
GRA3	TGME49_305140	-0.0259187	0.113	0.127	0.124609	0.583317
GRA3	TGME49_209500	-0.0314807	0.223	0.24	0.124679	0.583317
GRA3	TGME49_219175	-0.00813687	0.011	0.016	0.124776	0.583317
GRA3	TGME49_308030	-0.0129272	0.041	0.051	0.124787	0.583317
GRA3	TGME49_249310	0.0279661	0.157	0.143	0.124897	0.583494
GRA3	TGME49_284540	-0.0239492	0.075	0.087	0.125093	0.583565
GRA3	TGME49_215955	-0.00955613	0.015	0.022	0.125314	0.583565
GRA3	TGME49_224580	0.0288179	0.325	0.305	0.125407	0.583565
GRA3	TGME49_293840	-0.0234242	0.077	0.089	0.125453	0.583565
GRA3	TGME49_259080	-0.0088683	0.014	0.02	0.125534	0.583565
GRA3	TGME49_217670	-0.0154215	0.08	0.093	0.125534	0.583565
GRA3	TGME49_236158	-0.0110955	0.021	0.029	0.125553	0.583565
GRA3	TGME49_278400	-0.0117303	0.097	0.112	0.1256	0.583565
GRA3	TGME49_254650	0.0191271	0.299	0.276	0.12569	0.583565
GRA3	TGME49_263170	0.00626282	0.014	0.009	0.12573	0.583565
GRA3	TGME49_270980	0.00626282	0.014	0.009	0.12573	0.583565
GRA3	TGME49_253750	-0.0447524	0.239	0.256	0.125769	0.583565
GRA3	TGME49_216260	0.0249945	0.347	0.324	0.126099	0.584531
GRA3	TGME49_273870	-0.0385022	0.37	0.391	0.12612	0.584531
GRA3	TGME49_212990	-0.0226856	0.139	0.155	0.126342	0.585037
GRA3	TGME49_289330	-0.0385576	0.339	0.359	0.126431	0.585037
GRA3	TGME49_239930	-0.0245392	0.19	0.209	0.126444	0.585037
GRA3	TGME49_249030	-0.0284485	0.176	0.194	0.126578	0.585263
GRA3	TGME49_288680	-0.0340403	0.316	0.338	0.126643	0.585263
GRA3	TGME49_215420	-0.0194717	0.14	0.157	0.126708	0.585263
GRA3	TGME49_254580	0.0332426	0.354	0.335	0.126798	0.585349
GRA3	TGME49_233760	0.0224654	0.11	0.097	0.127645	0.58864
GRA3	TGME49_231930	-0.00880927	0.014	0.02	0.127703	0.58864
GRA3	TGME49_257530	-0.0405717	0.763	0.77	0.127825	0.58864
GRA3	TGME49_304740	-0.04992	0.339	0.361	0.127836	0.58864
GRA3	TGME49_214210	-0.035571	0.624	0.648	0.127871	0.58864
GRA3	TGME49_224510	-0.0222044	0.078	0.091	0.127968	0.588754
GRA3	TGME49_232830	0.0160042	0.335	0.312	0.128055	0.588821
GRA3	TGME49_297100	0.0160681	0.275	0.252	0.128218	0.589241
GRA3	TGME49_311040	0.0260917	0.228	0.21	0.128344	0.589248
GRA3	TGME49_212170	-0.0232657	0.178	0.196	0.128364	0.589248
GRA3	TGME49_297430	0.0304853	0.876	0.859	0.128572	0.58929
GRA3	TGME49_281400	-0.0169848	0.055	0.066	0.128665	0.58929
GRA3	TGME49_295370	0.0242664	0.245	0.226	0.128693	0.58929
GRA3	TGME49_271060	-0.0118434	0.045	0.055	0.128704	0.58929
GRA3	TGME49_309885	-0.0171143	0.048	0.058	0.128734	0.58929
GRA3	TGME49_226000	0.0492097	0.777	0.782	0.128952	0.589632
GRA3	TGME49_211440	-0.0224647	0.117	0.132	0.128953	0.589632
GRA3	TGME49_208420	-0.0200102	0.257	0.279	0.129571	0.591772
GRA3	TGME49_286680	-0.0362434	0.204	0.22	0.12959	0.591772
GRA3	TGME49_211230	-0.0224326	0.135	0.151	0.129638	0.591772
GRA3	TGME49_254810	-0.0121589	0.042	0.051	0.129734	0.591881
GRA3	TGME49_304910	-0.0170066	0.087	0.101	0.130302	0.594137
GRA3	TGME49_229710	-0.0127403	0.03	0.039	0.130555	0.594961
GRA3	TGME49_218940	-0.0173811	0.075	0.088	0.130642	0.595025
GRA3	TGME49_320210	-0.0332995	0.236	0.252	0.13079	0.595366
GRA3	TGME49_220530	-0.0101614	0.019	0.026	0.130934	0.595531
GRA3	TGME49_235370	0.0540146	0.312	0.291	0.131064	0.595531
GRA3	TGME49_283850	-0.0285809	0.648	0.67	0.13109	0.595531
GRA3	TGME49_224990	0.0264511	0.206	0.189	0.131117	0.595531
GRA3	TGME49_268640	-0.0183591	0.135	0.151	0.131321	0.596123
GRA3	TGME49_260790	-0.0292247	0.118	0.133	0.131646	0.59727
GRA3	TGME49_200280	0.010331	0.042	0.034	0.131777	0.597532
GRA3	TGME49_247640	0.0295457	0.244	0.226	0.131897	0.597667
GRA3	TGME49_268178	-0.0283826	0.119	0.134	0.131953	0.597667
GRA3	TGME49_242770	-0.0218077	0.069	0.08	0.132186	0.598341
GRA3	TGME49_277540	-0.0117328	0.024	0.031	0.132314	0.598341
GRA3	TGME49_209870	-0.0232944	0.095	0.109	0.132475	0.598341
GRA3	TGME49_204490	-0.0410827	0.268	0.285	0.132522	0.598341
GRA3	TGME49_242010	-0.0223723	0.111	0.126	0.132538	0.598341
GRA3	TGME49_215660	-0.0219318	0.127	0.143	0.132643	0.598341
GRA3	TGME49_247700	-0.0328248	0.127	0.141	0.13268	0.598341
GRA3	TGME49_215370	-0.0190267	0.125	0.14	0.132763	0.598341
GRA3	TGME49_295980	0.00901835	0.028	0.021	0.132805	0.598341
GRA3	TGME49_314400	-0.04705	0.726	0.738	0.132834	0.598341
GRA3	TGME49_255180	0.0176344	0.086	0.075	0.132991	0.598409
GRA3	TGME49_221970	0.0373301	0.401	0.384	0.132996	0.598409
GRA3	TGME49_217470	-0.0119367	0.039	0.049	0.133081	0.598461
GRA3	TGME49_321400	0.0372928	0.718	0.711	0.133333	0.599264
GRA3	TGME49_254220	-0.0313362	0.131	0.145	0.133456	0.599351
GRA3	TGME49_203450	-0.0346968	0.38	0.401	0.133499	0.599351
GRA3	TGME49_221320	-0.0405282	0.436	0.458	0.133807	0.600121
GRA3	TGME49_227820	0.0153589	0.134	0.119	0.133817	0.600121
GRA3	TGME49_246040	-0.0298426	0.158	0.174	0.134166	0.601357
GRA3	TGME49_213415	-0.0244207	0.086	0.099	0.134283	0.601548
GRA3	TGME49_318230	0.0410979	0.825	0.825	0.134414	0.601762
GRA3	TGME49_201240	0.0275786	0.126	0.113	0.13455	0.601762
GRA3	TGME49_220170	-0.0171608	0.111	0.126	0.134551	0.601762
GRA3	TGME49_320690	0.025106	0.221	0.204	0.134796	0.60225
GRA3	TGME49_255320	0.0306218	0.207	0.191	0.134833	0.60225
GRA3	TGME49_217730	0.0135298	0.095	0.083	0.134882	0.60225
GRA3	TGME49_254900	-0.0164477	0.051	0.061	0.135267	0.603448
GRA3	TGME49_216470	-0.0205764	0.087	0.1	0.135344	0.603448
GRA3	TGME49_284780	-0.015656	0.048	0.058	0.135432	0.603448
GRA3	TGME49_232035	0.128119	0.563	0.552	0.135508	0.603448
GRA3	TGME49_202880	-0.00803901	0.011	0.017	0.135519	0.603448
GRA3	TGME49_283580	-0.0109965	0.022	0.029	0.135725	0.604034
GRA3	TGME49_231480	0.0167457	0.186	0.169	0.135835	0.604196
GRA3	TGME49_252440	-0.006746	0.007	0.012	0.135934	0.604219
GRA3	TGME49_223490	0.017433	0.321	0.297	0.135988	0.604219
GRA3	TGME49_320570	0.040552	0.608	0.593	0.136197	0.604818
GRA3	TGME49_202960	-0.00700553	0.008	0.013	0.136375	0.604959
GRA3	TGME49_262150	-0.0237657	0.106	0.12	0.136377	0.604959
GRA3	TGME49_223540	0.0390446	0.257	0.24	0.136563	0.605455
GRA3	TGME49_273915	-0.00877379	0.023	0.03	0.136861	0.606447
GRA3	TGME49_206690	0.0816575	0.231	0.217	0.137169	0.607354
GRA3	TGME49_207450	-0.0478803	0.271	0.289	0.137214	0.607354
GRA3	TGME49_313400	0.0424026	0.444	0.428	0.137435	0.608004
GRA3	TGME49_231970	-0.0345425	0.451	0.466	0.137517	0.608035
GRA3	TGME49_235730	0.019111	0.216	0.197	0.137722	0.608613
GRA3	TGME49_284180	-0.0379379	0.329	0.348	0.137847	0.608835
GRA3	TGME49_320480	0.0331661	0.321	0.303	0.137927	0.608862
GRA3	TGME49_293820	-0.0425571	0.241	0.256	0.138167	0.609307
GRA3	TGME49_255740	0.0123854	0.116	0.102	0.138308	0.609307
GRA3	TGME49_209100	-0.0320243	0.195	0.212	0.138325	0.609307
GRA3	TGME49_259070	-0.0127154	0.032	0.04	0.13846	0.609307
GRA3	TGME49_206360	0.0156272	0.108	0.095	0.138465	0.609307
GRA3	TGME49_203375	-0.0061063	0.006	0.01	0.138541	0.609307
GRA3	TGME49_267510	0.0223001	0.276	0.256	0.13855	0.609307
GRA3	TGME49_259530	-0.0213274	0.092	0.105	0.138879	0.610426
GRA3	TGME49_244400	0.0155726	0.112	0.099	0.139179	0.611046
GRA3	TGME49_236630	0.0363934	0.454	0.433	0.139208	0.611046
GRA3	TGME49_310270	-0.021292	0.112	0.126	0.139308	0.611046
GRA3	TGME49_215470	-0.0297376	0.999	1	0.139319	0.611046
GRA3	TGME49_270090	-0.0172529	0.058	0.069	0.139506	0.611495
GRA3	TGME49_297070	0.10549	0.387	0.37	0.139571	0.611495
GRA3	TGME49_269438	-0.0205174	0.066	0.078	0.139695	0.611708
GRA3	TGME49_208780	0.0317294	0.382	0.361	0.139794	0.611812
GRA3	TGME49_306950	-0.00904561	0.016	0.023	0.140114	0.612884
GRA3	TGME49_244230	-0.0225539	0.116	0.13	0.140291	0.61333
GRA3	TGME49_253130	0.0382029	0.238	0.221	0.140435	0.613339
GRA3	TGME49_309170	0.0225452	0.121	0.108	0.140469	0.613339
GRA3	TGME49_202690	0.024263	0.259	0.241	0.140518	0.613339
GRA3	TGME49_201785	-0.0125629	0.56	0.594	0.140788	0.61419
GRA3	TGME49_305470	-0.024426	0.103	0.116	0.141121	0.615315
GRA3	TGME49_263990	-0.0294291	0.138	0.153	0.141556	0.616882
GRA3	TGME49_256840	0.0127552	0.117	0.103	0.141636	0.6169
GRA3	TGME49_277055	-0.00688665	0.008	0.013	0.141945	0.617735
GRA3	TGME49_250020	-0.0151166	0.051	0.061	0.142156	0.617735
GRA3	TGME49_276100	0.0262465	0.117	0.104	0.1423	0.617735
GRA3	TGME49_290840	-0.0254913	0.233	0.252	0.14239	0.617735
GRA3	TGME49_253820	-0.0379266	0.594	0.62	0.14245	0.617735
GRA3	TGME49_280440	-0.0370033	0.356	0.376	0.142454	0.617735
GRA3	TGME49_226270	0.0315796	0.313	0.296	0.142608	0.617735
GRA3	TGME49_246920	0.0216883	0.194	0.177	0.142611	0.617735
GRA3	TGME49_209880	-0.0324872	0.252	0.27	0.14262	0.617735
GRA3	TGME49_315570	-0.0591092	0.343	0.357	0.142645	0.617735
GRA3	TGME49_319570	0.0281315	0.37	0.349	0.142659	0.617735
GRA3	TGME49_260630	-0.0353396	0.139	0.152	0.142849	0.61823
GRA3	TGME49_233190	-0.0329173	0.203	0.22	0.143054	0.618731
GRA3	TGME49_203990	0.174791	0.361	0.348	0.143156	0.618731
GRA3	TGME49_221850	0.019305	0.129	0.115	0.143196	0.618731
GRA3	TGME49_272010	-0.0429984	0.546	0.564	0.143267	0.618731
GRA3	TGME49_306920	0.0331924	0.142	0.129	0.143431	0.619022
GRA3	TGME49_289745	-0.0171657	0.06	0.07	0.14362	0.619022
GRA3	TGME49_247610	0.0447239	0.528	0.514	0.143688	0.619022
GRA3	TGME49_220440	0.0139523	0.123	0.109	0.143769	0.619022
GRA3	TGME49_239080	0.00561081	0.012	0.008	0.143784	0.619022
GRA3	TGME49_262410	-0.0164007	0.055	0.065	0.14379	0.619022
GRA3	TGME49_290340	-0.0159946	0.051	0.061	0.143996	0.61942
GRA3	TGME49_203480	0.0174737	0.137	0.123	0.144033	0.61942
GRA3	TGME49_314550	-0.0139098	0.058	0.069	0.144132	0.619517
GRA3	TGME49_256900	-0.0103908	0.037	0.046	0.14446	0.620417
GRA3	TGME49_209910	-0.0506712	0.997	0.996	0.144535	0.620417
GRA3	TGME49_245500	-0.0277124	0.127	0.141	0.144612	0.620417
GRA3	TGME49_251550	0.0237671	0.316	0.298	0.144669	0.620417
GRA3	TGME49_316110	-0.00754427	0.011	0.016	0.144798	0.620417
GRA3	TGME49_229480	0.0499383	0.888	0.888	0.144852	0.620417
GRA3	TGME49_277720	0.0487988	0.259	0.242	0.144873	0.620417
GRA3	TGME49_237410	-0.026629	0.122	0.136	0.145038	0.620643
GRA3	TGME49_314570	-0.0145758	0.046	0.056	0.145176	0.620643
GRA3	TGME49_215060	0.0445374	0.825	0.818	0.145201	0.620643
GRA3	TGME49_221160	-0.00918186	0.042	0.052	0.145305	0.620643
GRA3	TGME49_305050	-0.0205565	0.066	0.077	0.14541	0.620643
GRA3	TGME49_320640	-0.0201473	0.209	0.228	0.145428	0.620643
GRA3	TGME49_285500	-0.0170572	0.123	0.138	0.145457	0.620643
GRA3	TGME49_235700	0.0352478	0.32	0.301	0.145582	0.62068
GRA3	TGME49_273780	-0.0120277	0.041	0.05	0.145683	0.62068
GRA3	TGME49_254090	-0.0195953	0.128	0.143	0.145694	0.62068
GRA3	TGME49_219682	-0.0275826	0.153	0.167	0.14577	0.620683
GRA3	TGME49_313273	-0.0222779	0.142	0.158	0.146168	0.621765
GRA3	TGME49_223020	-0.0302325	0.181	0.197	0.146177	0.621765
GRA3	TGME49_318610	-0.0151879	0.06	0.07	0.146441	0.622261
GRA3	TGME49_202568	-0.022323	0.069	0.081	0.146446	0.622261
GRA3	TGME49_263050	0.0240693	1	1	0.146577	0.622261
GRA3	TGME49_211340	-0.0268002	0.143	0.158	0.146598	0.622261
GRA3	TGME49_267390	0.0274166	0.427	0.402	0.147159	0.624225
GRA3	TGME49_263090	0.0552619	0.997	0.999	0.147213	0.624225
GRA3	TGME49_265870	-0.0336029	0.291	0.309	0.147368	0.624268
GRA3	TGME49_239680	0.0199117	0.223	0.205	0.147376	0.624268
GRA3	TGME49_209550	-0.0189795	0.077	0.089	0.147523	0.624567
GRA3	TGME49_318660	0.0315485	0.434	0.415	0.147622	0.62466
GRA3	TGME49_233200	-0.00676776	0.008	0.013	0.14772	0.62474
GRA3	TGME49_294840	-0.0345628	0.374	0.398	0.147826	0.62474
GRA3	TGME49_262100	-0.0425237	0.257	0.272	0.147919	0.62474
GRA3	TGME49_222010	-0.0173202	0.081	0.093	0.147947	0.62474
GRA3	TGME49_267470	-0.00968919	0.022	0.029	0.148294	0.625832
GRA3	TGME49_264870	-0.0211682	0.157	0.172	0.148358	0.625832
GRA3	TGME49_253350	0.00829387	0.025	0.019	0.14859	0.626485
GRA3	TGME49_225310	0.0170528	0.335	0.313	0.14889	0.627425
GRA3	TGME49_301410	0.00706594	0.204	0.185	0.148994	0.627543
GRA3	TGME49_271740	-0.0163262	0.196	0.213	0.149188	0.627706
GRA3	TGME49_289540	-0.0369851	0.436	0.453	0.149259	0.627706
GRA3	TGME49_230080	-0.0206181	0.069	0.081	0.149264	0.627706
GRA3	TGME49_290290	0.032581	0.462	0.444	0.149655	0.629027
GRA3	TGME49_265330	0.0345052	0.616	0.601	0.150295	0.631245
GRA3	TGME49_236240	-0.0269336	0.148	0.163	0.150337	0.631245
GRA3	TGME49_297980	0.0136933	0.054	0.045	0.150841	0.632258
GRA3	TGME49_247780	-0.0386438	0.28	0.295	0.150889	0.632258
GRA3	TGME49_283510	0.0147608	0.448	0.423	0.150893	0.632258
GRA3	TGME49_225830	-0.0408707	0.397	0.414	0.150903	0.632258
GRA3	TGME49_230570	-0.00762452	0.011	0.017	0.151001	0.632258
GRA3	TGME49_300330	-0.0155988	0.082	0.094	0.151115	0.632258
GRA3	TGME49_313560	0.0348487	0.749	0.751	0.15112	0.632258
GRA3	TGME49_253170	-0.0311547	0.198	0.214	0.151458	0.633348
GRA3	TGME49_250820	0.0727889	0.251	0.238	0.151554	0.633425
GRA3	TGME49_244460	-0.0266397	0.308	0.327	0.1517	0.633713
GRA3	TGME49_251600	0.0162737	0.246	0.226	0.151943	0.634098
GRA3	TGME49_234350	-0.00731601	0.015	0.021	0.15195	0.634098
GRA3	TGME49_311220	-0.0124659	0.147	0.163	0.15216	0.634098
GRA3	TGME49_310760	-0.0360828	0.231	0.247	0.152349	0.634098
GRA3	TGME49_272740	-0.00975052	0.019	0.025	0.152359	0.634098
GRA3	TGME49_256100	-0.0135515	0.039	0.048	0.152417	0.634098
GRA3	TGME49_224000	0.0539128	0.185	0.171	0.152469	0.634098
GRA3	TGME49_312360	-0.0145552	0.073	0.085	0.152475	0.634098
GRA3	TGME49_269425	0.0268437	0.369	0.349	0.152491	0.634098
GRA3	TGME49_313340	-0.035169	0.217	0.232	0.152611	0.634275
GRA3	TGME49_205130	0.00623703	0.436	0.408	0.15281	0.634778
GRA3	TGME49_227600	-0.0208037	1	1	0.152955	0.63506
GRA3	TGME49_226810	-0.0282828	0.21	0.228	0.153191	0.635714
GRA3	TGME49_256920	-0.0182844	0.102	0.115	0.153411	0.636304
GRA3	TGME49_310050	-0.0133279	0.042	0.051	0.153646	0.636757
GRA3	TGME49_299990	0.0176287	0.195	0.178	0.153716	0.636757
GRA3	TGME49_275640	0.0354233	0.273	0.255	0.153778	0.636757
GRA3	TGME49_318570	-0.0081598	0.014	0.02	0.153832	0.636757
GRA3	TGME49_262550	0.00646357	0.016	0.012	0.154042	0.637303
GRA3	TGME49_269250	0.0167416	0.519	0.493	0.154163	0.637481
GRA3	TGME49_307800	-0.019822	0.108	0.122	0.154533	0.638393
GRA3	TGME49_305160	-0.0636082	0.62	0.635	0.154539	0.638393
GRA3	TGME49_217726	-0.00580816	0.006	0.01	0.154686	0.638435
GRA3	TGME49_231890	0.0147149	0.082	0.071	0.154706	0.638435
GRA3	TGME49_239748	0.0201307	0.178	0.163	0.154995	0.639307
GRA3	TGME49_305330	-0.0378721	0.431	0.456	0.15514	0.639582
GRA3	TGME49_253960	0.0106557	0.054	0.045	0.155904	0.64183
GRA3	TGME49_315750	0.199002	0.256	0.245	0.15591	0.64183
GRA3	TGME49_316510	-0.0225225	0.312	0.332	0.155921	0.64183
GRA3	TGME49_218530	0.044976	0.33	0.312	0.156157	0.642081
GRA3	TGME49_207820	-0.033969	0.192	0.207	0.156275	0.642081
GRA3	TGME49_267500	0.140433	0.477	0.466	0.156315	0.642081
GRA3	TGME49_211710	0.0384766	0.693	0.684	0.156339	0.642081
GRA3	TGME49_218390	0.0065501	0.017	0.012	0.156375	0.642081
GRA3	TGME49_221340	0.0118902	0.122	0.109	0.156557	0.642424
GRA3	TGME49_227010	-0.0245109	0.105	0.118	0.156817	0.642424
GRA3	TGME49_255260	-0.0467281	0.623	0.646	0.156875	0.642424
GRA3	TGME49_204150	-0.00632946	0.007	0.012	0.156964	0.642424
GRA3	TGME49_213392	-0.0346518	0.303	0.318	0.156967	0.642424
GRA3	TGME49_237870	-0.0164185	0.069	0.081	0.157002	0.642424
GRA3	TGME49_255160	-0.0174245	0.036	0.044	0.157009	0.642424
GRA3	TGME49_271790	0.0514921	0.33	0.312	0.157118	0.642547
GRA3	TGME49_266480	0.00871158	0.041	0.033	0.157235	0.642586
[truncated: 6,172 more rows]
