# Supplementary material for: High-throughput identification of pathogen effector proteins that target host transcription by dual perturb-seq
Source: Cell Host Microbe. Author manuscript; Available in PMC 2026 Apr 9. (PMC12033024; doi:10.1016/j.chom.2023.09.003)
Supplement: Suppl files [file EMS212870-supplement-Suppl_files.zip › 1-s2.0-S1931312823003700-mmc9.xlsx]

## Sheet: Supplementary Data 8
Target	Gene_Set	Mean_Score	Mean_Score_Z_Transformed	AUC	P_Value	P_Value_Adjusted
200360	PID_A6B1_A6B4_INTEGRIN_PATHWAY	1.31776	0.448135	0.523314	0.482126	0.911765
200360	PID_AJDISS_2PATHWAY	0.883098	0.3721	0.502167	0.947917	0.995081
200360	PID_ALK1_PATHWAY	0.973697	1.08861	0.534055	0.304543	0.843811
200360	PID_ALK2_PATHWAY	1.20383	1.65407	0.555697	0.0931127	0.65756
200360	PID_ALPHA_SYNUCLEIN_PATHWAY	1.00132	-1.22734	0.469322	0.35502	0.870388
200360	PID_AMB2_NEUTROPHILS_PATHWAY	1.51914	1.34113	0.53899	0.239793	0.813076
200360	PID_ANGIOPOIETIN_RECEPTOR_PATHWAY	1.19136	0.043344	0.497007	0.928096	0.993173
200360	PID_ANTHRAX_PATHWAY	0.692168	0.264928	0.508889	0.788701	0.974423
200360	PID_AP1_PATHWAY	1.13644	-0.141092	0.490869	0.783091	0.97331
200360	PID_ARF6_DOWNSTREAM_PATHWAY	1.29498	-0.312668	0.493587	0.846698	0.983805
200360	PID_ARF6_PATHWAY	0.379378	-0.441283	0.494872	0.87714	0.988785
200360	PID_ARF6_TRAFFICKING_PATHWAY	0.951136	-0.209132	0.492602	0.823501	0.979915
200360	PID_ARF_3PATHWAY	1.56953	-0.225562	0.469099	0.351521	0.868516
200360	PID_AR_NONGENOMIC_PATHWAY	0.871088	0.242799	0.507962	0.810305	0.977872
200360	PID_AR_PATHWAY	1.17643	0.487776	0.514469	0.662679	0.950115
200360	PID_AR_TF_PATHWAY	0.986992	0.767502	0.536685	0.268722	0.829235
200360	PID_ATF2_PATHWAY	0.852558	-1.66288	0.43485	0.0495034	0.54976
200360	PID_ATM_PATHWAY	0.710008	1.00145	0.539482	0.233915	0.807818
200360	PID_ATR_PATHWAY	0.523066	0.514248	0.524664	0.457122	0.905431
200360	PID_AURORA_A_PATHWAY	0.765452	-0.761901	0.466132	0.307213	0.844219
200360	PID_AURORA_B_PATHWAY	1.00496	-0.422005	0.479563	0.537785	0.925419
200360	PID_AVB3_INTEGRIN_PATHWAY	1.5013	0.221406	0.519911	0.548312	0.927561
200360	PID_AVB3_OPN_PATHWAY	1.21131	-1.14465	0.449306	0.126422	0.711545
200360	PID_BARD1_PATHWAY	0.973369	-0.0303826	0.471179	0.384894	0.880666
200360	PID_BCR_5PATHWAY	0.71992	-0.615657	0.481195	0.570749	0.930753
200360	PID_BETA_CATENIN_DEG_PATHWAY	0.769072	-0.522049	0.483615	0.621321	0.940966
200360	PID_BETA_CATENIN_NUC_PATHWAY	1.02014	1.26107	0.546912	0.15726	0.74799
200360	PID_BMP_PATHWAY	0.591911	0.0960408	0.515181	0.647174	0.946786
200360	PID_CASPASE_PATHWAY	0.928105	0.306134	0.497961	0.950998	0.99509
200360	PID_CD40_PATHWAY	0.720278	1.14767	0.538865	0.241296	0.813452
200360	PID_CD8_TCR_DOWNSTREAM_PATHWAY	1.15015	0.0784018	0.499051	0.977178	0.997772
200360	PID_CD8_TCR_PATHWAY	0.887388	-0.290552	0.496231	0.909542	0.99243
200360	PID_CDC42_PATHWAY	1.04041	-0.766984	0.467219	0.323001	0.850395
200360	PID_CDC42_REG_PATHWAY	0.593097	0.177233	0.499005	0.976071	0.997761
200360	PID_CERAMIDE_PATHWAY	0.849243	0.749189	0.519021	0.566324	0.930451
200360	PID_CIRCADIAN_PATHWAY	0.435612	-0.199189	0.472357	0.404611	0.889178
200360	PID_CMYB_PATHWAY	1.08724	1.76548	0.564077	0.0533742	0.560958
200360	PID_CONE_PATHWAY	-0.227187	-0.890192	0.469782	0.362273	0.873229
200360	PID_CXCR3_PATHWAY	0.635273	0.877353	0.526954	0.416433	0.893326
200360	PID_CXCR4_PATHWAY	0.896167	-0.634722	0.461966	0.251513	0.817702
200360	PID_DELTA_NP63_PATHWAY	0.996704	1.11505	0.534929	0.292306	0.837599
200360	PID_DNA_PK_PATHWAY	1.04704	0.559104	0.52525	0.446508	0.901931
200360	PID_E2F_PATHWAY	0.641637	0.454923	0.508433	0.799305	0.976031
200360	PID_ECADHERIN_KERATINOCYTE_PATHWAY	1.16698	0.449686	0.510877	0.742973	0.965738
200360	PID_ECADHERIN_NASCENT_AJ_PATHWAY	1.32814	0.348303	0.503041	0.926967	0.993089
200360	PID_ECADHERIN_STABILIZATION_PATHWAY	1.36254	1.43869	0.551061	0.123696	0.709498
200360	PID_ENDOTHELIN_PATHWAY	0.87271	-0.0728577	0.498987	0.975634	0.997729
200360	PID_EPHA2_FWD_PATHWAY	1.019	-1.23932	0.453294	0.159093	0.748504
200360	PID_EPHA_FWDPATHWAY	0.735373	-0.0717282	0.496762	0.922247	0.993029
200360	PID_EPHB_FWD_PATHWAY	0.83027	-1.76785	0.435834	0.0530473	0.560629
200360	PID_EPHRINB_REV_PATHWAY	0.626789	-0.784233	0.47565	0.462863	0.906609
200360	PID_EPO_PATHWAY	0.612931	0.310369	0.511987	0.717815	0.960501
200360	PID_ERA_GENOMIC_PATHWAY	1.04788	0.452523	0.515103	0.648861	0.946786
200360	PID_ERBB1_DOWNSTREAM_PATHWAY	1.10151	-0.479443	0.484167	0.633112	0.943929
200360	PID_ERBB1_INTERNALIZATION_PATHWAY	0.781554	-0.617051	0.478421	0.515313	0.921102
200360	PID_ERBB1_RECEPTOR_PROXIMAL_PATHWAY	0.872824	0.34372	0.514456	0.662965	0.950273
200360	PID_ERBB2_ERBB3_PATHWAY	0.833508	-0.159412	0.492182	0.813665	0.978023
200360	PID_ERBB4_PATHWAY	0.692022	0.993111	0.528241	0.394521	0.885589
200360	PID_ERBB_NETWORK_PATHWAY	0.786482	1.43116	0.557406	0.0834967	0.644405
200360	PID_ERB_GENOMIC_PATHWAY	0.896897	0.416431	0.519484	0.556926	0.92835
200360	PID_ER_NONGENOMIC_PATHWAY	0.864966	0.746977	0.518435	0.578347	0.93226
200360	PID_FAK_PATHWAY	1.3099	-0.653977	0.473888	0.431128	0.899445
200360	PID_FANCONI_PATHWAY	0.260469	0.187183	0.500636	0.984704	0.99919
200360	PID_FAS_PATHWAY	0.506304	0.468034	0.505238	0.874535	0.988589
200360	PID_FCER1_PATHWAY	0.892809	-0.497936	0.479406	0.53467	0.924425
200360	PID_FGF_PATHWAY	0.695468	0.371361	0.518225	0.582698	0.932976
200360	PID_FOXM1_PATHWAY	0.44377	0.459693	0.512661	0.702678	0.958408
200360	PID_FOXO_PATHWAY	1.12766	0.465178	0.511619	0.726113	0.962463
200360	PID_FRA_PATHWAY	1.05027	-0.511764	0.479795	0.542417	0.927083
200360	PID_GLYPICAN_1PATHWAY	1.3746	0.515388	0.502493	0.940093	0.994469
200360	PID_GMCSF_PATHWAY	1.03387	1.32084	0.54604	0.165119	0.753584
200360	PID_HDAC_CLASSIII_PATHWAY	1.03066	0.345051	0.511762	0.72289	0.961792
200360	PID_HDAC_CLASSII_PATHWAY	1.16495	-0.251372	0.483621	0.621442	0.940966
200360	PID_HDAC_CLASSI_PATHWAY	0.841865	0.37166	0.496068	0.905634	0.991847
200360	PID_HEDGEHOG_2PATHWAY	0.220764	-1.1201	0.457761	0.202855	0.785037
200360	PID_HEDGEHOG_GLI_PATHWAY	0.843106	1.20738	0.536289	0.273915	0.830593
200360	PID_HES_HEY_PATHWAY	1.04213	0.0599948	0.496061	0.905484	0.991846
200360	PID_HIF1A_PATHWAY	1.74655	-0.353467	0.492724	0.826381	0.98033
200360	PID_HIF1_TFPATHWAY	1.03123	-0.0361927	0.49315	0.836385	0.98212
200360	PID_HIF2PATHWAY	1.04021	-0.538394	0.490845	0.782539	0.97331
200360	PID_HIV_NEF_PATHWAY	0.685611	0.515763	0.513277	0.688944	0.956756
200360	PID_HNF3A_PATHWAY	0.996559	0.757304	0.539724	0.231061	0.805919
200360	PID_HNF3B_PATHWAY	0.877108	-0.0573741	0.498585	0.965981	0.99671
200360	PID_IFNG_PATHWAY	0.699683	-0.358317	0.489459	0.750639	0.967737
200360	PID_IGF1_PATHWAY	1.14549	-0.461805	0.48722	0.700025	0.957151
200360	PID_IL12_2PATHWAY	0.870933	0.110807	0.518902	0.568761	0.930469
200360	PID_IL12_STAT4_PATHWAY	0.757214	-0.357367	0.491943	0.808089	0.977859
200360	PID_IL1_PATHWAY	0.650554	0.225616	0.505783	0.861597	0.985594
200360	PID_IL23_PATHWAY	0.598535	0.728436	0.527263	0.411101	0.890635
200360	PID_IL27_PATHWAY	0.659332	1.06471	0.550077	0.131103	0.719079
200360	PID_IL2_1PATHWAY	0.915123	-0.29456	0.486072	0.674561	0.952584
200360	PID_IL2_PI3K_PATHWAY	1.39967	0.24821	0.508074	0.807691	0.977859
200360	PID_IL2_STAT5_PATHWAY	0.854187	-0.0455698	0.492177	0.813559	0.978023
200360	PID_IL3_PATHWAY	0.969902	0.432977	0.517303	0.6019	0.937177
200360	PID_IL4_2PATHWAY	1.0838	1.18511	0.551593	0.119833	0.703728
200360	PID_IL5_PATHWAY	0.815415	0.733672	0.53213	0.332694	0.856996
200360	PID_IL6_7_PATHWAY	1.15499	-0.487423	0.476334	0.475533	0.90939
200360	PID_IL8_CXCR1_PATHWAY	0.71219	-0.211701	0.50285	0.93154	0.993548
200360	PID_IL8_CXCR2_PATHWAY	0.741274	0.0310083	0.49426	0.86262	0.985896
200360	PID_ILK_PATHWAY	1.47076	-0.752001	0.463578	0.272169	0.830536
200360	PID_INSULIN_GLUCOSE_PATHWAY	1.38269	0.447216	0.520691	0.532756	0.924118
200360	PID_INSULIN_PATHWAY	0.831801	-0.424593	0.481722	0.581594	0.932976
200360	PID_INTEGRIN1_PATHWAY	1.4931	0.0577264	0.498496	0.963838	0.99671
200360	PID_INTEGRIN2_PATHWAY	0.710615	1.136	0.539321	0.235825	0.809949
200360	PID_INTEGRIN3_PATHWAY	1.74395	0.918805	0.533113	0.31812	0.84873
200360	PID_INTEGRIN4_PATHWAY	0.657854	0.270441	0.519018	0.566393	0.930451
200360	PID_INTEGRIN5_PATHWAY	0.815235	-0.86126	0.47257	0.408251	0.890018
200360	PID_INTEGRIN_A4B1_PATHWAY	1.5059	-0.903737	0.464801	0.288594	0.836298
200360	PID_INTEGRIN_A9B1_PATHWAY	0.988921	-0.746643	0.478955	0.525772	0.922208
200360	PID_INTEGRIN_CS_PATHWAY	0.773389	-1.48288	0.442215	0.0814786	0.641184
200360	PID_KIT_PATHWAY	0.778369	0.0036017	0.496452	0.914812	0.99244
200360	PID_LIS1_PATHWAY	1.32297	-0.412466	0.49738	0.937055	0.994024
200360	PID_LKB1_PATHWAY	0.873569	-0.508619	0.47065	0.376224	0.876386
200360	PID_LPA4_PATHWAY	0.216975	-1.12521	0.466951	0.319059	0.848809
200360	PID_LYMPH_ANGIOGENESIS_PATHWAY	1.43117	-1.13422	0.456379	0.188462	0.776666
200360	PID_LYSOPHOSPHOLIPID_PATHWAY	0.698595	-0.512589	0.476743	0.483194	0.912064
200360	PID_MAPK_TRK_PATHWAY	0.654607	0.148072	0.506609	0.842074	0.983205
200360	PID_MET_PATHWAY	0.948361	0.217526	0.506349	0.848201	0.984385
200360	PID_MTOR_4PATHWAY	1.13588	1.01185	0.535679	0.282062	0.833768
200360	PID_MYC_ACTIV_PATHWAY	1.3143	0.638248	0.54107	0.21563	0.793696
200360	PID_MYC_PATHWAY	0.70126	0.499216	0.505055	0.878882	0.988792
200360	PID_MYC_REPRESS_PATHWAY	1.1467	-0.345995	0.499928	0.998272	0.999968
200360	PID_NCADHERIN_PATHWAY	1.24898	0.203971	0.501781	0.957191	0.99625
200360	PID_NECTIN_PATHWAY	1.25899	0.340817	0.505601	0.865919	0.98686
200360	PID_NEPHRIN_NEPH1_PATHWAY	0.719772	0.240914	0.511216	0.735256	0.964726
200360	PID_NETRIN_PATHWAY	1.19626	0.420461	0.510115	0.760414	0.968938
200360	PID_NFAT_3PATHWAY	1.21662	0.755609	0.533468	0.312968	0.846473
200360	PID_NFAT_TFPATHWAY	0.688367	-0.726989	0.463915	0.276628	0.830792
200360	PID_NFKAPPAB_ATYPICAL_PATHWAY	0.903782	0.611741	0.520007	0.546374	0.927469
200360	PID_NFKAPPAB_CANONICAL_PATHWAY	1.2749	0.471249	0.518132	0.584615	0.933435
200360	PID_NOTCH_PATHWAY	0.965122	0.580699	0.523038	0.487317	0.912538
200360	PID_P38_ALPHA_BETA_DOWNSTREAM_PATHWAY	0.688397	0.849277	0.516291	0.623318	0.941572
200360	PID_P38_ALPHA_BETA_PATHWAY	0.656213	0.361457	0.497757	0.94609	0.994831
200360	PID_P38_GAMMA_DELTA_PATHWAY	0.695915	0.120664	0.497811	0.947398	0.995081
200360	PID_P38_MK2_PATHWAY	1.50139	1.18719	0.538792	0.242191	0.813855
200360	PID_P38_MKK3_6PATHWAY	0.704179	-0.499884	0.473435	0.423193	0.896161
200360	PID_P53_DOWNSTREAM_PATHWAY	0.728019	-0.382357	0.476007	0.469464	0.907752
200360	PID_P53_REGULATION_PATHWAY	0.990789	0.563359	0.509649	0.771119	0.970701
200360	PID_P73PATHWAY	0.791758	0.570482	0.507368	0.82422	0.980147
200360	PID_P75_NTR_PATHWAY	0.811613	-0.199644	0.494039	0.857374	0.984746
200360	PID_PDGFRA_PATHWAY	1.0043	-0.972482	0.453093	0.157305	0.74799
200360	PID_PDGFRB_PATHWAY	1.17279	0.0411358	0.50017	0.995908	0.99993
200360	PID_PI3KCI_AKT_PATHWAY	1.42611	0.176369	0.499466	0.987163	0.99919
200360	PID_PI3KCI_PATHWAY	0.99429	-0.231446	0.486689	0.6882	0.956756
200360	PID_PI3K_PLC_TRK_PATHWAY	1.01702	-0.818722	0.470344	0.371275	0.875087
200360	PID_PLK1_PATHWAY	0.660117	0.825344	0.544691	0.177855	0.768452
200360	PID_PRL_SIGNALING_EVENTS_PATHWAY	1.62283	1.03059	0.540974	0.216705	0.795111
200360	PID_PS1_PATHWAY	0.816756	0.521646	0.533168	0.317324	0.848078
200360	PID_PTP1B_PATHWAY	0.968178	0.138229	0.506934	0.83442	0.981738
200360	PID_RAC1_PATHWAY	1.35269	0.568969	0.529423	0.375034	0.87545
200360	PID_RAC1_REG_PATHWAY	0.701326	-0.243902	0.498465	0.963087	0.99671
200360	PID_RANBP2_PATHWAY	1.57488	0.864465	0.530898	0.351565	0.868535
200360	PID_RAS_PATHWAY	0.981103	-1.67173	0.439456	0.0679487	0.611514
200360	PID_RB_1PATHWAY	0.755257	0.984711	0.528778	0.385597	0.881224
200360	PID_REELIN_PATHWAY	0.734587	-0.754585	0.460586	0.234717	0.809153
200360	PID_REG_GR_PATHWAY	0.963694	0.590878	0.517788	0.591766	0.934688
200360	PID_RETINOIC_ACID_PATHWAY	0.685212	0.570093	0.521639	0.514141	0.92106
200360	PID_RET_PATHWAY	0.919525	-0.19181	0.492805	0.828275	0.980639
200360	PID_RHOA_PATHWAY	1.15103	-0.621602	0.47799	0.506966	0.919691
200360	PID_RHOA_REG_PATHWAY	0.725114	-0.0303079	0.507069	0.831226	0.98104
200360	PID_RHODOPSIN_PATHWAY	0.117926	-0.870068	0.463347	0.269137	0.829471
200360	PID_RXR_VDR_PATHWAY	0.381194	-0.704463	0.472378	0.404968	0.889178
200360	PID_S1P_META_PATHWAY	0.761096	1.86489	0.561839	0.0622667	0.592858
200360	PID_S1P_S1P1_PATHWAY	1.28419	1.65638	0.551635	0.119528	0.703298
200360	PID_S1P_S1P2_PATHWAY	1.06214	0.971062	0.520183	0.54286	0.927248
200360	PID_S1P_S1P3_PATHWAY	1.04513	1.50233	0.546188	0.163767	0.752723
200360	PID_S1P_S1P4_PATHWAY	0.826894	1.78447	0.551626	0.119597	0.703377
200360	PID_SHP2_PATHWAY	0.876376	0.271672	0.500691	0.983379	0.99896
200360	PID_SMAD2_3NUCLEAR_PATHWAY	0.862964	0.669867	0.523958	0.470106	0.907922
200360	PID_SMAD2_3PATHWAY	1.07069	1.16903	0.550784	0.125748	0.711297
200360	PID_SYNDECAN_1_PATHWAY	1.49003	-0.347536	0.488352	0.725471	0.962463
200360	PID_SYNDECAN_2_PATHWAY	1.33283	-1.093	0.456271	0.187377	0.776123
200360	PID_SYNDECAN_3_PATHWAY	0.714671	-0.768021	0.4744	0.440234	0.90036
200360	PID_SYNDECAN_4_PATHWAY	1.79317	0.346078	0.511236	0.734792	0.964593
200360	PID_TAP63_PATHWAY	0.769655	0.119133	0.50569	0.863805	0.986316
200360	PID_TCPTP_PATHWAY	1.02562	0.25054	0.508028	0.808765	0.977859
200360	PID_TCR_CALCIUM_PATHWAY	0.804497	0.0310122	0.496336	0.912054	0.99244
200360	PID_TCR_JNK_PATHWAY	0.762622	-0.0188017	0.497132	0.931091	0.993548
200360	PID_TCR_PATHWAY	0.703868	-0.602091	0.482291	0.593412	0.935147
200360	PID_TCR_RAS_PATHWAY	1.08589	0.517924	0.514552	0.660854	0.949915
200360	PID_TELOMERASE_PATHWAY	1.09675	0.754355	0.519277	0.561119	0.929437
200360	PID_TGFBR_PATHWAY	1.04315	0.386972	0.512927	0.696729	0.956756
200360	PID_THROMBIN_PAR1_PATHWAY	0.985688	1.05918	0.526801	0.41907	0.894401
200360	PID_THROMBIN_PAR4_PATHWAY	1.29357	0.431016	0.509976	0.763586	0.969423
200360	PID_TNF_PATHWAY	0.941572	2.0075	0.55765	0.0821941	0.64153
200360	PID_TOLL_ENDOGENOUS_PATHWAY	0.850231	0.481398	0.518962	0.56753	0.930469
200360	PID_TRAIL_PATHWAY	0.402242	0.460857	0.509632	0.771525	0.970739
200360	PID_TRKR_PATHWAY	0.932435	-0.197412	0.487765	0.712229	0.959653
200360	PID_TXA2PATHWAY	0.790537	0.358603	0.516668	0.615298	0.940393
200360	PID_UPA_UPAR_PATHWAY	1.23642	-0.32508	0.497754	0.946021	0.994831
200360	PID_VEGFR1_2_PATHWAY	1.1644	0.717273	0.521626	0.514395	0.92106
200360	PID_VEGFR1_PATHWAY	1.4043	1.07439	0.530887	0.351751	0.868571
200360	PID_VEGF_VEGFR_PATHWAY	0.788157	-0.450378	0.486821	0.691114	0.956756
200360	PID_WNT_CANONICAL_PATHWAY	0.613219	0.424636	0.511131	0.737193	0.965233
200360	PID_WNT_NONCANONICAL_PATHWAY	0.825154	0.942549	0.527826	0.401509	0.887903
200360	PID_WNT_SIGNALING_PATHWAY	0.657377	-0.107166	0.490414	0.772574	0.970965
202200	PID_A6B1_A6B4_INTEGRIN_PATHWAY	1.32965	0.955024	0.530947	0.503565	0.918571
202200	PID_AJDISS_2PATHWAY	0.86164	-0.471653	0.477274	0.623287	0.941564
202200	PID_ALK1_PATHWAY	0.933826	-0.159436	0.493701	0.891708	0.990002
202200	PID_ALK2_PATHWAY	1.15657	0.81106	0.528403	0.539279	0.926023
202200	PID_ALPHA_SYNUCLEIN_PATHWAY	1.03456	-0.0680808	0.485195	0.748968	0.967326
202200	PID_AMB2_NEUTROPHILS_PATHWAY	1.45239	-0.882882	0.465792	0.459675	0.905996
202200	PID_ANGIOPOIETIN_RECEPTOR_PATHWAY	1.19226	0.0719908	0.503381	0.94176	0.994469
202200	PID_ANTHRAX_PATHWAY	0.685307	0.0863131	0.495444	0.921556	0.992955
202200	PID_AP1_PATHWAY	1.21257	2.89035	0.60563	0.0224221	0.409552
202200	PID_ARF6_DOWNSTREAM_PATHWAY	1.34041	1.12506	0.536029	0.436129	0.900072
202200	PID_ARF6_PATHWAY	0.365274	-0.945093	0.454896	0.329607	0.854935
202200	PID_ARF6_TRAFFICKING_PATHWAY	0.934841	-0.749767	0.465527	0.456203	0.905219
202200	PID_ARF_3PATHWAY	1.59654	0.453926	0.514884	0.747683	0.967283
202200	PID_AR_NONGENOMIC_PATHWAY	0.844884	-0.66178	0.476096	0.605393	0.937327
202200	PID_AR_PATHWAY	1.15069	-0.509187	0.4809	0.679735	0.954844
202200	PID_AR_TF_PATHWAY	0.942699	-0.780489	0.469257	0.506373	0.919635
202200	PID_ATF2_PATHWAY	0.92588	1.05435	0.526505	0.566719	0.930451
202200	PID_ATM_PATHWAY	0.683643	0.321016	0.514563	0.752937	0.968052
202200	PID_ATR_PATHWAY	0.507692	0.204166	0.498931	0.981581	0.998812
202200	PID_AURORA_A_PATHWAY	0.813763	0.869629	0.567618	0.14387	0.734979
202200	PID_AURORA_B_PATHWAY	1.0326	0.380259	0.502851	0.950869	0.99509
202200	PID_AVB3_INTEGRIN_PATHWAY	1.42596	-2.32228	0.419847	0.0831886	0.64399
202200	PID_AVB3_OPN_PATHWAY	1.26638	0.733698	0.525999	0.57415	0.931704
202200	PID_BARD1_PATHWAY	0.980839	0.104931	0.516687	0.718339	0.960648
202200	PID_BCR_5PATHWAY	0.782692	1.51577	0.547522	0.30434	0.843811
202200	PID_BETA_CATENIN_DEG_PATHWAY	0.795536	0.412104	0.529571	0.522724	0.921787
202200	PID_BETA_CATENIN_NUC_PATHWAY	0.961613	-1.71543	0.441035	0.202488	0.785023
202200	PID_BMP_PATHWAY	0.615003	0.785948	0.540735	0.378612	0.877176
202200	PID_CASPASE_PATHWAY	0.918989	-0.154216	0.495836	0.928292	0.993173
202200	PID_CD40_PATHWAY	0.722135	1.18883	0.535362	0.444677	0.901484
202200	PID_CD8_TCR_DOWNSTREAM_PATHWAY	1.24173	2.78476	0.600563	0.0297337	0.460901
202200	PID_CD8_TCR_PATHWAY	0.972639	2.86146	0.597903	0.0343343	0.483347
202200	PID_CDC42_PATHWAY	1.05452	-0.150405	0.483283	0.717857	0.960501
202200	PID_CDC42_REG_PATHWAY	0.549218	-1.07814	0.47218	0.54763	0.927518
202200	PID_CERAMIDE_PATHWAY	0.866121	1.35998	0.545402	0.326429	0.852996
202200	PID_CIRCADIAN_PATHWAY	0.446926	0.0372109	0.4814	0.687664	0.956672
202200	PID_CMYB_PATHWAY	1.05462	0.277563	0.505028	0.913462	0.99244
202200	PID_CONE_PATHWAY	-0.229493	-0.954897	0.456993	0.352594	0.869623
202200	PID_CXCR3_PATHWAY	0.592306	-0.772527	0.461102	0.400484	0.887675
202200	PID_CXCR4_PATHWAY	0.897157	-0.587571	0.47518	0.591639	0.934688
202200	PID_DELTA_NP63_PATHWAY	0.964212	-0.15197	0.476931	0.618043	0.940616
202200	PID_DNA_PK_PATHWAY	1.05624	0.789407	0.523376	0.613388	0.939449
202200	PID_E2F_PATHWAY	0.608555	-0.369224	0.484477	0.737246	0.965233
202200	PID_ECADHERIN_KERATINOCYTE_PATHWAY	1.15989	0.243781	0.503295	0.943224	0.994469
202200	PID_ECADHERIN_NASCENT_AJ_PATHWAY	1.32073	0.089584	0.490957	0.845037	0.983682
202200	PID_ECADHERIN_STABILIZATION_PATHWAY	1.2552	-1.41364	0.443003	0.217967	0.797173
202200	PID_ENDOTHELIN_PATHWAY	0.874647	0.0118685	0.515478	0.737967	0.965233
202200	PID_EPHA2_FWD_PATHWAY	1.01514	-1.35943	0.449214	0.272332	0.830536
202200	PID_EPHA_FWDPATHWAY	0.688022	-1.28693	0.450495	0.284609	0.834793
202200	PID_EPHB_FWD_PATHWAY	0.838979	-1.44209	0.451729	0.29679	0.838585
202200	PID_EPHRINB_REV_PATHWAY	0.623122	-0.891907	0.45873	0.372383	0.875087
202200	PID_EPO_PATHWAY	0.635446	0.985058	0.536955	0.424427	0.896489
202200	PID_ERA_GENOMIC_PATHWAY	1.01302	-1.13387	0.468224	0.492205	0.914353
202200	PID_ERBB1_DOWNSTREAM_PATHWAY	1.1233	0.687702	0.530732	0.506526	0.919691
202200	PID_ERBB1_INTERNALIZATION_PATHWAY	0.757824	-1.46517	0.44764	0.257751	0.822632
202200	PID_ERBB1_RECEPTOR_PROXIMAL_PATHWAY	0.820831	-1.37843	0.454162	0.321799	0.84998
202200	PID_ERBB2_ERBB3_PATHWAY	0.850403	0.49772	0.518692	0.686205	0.956125
202200	PID_ERBB4_PATHWAY	0.620812	-0.946996	0.450508	0.284738	0.834793
202200	PID_ERBB_NETWORK_PATHWAY	0.744863	0.475364	0.506413	0.889764	0.989844
202200	PID_ERB_GENOMIC_PATHWAY	0.836935	-1.43434	0.455913	0.340638	0.862195
202200	PID_ER_NONGENOMIC_PATHWAY	0.805687	-1.79227	0.445532	0.239076	0.812381
202200	PID_FAK_PATHWAY	1.32184	-0.323562	0.481865	0.695079	0.956756
202200	PID_FANCONI_PATHWAY	0.27143	0.40301	0.527074	0.558419	0.92889
202200	PID_FAS_PATHWAY	0.504713	0.410949	0.503504	0.939631	0.994443
202200	PID_FCER1_PATHWAY	0.926127	0.524728	0.500553	0.99048	0.999503
202200	PID_FGF_PATHWAY	0.678168	-0.271506	0.484864	0.74356	0.96598
202200	PID_FOXM1_PATHWAY	0.400034	-0.973612	0.445527	0.239038	0.812381
202200	PID_FOXO_PATHWAY	1.14051	0.964967	0.534353	0.457778	0.905887
202200	PID_FRA_PATHWAY	1.08746	0.762909	0.511008	0.811939	0.978023
202200	PID_GLYPICAN_1PATHWAY	1.34604	-0.142744	0.483944	0.728561	0.963165
202200	PID_GMCSF_PATHWAY	1.0553	2.0336	0.575507	0.102667	0.674422
202200	PID_HDAC_CLASSIII_PATHWAY	1.0474	0.915803	0.524039	0.60336	0.937262
202200	PID_HDAC_CLASSII_PATHWAY	1.18408	0.419601	0.521765	0.638041	0.945435
202200	PID_HDAC_CLASSI_PATHWAY	0.841507	0.35711	0.512076	0.794093	0.975712
202200	PID_HEDGEHOG_2PATHWAY	0.201805	-1.83965	0.435872	0.165718	0.753849
202200	PID_HEDGEHOG_GLI_PATHWAY	0.779697	-1.4024	0.446697	0.249271	0.817108
202200	PID_HES_HEY_PATHWAY	1.04135	0.0348456	0.502884	0.950298	0.99509
202200	PID_HIF1A_PATHWAY	1.84446	2.56286	0.581119	0.0795412	0.636148
202200	PID_HIF1_TFPATHWAY	1.08562	2.15553	0.585406	0.0648905	0.601485
202200	PID_HIF2PATHWAY	1.07426	0.656204	0.532953	0.476312	0.909538
202200	PID_HIV_NEF_PATHWAY	0.694677	0.759723	0.523612	0.609803	0.938537
202200	PID_HNF3A_PATHWAY	0.993851	0.6699	0.542646	0.356655	0.87111
202200	PID_HNF3B_PATHWAY	0.951304	1.92713	0.567419	0.145053	0.736915
202200	PID_IFNG_PATHWAY	0.692725	-0.563948	0.506263	0.892331	0.990002
202200	PID_IGF1_PATHWAY	1.14231	-0.573617	0.483818	0.726516	0.962463
202200	PID_IL12_2PATHWAY	0.903609	1.21067	0.538328	0.407426	0.889942
202200	PID_IL12_STAT4_PATHWAY	0.793369	0.380795	0.523937	0.604893	0.937327
202200	PID_IL1_PATHWAY	0.680516	1.40359	0.536186	0.434133	0.899894
202200	PID_IL23_PATHWAY	0.637919	2.06072	0.561608	0.182981	0.772311
202200	PID_IL27_PATHWAY	0.588905	-1.05381	0.462615	0.419058	0.894401
202200	PID_IL2_1PATHWAY	0.961072	1.34762	0.548618	0.293331	0.837599
202200	PID_IL2_PI3K_PATHWAY	1.40776	0.520164	0.510779	0.815777	0.978285
202200	PID_IL2_STAT5_PATHWAY	0.878234	0.573588	0.523493	0.611611	0.938696
202200	PID_IL3_PATHWAY	0.994206	1.15488	0.543161	0.350877	0.868297
202200	PID_IL4_2PATHWAY	1.05292	0.22034	0.503121	0.946228	0.994831
202200	PID_IL5_PATHWAY	0.806425	0.532397	0.520054	0.664696	0.950716
202200	PID_IL6_7_PATHWAY	1.17525	0.0580862	0.508543	0.853517	0.984436
202200	PID_IL8_CXCR1_PATHWAY	0.686955	-0.92835	0.462203	0.413948	0.891447
202200	PID_IL8_CXCR2_PATHWAY	0.719662	-0.715683	0.481521	0.689598	0.956756
202200	PID_ILK_PATHWAY	1.53885	1.97398	0.565821	0.154826	0.745611
202200	PID_INSULIN_GLUCOSE_PATHWAY	1.42957	1.78391	0.553149	0.250647	0.817346
202200	PID_INSULIN_PATHWAY	0.838159	-0.213423	0.505153	0.911321	0.99244
202200	PID_INTEGRIN1_PATHWAY	1.45717	-1.18938	0.480916	0.67998	0.954844
202200	PID_INTEGRIN2_PATHWAY	0.684833	0.350683	0.514822	0.748697	0.967326
202200	PID_INTEGRIN3_PATHWAY	1.69649	-0.612458	0.485076	0.747031	0.967135
202200	PID_INTEGRIN4_PATHWAY	0.655134	0.216983	0.510852	0.814553	0.978162
202200	PID_INTEGRIN5_PATHWAY	0.832866	-0.277658	0.490572	0.838536	0.982352
202200	PID_INTEGRIN_A4B1_PATHWAY	1.46829	-2.14666	0.425403	0.106881	0.683482
202200	PID_INTEGRIN_A9B1_PATHWAY	0.961997	-1.70004	0.449627	0.276253	0.830792
202200	PID_INTEGRIN_CS_PATHWAY	0.887987	1.82928	0.56364	0.168965	0.757679
202200	PID_KIT_PATHWAY	0.766204	-0.402513	0.496723	0.943547	0.994469
202200	PID_LIS1_PATHWAY	1.32077	-0.499541	0.488249	0.799513	0.976031
202200	PID_LKB1_PATHWAY	0.877974	-0.316641	0.475467	0.595937	0.935679
202200	PID_LPA4_PATHWAY	0.258298	-0.052238	0.507498	0.871258	0.988164
202200	PID_LYMPH_ANGIOGENESIS_PATHWAY	1.43848	-0.914354	0.471188	0.533454	0.924296
202200	PID_LYSOPHOSPHOLIPID_PATHWAY	0.705054	-0.20313	0.50744	0.872255	0.988205
202200	PID_MAPK_TRK_PATHWAY	0.697608	1.42223	0.580122	0.0833077	0.644335
202200	PID_MET_PATHWAY	0.944444	0.0685035	0.497828	0.962572	0.99671
202200	PID_MTOR_4PATHWAY	1.13522	0.97876	0.525768	0.577556	0.93226
202200	PID_MYC_ACTIV_PATHWAY	1.28622	-0.0242478	0.487885	0.79343	0.975553
202200	PID_MYC_PATHWAY	0.690266	0.150956	0.501594	0.972532	0.997223
202200	PID_MYC_REPRESS_PATHWAY	1.18612	1.45951	0.561604	0.183013	0.772311
202200	PID_NCADHERIN_PATHWAY	1.23979	-0.0890227	0.489079	0.813403	0.978023
202200	PID_NECTIN_PATHWAY	1.19946	-1.21811	0.455534	0.336502	0.859752
202200	PID_NEPHRIN_NEPH1_PATHWAY	0.661299	-1.77669	0.434372	0.156042	0.746902
202200	PID_NETRIN_PATHWAY	1.13949	-1.33243	0.436699	0.171241	0.760473
202200	PID_NFAT_3PATHWAY	1.22285	0.987321	0.538818	0.401448	0.887903
202200	PID_NFAT_TFPATHWAY	0.771394	1.66057	0.534905	0.450577	0.903559
202200	PID_NFKAPPAB_ATYPICAL_PATHWAY	0.981897	2.37763	0.567956	0.141877	0.732848
202200	PID_NFKAPPAB_CANONICAL_PATHWAY	1.36475	2.7465	0.567012	0.147494	0.740493
202200	PID_NOTCH_PATHWAY	0.952025	0.000109457	0.496826	0.945315	0.994831
202200	PID_P38_ALPHA_BETA_DOWNSTREAM_PATHWAY	0.671268	0.123304	0.493608	0.890122	0.989996
202200	PID_P38_ALPHA_BETA_PATHWAY	0.625455	-0.670627	0.473181	0.562134	0.929539
202200	PID_P38_GAMMA_DELTA_PATHWAY	0.691304	-0.00145285	0.504969	0.914485	0.99244
202200	PID_P38_MK2_PATHWAY	1.4897	0.834319	0.538464	0.405765	0.889537
202200	PID_P38_MKK3_6PATHWAY	0.702838	-0.550371	0.484766	0.741953	0.965689
202200	PID_P53_DOWNSTREAM_PATHWAY	0.741119	0.43001	0.533046	0.475056	0.909159
202200	PID_P53_REGULATION_PATHWAY	0.981709	0.186598	0.499397	0.989604	0.999435
202200	PID_P73PATHWAY	0.756504	-1.30861	0.442367	0.21287	0.792565
202200	PID_P75_NTR_PATHWAY	0.842328	1.65844	0.535986	0.436678	0.900072
202200	PID_PDGFRA_PATHWAY	1.00909	-0.835733	0.466654	0.471063	0.907967
202200	PID_PDGFRB_PATHWAY	1.17969	0.369011	0.508287	0.857847	0.98485
202200	PID_PI3KCI_AKT_PATHWAY	1.44047	0.593584	0.541906	0.365054	0.873828
202200	PID_PI3KCI_PATHWAY	1.01302	0.447371	0.528786	0.533815	0.924296
202200	PID_PI3K_PLC_TRK_PATHWAY	1.09643	2.88392	0.614968	0.0129557	0.316769
202200	PID_PLK1_PATHWAY	0.626163	-0.217206	0.485531	0.754479	0.968377
202200	PID_PRL_SIGNALING_EVENTS_PATHWAY	1.6048	0.501032	0.508266	0.858203	0.984865
202200	PID_PS1_PATHWAY	0.776756	-0.923605	0.460655	0.395098	0.885902
202200	PID_PTP1B_PATHWAY	0.93205	-1.34489	0.447681	0.258123	0.823064
202200	PID_RAC1_PATHWAY	1.3546	0.659484	0.519929	0.666658	0.951635
202200	PID_RAC1_REG_PATHWAY	0.701624	-0.234153	0.49322	0.8835	0.989598
202200	PID_RANBP2_PATHWAY	1.52094	-0.290681	0.460596	0.394382	0.885589
202200	PID_RAS_PATHWAY	1.05705	0.906614	0.525483	0.581774	0.932976
202200	PID_RB_1PATHWAY	0.698787	-1.34571	0.453848	0.318497	0.848809
202200	PID_REELIN_PATHWAY	0.744117	-0.436809	0.484018	0.729764	0.963358
202200	PID_REG_GR_PATHWAY	0.917433	-1.2547	0.46408	0.437523	0.900072
202200	PID_RETINOIC_ACID_PATHWAY	0.696745	0.887532	0.54011	0.385963	0.881224
202200	PID_RET_PATHWAY	0.897412	-1.0186	0.475408	0.595043	0.93551
202200	PID_RHOA_PATHWAY	1.17256	0.210555	0.504522	0.922144	0.992994
202200	PID_RHOA_REG_PATHWAY	0.706192	-0.622305	0.48275	0.709269	0.95926
202200	PID_RHODOPSIN_PATHWAY	0.106214	-1.27543	0.44982	0.278091	0.831555
202200	PID_RXR_VDR_PATHWAY	0.437537	0.965638	0.54018	0.385139	0.881104
202200	PID_S1P_META_PATHWAY	0.652058	-1.40565	0.442707	0.215585	0.793696
202200	PID_S1P_S1P1_PATHWAY	1.137	-2.27645	0.404683	0.0393767	0.507856
202200	PID_S1P_S1P2_PATHWAY	1.02833	-0.217405	0.486826	0.775841	0.97162
202200	PID_S1P_S1P3_PATHWAY	0.985158	-0.536322	0.485343	0.751396	0.967777
202200	PID_S1P_S1P4_PATHWAY	0.728604	-1.25405	0.458352	0.36802	0.874245
202200	PID_SHP2_PATHWAY	0.843734	-0.94925	0.464098	0.437749	0.900072
202200	PID_SMAD2_3NUCLEAR_PATHWAY	0.865348	0.774563	0.519628	0.671389	0.952403
202200	PID_SMAD2_3PATHWAY	1.02574	0.0568636	0.490348	0.834748	0.981898
202200	PID_SYNDECAN_1_PATHWAY	1.42356	-2.71079	0.410612	0.0533501	0.560958
202200	PID_SYNDECAN_2_PATHWAY	1.35139	-0.336726	0.484235	0.733304	0.964064
202200	PID_SYNDECAN_3_PATHWAY	0.68055	-1.61522	0.444841	0.233172	0.807065
202200	PID_SYNDECAN_4_PATHWAY	1.78292	0.0198668	0.501327	0.977123	0.997772
202200	PID_TAP63_PATHWAY	0.766842	-0.00237963	0.506417	0.889688	0.989844
202200	PID_TCPTP_PATHWAY	0.990797	-0.943338	0.467101	0.477023	0.909889
202200	PID_TCR_CALCIUM_PATHWAY	0.866711	1.79487	0.540294	0.383794	0.879772
202200	PID_TCR_JNK_PATHWAY	0.780827	0.329324	0.512975	0.779137	0.972741
202200	PID_TCR_PATHWAY	0.792764	2.61119	0.583658	0.0705719	0.617416
202200	PID_TCR_RAS_PATHWAY	1.23669	3.05081	0.636519	0.0031695	0.142267
202200	PID_TELOMERASE_PATHWAY	1.0951	0.68217	0.531813	0.491693	0.914353
202200	PID_TGFBR_PATHWAY	1.03984	0.279262	0.513869	0.764354	0.969585
202200	PID_THROMBIN_PAR1_PATHWAY	0.909606	-1.82053	0.447354	0.255158	0.820771
202200	PID_THROMBIN_PAR4_PATHWAY	1.19657	-1.94109	0.434568	0.15728	0.74799
202200	PID_TNF_PATHWAY	0.876655	-0.480374	0.48316	0.715876	0.960498
202200	PID_TOLL_ENDOGENOUS_PATHWAY	0.819229	-0.639772	0.472686	0.554939	0.928184
202200	PID_TRAIL_PATHWAY	0.375047	-0.588963	0.483646	0.723739	0.961792
202200	PID_TRKR_PATHWAY	0.964187	1.39964	0.539317	0.39543	0.886134
202200	PID_TXA2PATHWAY	0.734054	-1.95472	0.42255	0.0941208	0.659822
202200	PID_UPA_UPAR_PATHWAY	1.1955	-1.61015	0.443527	0.222226	0.798581
202200	PID_VEGFR1_2_PATHWAY	1.12098	-0.861009	0.453302	0.312806	0.846473
202200	PID_VEGFR1_PATHWAY	1.36745	-0.0271937	0.50024	0.995874	0.99993
202200	PID_VEGF_VEGFR_PATHWAY	0.773091	-0.763162	0.487075	0.779962	0.972741
202200	PID_WNT_CANONICAL_PATHWAY	0.604827	0.127345	0.505589	0.903862	0.991654
202200	PID_WNT_NONCANONICAL_PATHWAY	0.805472	0.177177	0.520444	0.658583	0.949297
202200	PID_WNT_SIGNALING_PATHWAY	0.643004	-0.507786	0.470975	0.530428	0.923422
202620	PID_A6B1_A6B4_INTEGRIN_PATHWAY	1.30679	-0.0198226	0.498819	0.936223	0.994017
202620	PID_AJDISS_2PATHWAY	0.873769	0.00529056	0.498688	0.929189	0.993528
202620	PID_ALK1_PATHWAY	0.948699	0.306107	0.510369	0.482372	0.911765
202620	PID_ALK2_PATHWAY	1.14814	0.660703	0.526255	0.0752894	0.626971
202620	PID_ALPHA_SYNUCLEIN_PATHWAY	1.02947	-0.245497	0.491751	0.576248	0.93211
202620	PID_AMB2_NEUTROPHILS_PATHWAY	1.47638	-0.0835223	0.495748	0.773326	0.971184
202620	PID_ANGIOPOIETIN_RECEPTOR_PATHWAY	1.19254	0.0808378	0.501784	0.903803	0.991654
202620	PID_ANTHRAX_PATHWAY	0.689134	0.18595	0.506929	0.638772	0.945661
202620	PID_AP1_PATHWAY	1.14108	0.0434973	0.502346	0.873697	0.98857
202620	PID_ARF6_DOWNSTREAM_PATHWAY	1.29692	-0.251403	0.488956	0.454328	0.904924
202620	PID_ARF6_PATHWAY	0.388618	-0.111219	0.488959	0.454475	0.904954
202620	PID_ARF6_TRAFFICKING_PATHWAY	0.96452	0.23493	0.509825	0.505667	0.919269
202620	PID_ARF_3PATHWAY	1.57626	-0.0562465	0.498008	0.892663	0.990002
202620	PID_AR_NONGENOMIC_PATHWAY	0.850085	-0.482261	0.474316	0.0818568	0.64153
202620	PID_AR_PATHWAY	1.163	-0.032625	0.496391	0.80687	0.977818
202620	PID_AR_TF_PATHWAY	0.964913	-0.0041245	0.499384	0.966733	0.99671
202620	PID_ATF2_PATHWAY	0.907007	0.354937	0.505928	0.687981	0.956693
202620	PID_ATM_PATHWAY	0.661662	-0.246275	0.488939	0.453643	0.904805
202620	PID_ATR_PATHWAY	0.482002	-0.313965	0.474661	0.0860397	0.649795
202620	PID_AURORA_A_PATHWAY	0.782237	-0.195046	0.486028	0.343864	0.864203
202620	PID_AURORA_B_PATHWAY	1.01416	-0.155072	0.495003	0.734962	0.96464
202620	PID_AVB3_INTEGRIN_PATHWAY	1.48843	-0.213255	0.494197	0.694229	0.956756
202620	PID_AVB3_OPN_PATHWAY	1.23259	-0.418796	0.480874	0.195065	0.780671
202620	PID_BARD1_PATHWAY	0.971428	-0.0655427	0.489554	0.479123	0.910474
202620	PID_BCR_5PATHWAY	0.731017	-0.238842	0.487716	0.405307	0.889273
202620	PID_BETA_CATENIN_DEG_PATHWAY	0.794036	0.359162	0.51425	0.334357	0.857929
202620	PID_BETA_CATENIN_NUC_PATHWAY	1.00009	0.241107	0.509112	0.537034	0.925324
202620	PID_BMP_PATHWAY	0.596962	0.246943	0.517466	0.236696	0.810661
202620	PID_CASPASE_PATHWAY	0.911411	-0.536914	0.480199	0.179781	0.770464
202620	PID_CD40_PATHWAY	0.658408	-0.22345	0.48898	0.455307	0.905189
202620	PID_CD8_TCR_DOWNSTREAM_PATHWAY	1.13636	-0.329171	0.478307	0.141655	0.732848
202620	PID_CD8_TCR_PATHWAY	0.892155	-0.114319	0.498932	0.942323	0.994469
202620	PID_CDC42_PATHWAY	1.06228	0.188437	0.503766	0.798613	0.976031
202620	PID_CDC42_REG_PATHWAY	0.587191	0.00824847	0.497953	0.889699	0.989844
202620	PID_CERAMIDE_PATHWAY	0.813247	-0.553459	0.473341	0.0709083	0.617794
202620	PID_CIRCADIAN_PATHWAY	0.436503	-0.180577	0.483622	0.267193	0.828337
202620	PID_CMYB_PATHWAY	1.0437	-0.22068	0.486284	0.352779	0.869623
202620	PID_CONE_PATHWAY	-0.188942	0.182963	0.511497	0.436038	0.900072
202620	PID_CXCR3_PATHWAY	0.601774	-0.408981	0.479505	0.16499	0.753384
202620	PID_CXCR4_PATHWAY	0.909536	0.00178904	0.504172	0.777436	0.972074
202620	PID_DELTA_NP63_PATHWAY	0.960281	-0.305282	0.483837	0.273523	0.830536
202620	PID_DNA_PK_PATHWAY	1.01569	-0.22527	0.48507	0.311804	0.846018
202620	PID_E2F_PATHWAY	0.615781	-0.189203	0.483582	0.266035	0.826646
202620	PID_ECADHERIN_KERATINOCYTE_PATHWAY	1.14579	-0.165812	0.492679	0.619916	0.940906
202620	PID_ECADHERIN_NASCENT_AJ_PATHWAY	1.3116	-0.229162	0.485149	0.314363	0.846872
202620	PID_ECADHERIN_STABILIZATION_PATHWAY	1.31829	0.262626	0.502922	0.843105	0.983205
202620	PID_ENDOTHELIN_PATHWAY	0.871695	-0.117277	0.494118	0.690271	0.956756
202620	PID_EPHA2_FWD_PATHWAY	1.05132	-0.234083	0.492687	0.620277	0.940924
202620	PID_EPHA_FWDPATHWAY	0.762516	0.624875	0.517004	0.249337	0.817108
202620	PID_EPHB_FWD_PATHWAY	0.867776	-0.364954	0.487245	0.387517	0.882075
202620	PID_EPHRINB_REV_PATHWAY	0.657151	0.107174	0.50811	0.582736	0.932976
202620	PID_EPO_PATHWAY	0.605391	0.0844304	0.501661	0.91041	0.99244
202620	PID_ERA_GENOMIC_PATHWAY	1.03819	0.0114849	0.499101	0.951418	0.995135
202620	PID_ERBB1_DOWNSTREAM_PATHWAY	1.10938	-0.0576157	0.500335	0.981878	0.998812
202620	PID_ERBB1_INTERNALIZATION_PATHWAY	0.796981	-0.0656872	0.501431	0.922753	0.993053
202620	PID_ERBB1_RECEPTOR_PROXIMAL_PATHWAY	0.85645	-0.198648	0.496287	0.801375	0.976192
202620	PID_ERBB2_ERBB3_PATHWAY	0.826139	-0.446045	0.478314	0.14179	0.732848
202620	PID_ERBB4_PATHWAY	0.657627	0.0560115	0.501812	0.902282	0.99164
202620	PID_ERBB_NETWORK_PATHWAY	0.713948	-0.234592	0.480926	0.196278	0.781918
202620	PID_ERB_GENOMIC_PATHWAY	0.872914	-0.32382	0.495301	0.750235	0.967624
202620	PID_ER_NONGENOMIC_PATHWAY	0.831192	-0.699735	0.476075	0.105047	0.679343
202620	PID_FAK_PATHWAY	1.33585	0.0640491	0.503148	0.83112	0.981021
202620	PID_FANCONI_PATHWAY	0.245958	-0.0985789	0.493589	0.66406	0.950528
202620	PID_FAS_PATHWAY	0.481606	-0.418298	0.47711	0.120965	0.705568
202620	PID_FCER1_PATHWAY	0.904108	-0.151124	0.489318	0.469249	0.907548
202620	PID_FGF_PATHWAY	0.679656	-0.216191	0.491215	0.551754	0.92777
202620	PID_FOXM1_PATHWAY	0.418556	-0.366627	0.475832	0.101569	0.672532
202620	PID_FOXO_PATHWAY	1.10602	-0.376878	0.483483	0.263137	0.825834
202620	PID_FRA_PATHWAY	1.06303	-0.0743275	0.496103	0.791775	0.974881
202620	PID_GLYPICAN_1PATHWAY	1.3761	0.55002	0.520004	0.175346	0.765309
202620	PID_GMCSF_PATHWAY	0.975322	-0.627314	0.474106	0.0793905	0.635864
202620	PID_HDAC_CLASSIII_PATHWAY	1.01106	-0.322877	0.478615	0.147405	0.740493
202620	PID_HDAC_CLASSII_PATHWAY	1.15781	-0.501847	0.469814	0.040854	0.512414
202620	PID_HDAC_CLASSI_PATHWAY	0.814896	-0.725533	0.464869	0.0173119	0.366465
202620	PID_HEDGEHOG_2PATHWAY	0.256394	0.232173	0.504853	0.742335	0.965689
202620	PID_HEDGEHOG_GLI_PATHWAY	0.797463	-0.671181	0.474083	0.0791207	0.635864
202620	PID_HES_HEY_PATHWAY	1.04451	0.136639	0.501565	0.915554	0.99244
202620	PID_HIF1A_PATHWAY	1.74405	-0.428089	0.484313	0.28791	0.836229
202620	PID_HIF1_TFPATHWAY	1.02609	-0.243632	0.488423	0.432866	0.899894
202620	PID_HIF2PATHWAY	1.03462	-0.734591	0.471263	0.0515538	0.555331
202620	PID_HIV_NEF_PATHWAY	0.656303	-0.272878	0.480906	0.195825	0.781659
202620	PID_HNF3A_PATHWAY	0.993587	0.661356	0.528165	0.0563789	0.570851
202620	PID_HNF3B_PATHWAY	0.889197	0.265982	0.512479	0.397877	0.886881
202620	PID_IFNG_PATHWAY	0.704754	-0.208445	0.503158	0.830592	0.980865
202620	PID_IGF1_PATHWAY	1.14581	-0.450277	0.48785	0.41044	0.890635
202620	PID_IL12_2PATHWAY	0.855286	-0.415851	0.475786	0.100916	0.672181
202620	PID_IL12_STAT4_PATHWAY	0.774518	-0.00407669	0.500918	0.95041	0.99509
202620	PID_IL1_PATHWAY	0.637649	-0.281774	0.483342	0.259088	0.823288
202620	PID_IL23_PATHWAY	0.566191	-0.36569	0.483903	0.275477	0.830749
202620	PID_IL27_PATHWAY	0.637303	0.40205	0.521252	0.149932	0.742571
202620	PID_IL2_1PATHWAY	0.914861	-0.303904	0.488977	0.455206	0.905148
202620	PID_IL2_PI3K_PATHWAY	1.37678	-0.521118	0.476937	0.118189	0.700105
202620	PID_IL2_STAT5_PATHWAY	0.841581	-0.370153	0.483906	0.275564	0.830749
202620	PID_IL3_PATHWAY	0.941727	-0.403899	0.489228	0.465532	0.906934
202620	PID_IL4_2PATHWAY	1.04102	-0.151495	0.493073	0.638859	0.945676
202620	PID_IL5_PATHWAY	0.774974	-0.171697	0.49535	0.752734	0.968049
202620	PID_IL6_7_PATHWAY	1.16741	-0.153116	0.494894	0.729433	0.963358
202620	PID_IL8_CXCR1_PATHWAY	0.730954	0.32117	0.516119	0.27483	0.83073
202620	PID_IL8_CXCR2_PATHWAY	0.733598	-0.234196	0.485156	0.314594	0.846872
202620	PID_ILK_PATHWAY	1.49015	0.0243375	0.496391	0.80687	0.977818
202620	PID_INSULIN_GLUCOSE_PATHWAY	1.36155	-0.155707	0.493176	0.643861	0.946748
202620	PID_INSULIN_PATHWAY	0.833905	-0.354697	0.485852	0.337826	0.860336
202620	PID_INTEGRIN1_PATHWAY	1.50282	0.395178	0.525375	0.0856003	0.649334
202620	PID_INTEGRIN2_PATHWAY	0.68497	0.354852	0.510067	0.495229	0.915154
202620	PID_INTEGRIN3_PATHWAY	1.71007	-0.17449	0.499715	0.984608	0.99919
202620	PID_INTEGRIN4_PATHWAY	0.66478	0.406607	0.521002	0.154796	0.745611
202620	PID_INTEGRIN5_PATHWAY	0.854553	0.440181	0.513618	0.356217	0.87097
202620	PID_INTEGRIN_A4B1_PATHWAY	1.55147	0.602374	0.526133	0.0766558	0.629818
202620	PID_INTEGRIN_A9B1_PATHWAY	0.99719	-0.453857	0.483438	0.261838	0.825141
202620	PID_INTEGRIN_CS_PATHWAY	0.819005	-0.164484	0.494974	0.733492	0.964081
202620	PID_KIT_PATHWAY	0.77231	-0.19865	0.495717	0.771681	0.970742
202620	PID_LIS1_PATHWAY	1.32497	-0.333759	0.492127	0.593791	0.935364
202620	PID_LKB1_PATHWAY	0.892416	0.31285	0.503924	0.790372	0.974846
202620	PID_LPA4_PATHWAY	0.264836	0.117507	0.50615	0.676952	0.953586
202620	PID_LYMPH_ANGIOGENESIS_PATHWAY	1.45002	-0.566937	0.486371	0.355856	0.870549
202620	PID_LYSOPHOSPHOLIPID_PATHWAY	0.703873	-0.259737	0.490248	0.508806	0.920727
202620	PID_MAPK_TRK_PATHWAY	0.648389	-0.0361776	0.490272	0.509882	0.92106
202620	PID_MET_PATHWAY	0.938981	-0.139272	0.492336	0.603633	0.937297
202620	PID_MTOR_4PATHWAY	1.10592	-0.480924	0.474532	0.0844631	0.64689
202620	PID_MYC_ACTIV_PATHWAY	1.27824	-0.212614	0.465808	0.0205354	0.398074
202620	PID_MYC_PATHWAY	0.688567	0.0971087	0.496262	0.800079	0.976182
202620	PID_MYC_REPRESS_PATHWAY	1.16343	0.420167	0.515411	0.296449	0.838585
202620	PID_NCADHERIN_PATHWAY	1.24669	0.130847	0.508986	0.542688	0.927185
202620	PID_NECTIN_PATHWAY	1.2427	-0.085879	0.497754	0.879056	0.988792
202620	PID_NEPHRIN_NEPH1_PATHWAY	0.721246	0.291778	0.511881	0.420861	0.895096
202620	PID_NETRIN_PATHWAY	1.18174	-0.0278376	0.498691	0.929334	0.993528
202620	PID_NFAT_3PATHWAY	1.19136	-0.184825	0.492712	0.621471	0.940966
202620	PID_NFAT_TFPATHWAY	0.703413	-0.294311	0.484384	0.290076	0.836631
202620	PID_NFKAPPAB_ATYPICAL_PATHWAY	0.864234	-0.282312	0.482269	0.229673	0.805346
202620	PID_NFKAPPAB_CANONICAL_PATHWAY	1.2478	-0.215143	0.483844	0.273713	0.83058
202620	PID_NOTCH_PATHWAY	0.95322	0.0530845	0.503978	0.787533	0.97412
202620	PID_P38_ALPHA_BETA_DOWNSTREAM_PATHWAY	0.689749	0.906563	0.527521	0.0622554	0.592858
202620	PID_P38_ALPHA_BETA_PATHWAY	0.655055	0.322574	0.508449	0.567045	0.930461
202620	PID_P38_GAMMA_DELTA_PATHWAY	0.689485	-0.0496124	0.493556	0.662418	0.950074
202620	PID_P38_MK2_PATHWAY	1.46414	0.0630682	0.501497	0.919225	0.992732
202620	PID_P38_MKK3_6PATHWAY	0.727462	0.376431	0.515742	0.286209	0.834866
202620	PID_P53_DOWNSTREAM_PATHWAY	0.733927	-0.0159784	0.498278	0.907105	0.992052
202620	PID_P53_REGULATION_PATHWAY	0.984055	0.283951	0.507813	0.596616	0.935687
202620	PID_P73PATHWAY	0.778641	-0.128677	0.49146	0.562892	0.929829
202620	PID_P75_NTR_PATHWAY	0.817689	0.167923	0.506988	0.635937	0.944661
202620	PID_PDGFRA_PATHWAY	1.03479	-0.100876	0.492038	0.589615	0.933915
202620	PID_PDGFRB_PATHWAY	1.1717	-0.0106377	0.499117	0.95231	0.995135
202620	PID_PI3KCI_AKT_PATHWAY	1.41163	-0.244718	0.487092	0.381854	0.878789
202620	PID_PI3KCI_PATHWAY	0.98363	-0.61784	0.478781	0.150563	0.74277
202620	PID_PI3K_PLC_TRK_PATHWAY	1.0251	-0.441813	0.485372	0.321698	0.84998
202620	PID_PLK1_PATHWAY	0.629976	-0.100117	0.497349	0.857471	0.984746
202620	PID_PRL_SIGNALING_EVENTS_PATHWAY	1.56509	-0.665594	0.463273	0.0128401	0.316112
202620	PID_PS1_PATHWAY	0.801953	-0.0132032	0.496034	0.788178	0.974321
202620	PID_PTP1B_PATHWAY	0.96628	0.0603245	0.498141	0.89979	0.991464
202620	PID_RAC1_PATHWAY	1.34489	0.199721	0.505188	0.725233	0.962443
202620	PID_RAC1_REG_PATHWAY	0.711795	0.0983883	0.505645	0.702125	0.958186
202620	PID_RANBP2_PATHWAY	1.50624	-0.605584	0.472721	0.0645886	0.600621
202620	PID_RAS_PATHWAY	1.03743	0.240331	0.512642	0.391759	0.884533
202620	PID_RB_1PATHWAY	0.729912	-0.0612613	0.494286	0.698698	0.956786
202620	PID_REELIN_PATHWAY	0.754999	-0.0739089	0.504407	0.765282	0.969648
202620	PID_REG_GR_PATHWAY	0.939627	-0.369292	0.483363	0.259696	0.823288
202620	PID_RETINOIC_ACID_PATHWAY	0.667854	0.0923311	0.50665	0.652332	0.947196
202620	PID_RET_PATHWAY	0.922414	-0.0837905	0.494537	0.711292	0.959603
202620	PID_RHOA_PATHWAY	1.1662	-0.0351392	0.497531	0.86715	0.986868
202620	PID_RHOA_REG_PATHWAY	0.746174	0.628601	0.526544	0.0721382	0.619738
202620	PID_RHODOPSIN_PATHWAY	0.130204	-0.445061	0.479283	0.160462	0.749437
202620	PID_RXR_VDR_PATHWAY	0.422427	0.517749	0.51927	0.19174	0.778984
202620	PID_S1P_META_PATHWAY	0.681335	-0.527487	0.478945	0.153747	0.745396
202620	PID_S1P_S1P1_PATHWAY	1.21177	-0.278725	0.481557	0.211509	0.791231
202620	PID_S1P_S1P2_PATHWAY	1.02357	-0.384667	0.485032	0.31057	0.845367
202620	PID_S1P_S1P3_PATHWAY	0.997601	-0.113298	0.491013	0.542622	0.927137
202620	PID_S1P_S1P4_PATHWAY	0.753292	-0.490853	0.486018	0.343526	0.864203
202620	PID_SHP2_PATHWAY	0.864892	-0.157895	0.493914	0.680133	0.954872
202620	PID_SMAD2_3NUCLEAR_PATHWAY	0.845841	-0.0821502	0.496648	0.820372	0.979139
202620	PID_SMAD2_3PATHWAY	1.02687	0.0849118	0.496205	0.797089	0.976031
202620	PID_SYNDECAN_1_PATHWAY	1.49963	-0.00628347	0.495327	0.751583	0.967777
202620	PID_SYNDECAN_2_PATHWAY	1.35673	-0.119199	0.495842	0.77816	0.972328
202620	PID_SYNDECAN_3_PATHWAY	0.761319	0.3902	0.519724	0.181481	0.771142
202620	PID_SYNDECAN_4_PATHWAY	1.77879	-0.111526	0.495929	0.782682	0.97331
202620	PID_TAP63_PATHWAY	0.77039	0.150889	0.50907	0.538925	0.925922
202620	PID_TCPTP_PATHWAY	1.01535	-0.10157	0.497739	0.87828	0.988792
202620	PID_TCR_CALCIUM_PATHWAY	0.800742	-0.0754492	0.49291	0.630998	0.943095
202620	PID_TCR_JNK_PATHWAY	0.754588	-0.172421	0.4954	0.755316	0.968377
202620	PID_TCR_PATHWAY	0.709966	-0.38168	0.486798	0.3711	0.875087
202620	PID_TCR_RAS_PATHWAY	1.03574	-0.324358	0.4806	0.188746	0.776782
202620	PID_TELOMERASE_PATHWAY	1.07636	-0.13443	0.486937	0.376151	0.876386
202620	PID_TGFBR_PATHWAY	1.03243	0.0385398	0.49873	0.93146	0.993548
202620	PID_THROMBIN_PAR1_PATHWAY	0.954018	-0.139533	0.495097	0.739762	0.965233
202620	PID_THROMBIN_PAR4_PATHWAY	1.26802	-0.193649	0.491049	0.54425	0.927337
202620	PID_TNF_PATHWAY	0.880945	-0.315975	0.487713	0.405191	0.889273
202620	PID_TOLL_ENDOGENOUS_PATHWAY	0.826493	-0.37705	0.481052	0.19925	0.78388
202620	PID_TRAIL_PATHWAY	0.389511	-0.0306191	0.502662	0.85686	0.98473
202620	PID_TRKR_PATHWAY	0.926014	-0.520382	0.48675	0.369358	0.875087
202620	PID_TXA2PATHWAY	0.791806	0.41056	0.515323	0.299219	0.840288
202620	PID_UPA_UPAR_PATHWAY	1.24732	0.0172896	0.501973	0.893682	0.990343
202620	PID_VEGFR1_2_PATHWAY	1.15273	0.293134	0.507922	0.591499	0.934688
202620	PID_VEGFR1_PATHWAY	1.36847	0.00325039	0.494908	0.730144	0.96336
202620	PID_VEGF_VEGFR_PATHWAY	0.786441	-0.486016	0.484124	0.282134	0.833768
202620	PID_WNT_CANONICAL_PATHWAY	0.596844	-0.155468	0.495366	0.75355	0.968151
202620	PID_WNT_NONCANONICAL_PATHWAY	0.805107	0.162984	0.502607	0.859787	0.985122
202620	PID_WNT_SIGNALING_PATHWAY	0.666085	0.13556	0.509767	0.508175	0.920343
203790	PID_A6B1_A6B4_INTEGRIN_PATHWAY	1.30412	-0.133772	0.490121	0.674095	0.952437
203790	PID_AJDISS_2PATHWAY	0.869923	-0.145965	0.486261	0.55865	0.92889
203790	PID_ALK1_PATHWAY	0.930802	-0.2541	0.490459	0.684659	0.955863
203790	PID_ALK2_PATHWAY	1.10277	-0.148836	0.489068	0.641697	0.945986
203790	PID_ALPHA_SYNUCLEIN_PATHWAY	1.0532	0.58183	0.516152	0.491739	0.914353
203790	PID_AMB2_NEUTROPHILS_PATHWAY	1.48769	0.293337	0.510937	0.641523	0.945986
203790	PID_ANGIOPOIETIN_RECEPTOR_PATHWAY	1.19384	0.122043	0.503284	0.888842	0.989693
203790	PID_ANTHRAX_PATHWAY	0.661915	-0.522589	0.481596	0.433398	0.899894
203790	PID_AP1_PATHWAY	1.1444	0.17578	0.499337	0.977478	0.997842
203790	PID_ARF6_DOWNSTREAM_PATHWAY	1.3073	0.0771274	0.502372	0.919566	0.992732
203790	PID_ARF6_PATHWAY	0.392088	0.0127533	0.505888	0.802091	0.976248
203790	PID_ARF6_TRAFFICKING_PATHWAY	0.959516	0.0689065	0.506714	0.775028	0.971574
203790	PID_ARF_3PATHWAY	1.5884	0.249194	0.513499	0.565546	0.930451
203790	PID_AR_NONGENOMIC_PATHWAY	0.873369	0.321539	0.50599	0.798754	0.976031
203790	PID_AR_PATHWAY	1.16179	-0.079399	0.49245	0.747923	0.967283
203790	PID_AR_TF_PATHWAY	0.944582	-0.714671	0.472655	0.244418	0.81463
203790	PID_ATF2_PATHWAY	0.883517	-0.515605	0.475594	0.29885	0.839986
203790	PID_ATM_PATHWAY	0.665255	-0.153541	0.48042	0.404572	0.889178
203790	PID_ATR_PATHWAY	0.508158	0.213561	0.510523	0.654192	0.947793
203790	PID_AURORA_A_PATHWAY	0.786363	-0.0557045	0.492702	0.756061	0.968385
203790	PID_AURORA_B_PATHWAY	1.00474	-0.428535	0.487869	0.605589	0.937327
203790	PID_AVB3_INTEGRIN_PATHWAY	1.48774	-0.23638	0.504398	0.851498	0.984436
203790	PID_AVB3_OPN_PATHWAY	1.24999	0.174918	0.504072	0.862391	0.985873
203790	PID_BARD1_PATHWAY	0.995515	0.370785	0.511609	0.621203	0.940966
203790	PID_BCR_5PATHWAY	0.722643	-0.523198	0.477635	0.341092	0.862288
203790	PID_BETA_CATENIN_DEG_PATHWAY	0.761297	-0.796492	0.481262	0.425078	0.896815
203790	PID_BETA_CATENIN_NUC_PATHWAY	0.99018	-0.262621	0.498771	0.958294	0.996341
203790	PID_BMP_PATHWAY	0.580836	-0.234848	0.502071	0.929759	0.993528
203790	PID_CASPASE_PATHWAY	0.929699	0.386655	0.499883	0.996018	0.99993
203790	PID_CD40_PATHWAY	0.682695	0.314796	0.510995	0.63977	0.945726
203790	PID_CD8_TCR_DOWNSTREAM_PATHWAY	1.13599	-0.340079	0.47582	0.303341	0.843811
203790	PID_CD8_TCR_PATHWAY	0.89824	0.110657	0.49748	0.91458	0.99244
203790	PID_CDC42_PATHWAY	1.06326	0.231487	0.513014	0.579609	0.932622
203790	PID_CDC42_REG_PATHWAY	0.583167	-0.106859	0.486668	0.570364	0.930753
203790	PID_CERAMIDE_PATHWAY	0.833261	0.170795	0.49711	0.902082	0.99164
203790	PID_CIRCADIAN_PATHWAY	0.452604	0.155845	0.503441	0.883564	0.989598
203790	PID_CMYB_PATHWAY	1.06525	0.762259	0.533368	0.155491	0.746059
203790	PID_CONE_PATHWAY	-0.214698	-0.539744	0.488418	0.622017	0.94119
203790	PID_CXCR3_PATHWAY	0.605148	-0.279388	0.490514	0.68638	0.95613
203790	PID_CXCR4_PATHWAY	0.898737	-0.512322	0.479238	0.37682	0.876547
203790	PID_DELTA_NP63_PATHWAY	0.959438	-0.338165	0.486396	0.562539	0.92969
203790	PID_DNA_PK_PATHWAY	1.0429	0.455575	0.511321	0.629862	0.942863
203790	PID_E2F_PATHWAY	0.621287	-0.0520381	0.494284	0.807779	0.977859
203790	PID_ECADHERIN_KERATINOCYTE_PATHWAY	1.16076	0.268818	0.511002	0.639544	0.945726
203790	PID_ECADHERIN_NASCENT_AJ_PATHWAY	1.33505	0.589637	0.523077	0.32593	0.852589
203790	PID_ECADHERIN_STABILIZATION_PATHWAY	1.30796	-0.0118942	0.492597	0.752661	0.968035
203790	PID_ENDOTHELIN_PATHWAY	0.872722	-0.0723603	0.497665	0.920827	0.992932
203790	PID_EPHA2_FWD_PATHWAY	1.08611	0.848283	0.5295	0.209208	0.788906
203790	PID_EPHA_FWDPATHWAY	0.727631	-0.270404	0.486216	0.557378	0.928515
203790	PID_EPHB_FWD_PATHWAY	0.869511	-0.300084	0.486144	0.555327	0.928244
203790	PID_EPHRINB_REV_PATHWAY	0.637639	-0.465696	0.475484	0.296684	0.838585
203790	PID_EPO_PATHWAY	0.591876	-0.320553	0.486333	0.56074	0.929387
203790	PID_ERA_GENOMIC_PATHWAY	1.02016	-0.808993	0.47589	0.304762	0.843811
203790	PID_ERBB1_DOWNSTREAM_PATHWAY	1.11081	0.0189492	0.504275	0.855618	0.984527
203790	PID_ERBB1_INTERNALIZATION_PATHWAY	0.806264	0.266104	0.515293	0.515062	0.92106
203790	PID_ERBB1_RECEPTOR_PROXIMAL_PATHWAY	0.859963	-0.0822687	0.499408	0.979887	0.998469
203790	PID_ERBB2_ERBB3_PATHWAY	0.832406	-0.202292	0.493363	0.777547	0.972074
203790	PID_ERBB4_PATHWAY	0.658748	0.0865662	0.496649	0.88659	0.989636
203790	PID_ERBB_NETWORK_PATHWAY	0.727462	0.0757709	0.505966	0.799531	0.976031
203790	PID_ERB_GENOMIC_PATHWAY	0.881728	-0.0517476	0.497921	0.929498	0.993528
203790	PID_ER_NONGENOMIC_PATHWAY	0.839248	-0.354647	0.482967	0.468415	0.907317
203790	PID_FAK_PATHWAY	1.33781	0.118406	0.509714	0.679258	0.954844
203790	PID_FANCONI_PATHWAY	0.256494	0.10889	0.508899	0.704819	0.958634
203790	PID_FAS_PATHWAY	0.502452	0.329809	0.508248	0.725517	0.962463
203790	PID_FCER1_PATHWAY	0.894362	-0.45027	0.480624	0.4095	0.890395
203790	PID_FGF_PATHWAY	0.679281	-0.230146	0.490437	0.683964	0.955863
203790	PID_FOXM1_PATHWAY	0.417359	-0.405837	0.486787	0.573821	0.931704
203790	PID_FOXO_PATHWAY	1.10709	-0.335486	0.487026	0.580755	0.932792
203790	PID_FRA_PATHWAY	1.06925	0.138858	0.498648	0.954119	0.995626
203790	PID_GLYPICAN_1PATHWAY	1.34716	-0.117093	0.486286	0.559392	0.929085
203790	PID_GMCSF_PATHWAY	0.97964	-0.483637	0.484791	0.517359	0.921181
203790	PID_HDAC_CLASSIII_PATHWAY	1.02572	0.176785	0.501249	0.957617	0.996307
203790	PID_HDAC_CLASSII_PATHWAY	1.17714	0.176101	0.499081	0.968812	0.99704
203790	PID_HDAC_CLASSI_PATHWAY	0.839229	0.264426	0.50693	0.768014	0.970142
203790	PID_HEDGEHOG_2PATHWAY	0.245705	-0.173497	0.490049	0.671881	0.952403
203790	PID_HEDGEHOG_GLI_PATHWAY	0.809851	-0.16132	0.479718	0.387934	0.882204
203790	PID_HES_HEY_PATHWAY	1.04573	0.175743	0.505464	0.816086	0.978289
203790	PID_HIF1A_PATHWAY	1.73765	-0.618702	0.462718	0.112511	0.691849
203790	PID_HIF1_TFPATHWAY	1.01222	-0.802539	0.467439	0.165732	0.753849
203790	PID_HIF2PATHWAY	1.06554	0.350246	0.504864	0.83598	0.982012
203790	PID_HIV_NEF_PATHWAY	0.698258	0.856083	0.514347	0.541393	0.926803
203790	PID_HNF3A_PATHWAY	0.953923	-0.618961	0.476916	0.325787	0.852408
203790	PID_HNF3B_PATHWAY	0.90631	0.72368	0.524779	0.291537	0.837506
203790	PID_IFNG_PATHWAY	0.687123	-0.7295	0.488341	0.619704	0.940835
203790	PID_IGF1_PATHWAY	1.13885	-0.695337	0.470224	0.20499	0.785964
203790	PID_IL12_2PATHWAY	0.873073	0.182847	0.512817	0.58535	0.933435
203790	PID_IL12_STAT4_PATHWAY	0.742206	-0.663792	0.46991	0.200241	0.784185
203790	PID_IL1_PATHWAY	0.617811	-1.06172	0.457593	0.0710478	0.618125
203790	PID_IL23_PATHWAY	0.582407	0.182858	0.502365	0.919806	0.992739
203790	PID_IL27_PATHWAY	0.604257	-0.592007	0.482697	0.461405	0.906206
203790	PID_IL2_1PATHWAY	0.901939	-0.765755	0.478542	0.361038	0.873229
203790	PID_IL2_PI3K_PATHWAY	1.40026	0.268254	0.507789	0.740243	0.965233
203790	PID_IL2_STAT5_PATHWAY	0.869959	0.360538	0.505046	0.829923	0.980849
203790	PID_IL3_PATHWAY	0.961904	0.195419	0.504166	0.859246	0.985082
203790	PID_IL4_2PATHWAY	1.03036	-0.48452	0.484008	0.496043	0.915434
203790	PID_IL5_PATHWAY	0.782939	0.00660742	0.498066	0.934387	0.993975
203790	PID_IL6_7_PATHWAY	1.13828	-0.937587	0.465557	0.142604	0.733915
203790	PID_IL8_CXCR1_PATHWAY	0.716619	-0.0859099	0.503358	0.886331	0.989636
203790	PID_IL8_CXCR2_PATHWAY	0.754248	0.479284	0.512092	0.606742	0.937629
203790	PID_ILK_PATHWAY	1.49844	0.35617	0.497229	0.906098	0.991893
203790	PID_INSULIN_GLUCOSE_PATHWAY	1.38484	0.50847	0.51969	0.401958	0.887972
203790	PID_INSULIN_PATHWAY	0.830055	-0.482579	0.48063	0.40963	0.890395
203790	PID_INTEGRIN1_PATHWAY	1.48036	-0.384442	0.481712	0.43628	0.900072
203790	PID_INTEGRIN2_PATHWAY	0.619398	-1.64247	0.453967	0.0500539	0.552023
203790	PID_INTEGRIN3_PATHWAY	1.73209	0.536207	0.526053	0.267432	0.82862
203790	PID_INTEGRIN4_PATHWAY	0.624663	-0.382029	0.488493	0.624255	0.941815
203790	PID_INTEGRIN5_PATHWAY	0.839393	-0.0616103	0.488103	0.612561	0.939195
203790	PID_INTEGRIN_A4B1_PATHWAY	1.52139	-0.391808	0.494743	0.82295	0.979873
203790	PID_INTEGRIN_A9B1_PATHWAY	0.990719	-0.682989	0.477428	0.336639	0.859752
203790	PID_INTEGRIN_CS_PATHWAY	0.807657	-0.49245	0.478763	0.365988	0.873929
203790	PID_KIT_PATHWAY	0.751881	-0.880673	0.476494	0.317027	0.848078
203790	PID_LIS1_PATHWAY	1.30877	-0.972722	0.464977	0.136002	0.725964
203790	PID_LKB1_PATHWAY	0.88448	-0.0330693	0.491086	0.704351	0.958601
203790	PID_LPA4_PATHWAY	0.250847	-0.245712	0.485715	0.543137	0.927283
203790	PID_LYMPH_ANGIOGENESIS_PATHWAY	1.45202	-0.50655	0.489978	0.669671	0.952361
203790	PID_LYSOPHOSPHOLIPID_PATHWAY	0.712917	0.173591	0.513323	0.570644	0.930753
203790	PID_MAPK_TRK_PATHWAY	0.649763	0.00451678	0.495257	0.840017	0.982641
203790	PID_MET_PATHWAY	0.933059	-0.364556	0.486318	0.560307	0.929325
203790	PID_MTOR_4PATHWAY	1.09106	-1.2214	0.447416	0.0251974	0.430712
203790	PID_MYC_ACTIV_PATHWAY	1.29546	0.193831	0.508815	0.707478	0.95926
203790	PID_MYC_PATHWAY	0.67822	-0.230643	0.495738	0.856027	0.984698
203790	PID_MYC_REPRESS_PATHWAY	1.15118	-0.140947	0.498261	0.940996	0.994469
203790	PID_NCADHERIN_PATHWAY	1.23995	-0.0838734	0.488126	0.613242	0.939411
203790	PID_NECTIN_PATHWAY	1.26831	0.584912	0.514519	0.536561	0.925324
203790	PID_NEPHRIN_NEPH1_PATHWAY	0.688513	-0.837666	0.469866	0.199585	0.78388
203790	PID_NETRIN_PATHWAY	1.18234	-0.00917402	0.500677	0.977004	0.997761
203790	PID_NFAT_3PATHWAY	1.20243	0.227255	0.506748	0.773941	0.971184
203790	PID_NFAT_TFPATHWAY	0.732912	0.553986	0.517051	0.467961	0.907317
203790	PID_NFKAPPAB_ATYPICAL_PATHWAY	0.91585	0.88454	0.521407	0.362161	0.873229
203790	PID_NFKAPPAB_CANONICAL_PATHWAY	1.2502	-0.154257	0.48506	0.524818	0.922208
203790	PID_NOTCH_PATHWAY	0.938895	-0.581911	0.481212	0.423854	0.896281
203790	PID_P38_ALPHA_BETA_DOWNSTREAM_PATHWAY	0.687363	0.80545	0.531164	0.184651	0.774536
203790	PID_P38_ALPHA_BETA_PATHWAY	0.660034	0.489662	0.511606	0.621288	0.940966
203790	PID_P38_GAMMA_DELTA_PATHWAY	0.70378	0.328945	0.516091	0.493376	0.914353
203790	PID_P38_MK2_PATHWAY	1.48299	0.631834	0.521377	0.362839	0.873229
203790	PID_P38_MKK3_6PATHWAY	0.734567	0.643839	0.513439	0.567295	0.930469
203790	PID_P53_DOWNSTREAM_PATHWAY	0.729436	-0.294498	0.495336	0.842617	0.983205
203790	PID_P53_REGULATION_PATHWAY	0.986015	0.365271	0.508323	0.723116	0.961792
203790	PID_P73PATHWAY	0.786438	0.286901	0.507536	0.748373	0.967283
203790	PID_P75_NTR_PATHWAY	0.80941	-0.332862	0.482941	0.467753	0.907212
203790	PID_PDGFRA_PATHWAY	1.01494	-0.668476	0.466223	0.150486	0.74277
203790	PID_PDGFRB_PATHWAY	1.17487	0.139906	0.501836	0.937725	0.994064
203790	PID_PI3KCI_AKT_PATHWAY	1.41613	-0.113947	0.48728	0.588197	0.933612
203790	PID_PI3KCI_PATHWAY	0.992218	-0.306556	0.493472	0.781101	0.972853
203790	PID_PI3K_PLC_TRK_PATHWAY	1.02283	-0.547617	0.476574	0.318678	0.848809
203790	PID_PLK1_PATHWAY	0.608147	-0.770374	0.480769	0.413014	0.891258
203790	PID_PRL_SIGNALING_EVENTS_PATHWAY	1.61079	0.676853	0.525559	0.276605	0.830792
203790	PID_PS1_PATHWAY	0.796747	-0.201311	0.500262	0.991102	0.999521
203790	PID_PTP1B_PATHWAY	0.980697	0.652145	0.510311	0.660718	0.949837
203790	PID_RAC1_PATHWAY	1.33305	-0.360991	0.496577	0.884157	0.989598
203790	PID_RAC1_REG_PATHWAY	0.715516	0.220085	0.506647	0.777212	0.972009
203790	PID_RANBP2_PATHWAY	1.54465	0.217119	0.512997	0.580091	0.932792
203790	PID_RAS_PATHWAY	1.02659	-0.127693	0.496692	0.888037	0.989693
203790	PID_RB_1PATHWAY	0.727822	-0.147485	0.487495	0.594515	0.935456
203790	PID_REELIN_PATHWAY	0.751262	-0.198554	0.488255	0.617097	0.940489
203790	PID_REG_GR_PATHWAY	0.924269	-0.982014	0.452753	0.0443059	0.527786
203790	PID_RETINOIC_ACID_PATHWAY	0.644496	-0.550581	0.482994	0.469137	0.907501
203790	PID_RET_PATHWAY	0.911251	-0.50115	0.479808	0.390051	0.883676
203790	PID_RHOA_PATHWAY	1.14448	-0.874698	0.467848	0.171122	0.760032
203790	PID_RHOA_REG_PATHWAY	0.701936	-0.755468	0.475168	0.29049	0.83704
203790	PID_RHODOPSIN_PATHWAY	0.11612	-0.932578	0.470014	0.2018	0.785023
203790	PID_RXR_VDR_PATHWAY	0.382025	-0.67983	0.469691	0.196988	0.782408
203790	PID_S1P_META_PATHWAY	0.709228	0.30914	0.504484	0.848646	0.984436
203790	PID_S1P_S1P1_PATHWAY	1.26297	1.08927	0.532535	0.166069	0.754405
203790	PID_S1P_S1P2_PATHWAY	1.00183	-1.14873	0.463488	0.120132	0.704345
203790	PID_S1P_S1P3_PATHWAY	1.01124	0.350171	0.516314	0.487409	0.912538
203790	PID_S1P_S1P4_PATHWAY	0.762599	-0.203137	0.495273	0.84052	0.982695
203790	PID_SHP2_PATHWAY	0.861036	-0.302125	0.49467	0.820507	0.979151
203790	PID_SMAD2_3NUCLEAR_PATHWAY	0.847611	-0.00444928	0.501967	0.933268	0.993712
203790	PID_SMAD2_3PATHWAY	1.00945	-0.34602	0.488703	0.630612	0.942915
203790	PID_SYNDECAN_1_PATHWAY	1.49	-0.348641	0.492017	0.733986	0.964305
203790	PID_SYNDECAN_2_PATHWAY	1.35979	0.00510577	0.500413	0.985973	0.99919
203790	PID_SYNDECAN_3_PATHWAY	0.737184	-0.209056	0.487758	0.602282	0.937177
203790	PID_SYNDECAN_4_PATHWAY	1.76997	-0.392261	0.486003	0.5513	0.927709
203790	PID_TAP63_PATHWAY	0.775255	0.361096	0.518496	0.431102	0.899445
203790	PID_TCPTP_PATHWAY	1.00692	-0.390527	0.481412	0.428798	0.898402
203790	PID_TCR_CALCIUM_PATHWAY	0.815985	0.356725	0.507463	0.750728	0.967737
203790	PID_TCR_JNK_PATHWAY	0.723538	-0.766179	0.477382	0.335664	0.859373
203790	PID_TCR_PATHWAY	0.714557	-0.215721	0.483345	0.478361	0.910062
203790	PID_TCR_RAS_PATHWAY	1.03886	-0.271925	0.491208	0.708218	0.95926
203790	PID_TELOMERASE_PATHWAY	1.08147	0.0882624	0.503601	0.878166	0.988792
203790	PID_TGFBR_PATHWAY	1.01191	-0.628107	0.480364	0.403233	0.888631
203790	PID_THROMBIN_PAR1_PATHWAY	0.930295	-1.03744	0.467086	0.161202	0.75017
203790	PID_THROMBIN_PAR4_PATHWAY	1.21293	-1.5409	0.449462	0.0314534	0.469001
203790	PID_TNF_PATHWAY	0.890158	0.0371005	0.486653	0.569944	0.930608
203790	PID_TOLL_ENDOGENOUS_PATHWAY	0.824471	-0.450178	0.477535	0.338944	0.861177
203790	PID_TRAIL_PATHWAY	0.375416	-0.574716	0.481	0.418651	0.894401
203790	PID_TRKR_PATHWAY	0.925275	-0.557557	0.488502	0.624521	0.941815
203790	PID_TXA2PATHWAY	0.781375	-0.0166497	0.497142	0.903177	0.991654
203790	PID_UPA_UPAR_PATHWAY	1.24268	-0.128329	0.502584	0.912434	0.99244
203790	PID_VEGFR1_2_PATHWAY	1.15173	0.25678	0.501027	0.965118	0.99671
203790	PID_VEGFR1_PATHWAY	1.36374	-0.138022	0.487445	0.593046	0.935129
203790	PID_VEGF_VEGFR_PATHWAY	0.825769	0.330437	0.506058	0.796506	0.976031
203790	PID_WNT_CANONICAL_PATHWAY	0.598833	-0.0849793	0.491872	0.72936	0.963358
203790	PID_WNT_NONCANONICAL_PATHWAY	0.798102	-0.109384	0.493293	0.77526	0.97162
203790	PID_WNT_SIGNALING_PATHWAY	0.658052	-0.0883585	0.497801	0.925441	0.993089
204320	PID_A6B1_A6B4_INTEGRIN_PATHWAY	1.31612	0.378104	0.516292	0.644602	0.946748
204320	PID_AJDISS_2PATHWAY	0.885808	0.478687	0.516255	0.645361	0.946748
204320	PID_ALK1_PATHWAY	0.903948	-1.0947	0.472364	0.433937	0.899894
204320	PID_ALK2_PATHWAY	1.12137	0.183003	0.509464	0.78873	0.974423
204320	PID_ALPHA_SYNUCLEIN_PATHWAY	1.01327	-0.810629	0.470599	0.405172	0.889273
204320	PID_AMB2_NEUTROPHILS_PATHWAY	1.43844	-1.34777	0.439475	0.0865936	0.650314
204320	PID_ANGIOPOIETIN_RECEPTOR_PATHWAY	1.17998	-0.317753	0.487288	0.718906	0.960849
204320	PID_ANTHRAX_PATHWAY	0.6719	-0.262669	0.489186	0.75948	0.968816
204320	PID_AP1_PATHWAY	1.11844	-0.85796	0.46647	0.342454	0.863371
204320	PID_ARF6_DOWNSTREAM_PATHWAY	1.3545	1.57112	0.558013	0.100477	0.671881
204320	PID_ARF6_PATHWAY	0.423338	1.12906	0.547861	0.175385	0.765309
204320	PID_ARF6_TRAFFICKING_PATHWAY	0.95983	0.0793475	0.50476	0.892795	0.99008
204320	PID_ARF_3PATHWAY	1.64177	1.59196	0.57394	0.0363053	0.491187
204320	PID_AR_NONGENOMIC_PATHWAY	0.858778	-0.182159	0.504646	0.895362	0.990478
204320	PID_AR_PATHWAY	1.15214	-0.453122	0.476974	0.514437	0.92106
204320	PID_AR_TF_PATHWAY	0.935866	-1.01927	0.466025	0.336086	0.85954
204320	PID_ATF2_PATHWAY	0.876917	-0.760157	0.462844	0.292803	0.837599
204320	PID_ATM_PATHWAY	0.639389	-0.821101	0.470109	0.397387	0.886513
204320	PID_ATR_PATHWAY	0.503353	0.116668	0.492548	0.832893	0.98151
204320	PID_AURORA_A_PATHWAY	0.765121	-0.773086	0.459437	0.250772	0.817346
204320	PID_AURORA_B_PATHWAY	1.00414	-0.44575	0.472373	0.434087	0.899894
204320	PID_AVB3_INTEGRIN_PATHWAY	1.52238	0.933107	0.563409	0.0726022	0.620935
204320	PID_AVB3_OPN_PATHWAY	1.27908	1.16692	0.534825	0.324125	0.8508
204320	PID_BARD1_PATHWAY	0.930481	-0.807265	0.43263	0.0564619	0.570954
204320	PID_BCR_5PATHWAY	0.74558	0.255634	0.503585	0.919148	0.992732
204320	PID_BETA_CATENIN_DEG_PATHWAY	0.778187	-0.200282	0.499673	0.992631	0.999782
204320	PID_BETA_CATENIN_NUC_PATHWAY	0.977897	-0.88728	0.474299	0.466812	0.907036
204320	PID_BMP_PATHWAY	0.598169	0.283011	0.517509	0.620091	0.940924
204320	PID_CASPASE_PATHWAY	0.902159	-1.00411	0.448852	0.147573	0.740493
204320	PID_CD40_PATHWAY	0.671648	0.0699654	0.493495	0.853881	0.984436
204320	PID_CD8_TCR_DOWNSTREAM_PATHWAY	1.1503	0.0827086	0.497591	0.945619	0.994831
204320	PID_CD8_TCR_PATHWAY	0.922154	0.99485	0.525841	0.464393	0.906921
204320	PID_CDC42_PATHWAY	1.05949	0.0664868	0.525123	0.476887	0.909887
204320	PID_CDC42_REG_PATHWAY	0.574292	-0.360774	0.489533	0.766974	0.969881
204320	PID_CERAMIDE_PATHWAY	0.801191	-0.989757	0.448602	0.145605	0.737507
204320	PID_CIRCADIAN_PATHWAY	0.463743	0.388578	0.510372	0.769022	0.970451
204320	PID_CMYB_PATHWAY	1.04385	-0.213482	0.483658	0.643582	0.946631
204320	PID_CONE_PATHWAY	-0.197167	-0.0478304	0.513157	0.709504	0.95926
204320	PID_CXCR3_PATHWAY	0.595285	-0.658151	0.472915	0.443173	0.901129
204320	PID_CXCR4_PATHWAY	0.89034	-0.912139	0.478321	0.539351	0.926023
204320	PID_DELTA_NP63_PATHWAY	0.967424	-0.0267499	0.50833	0.813551	0.978023
204320	PID_DNA_PK_PATHWAY	1.01571	-0.224924	0.478812	0.548585	0.927561
204320	PID_E2F_PATHWAY	0.598398	-0.622275	0.460642	0.265126	0.826375
204320	PID_ECADHERIN_KERATINOCYTE_PATHWAY	1.17946	0.811799	0.531407	0.373883	0.875087
204320	PID_ECADHERIN_NASCENT_AJ_PATHWAY	1.29502	-0.808126	0.470737	0.407377	0.889942
204320	PID_ECADHERIN_STABILIZATION_PATHWAY	1.28135	-0.718768	0.47128	0.416135	0.893099
204320	PID_ENDOTHELIN_PATHWAY	0.871375	-0.131289	0.485915	0.690054	0.956756
204320	PID_EPHA2_FWD_PATHWAY	1.11405	1.71754	0.546118	0.191641	0.778889
204320	PID_EPHA_FWDPATHWAY	0.731614	-0.168183	0.490445	0.786751	0.974013
204320	PID_EPHB_FWD_PATHWAY	0.871058	-0.24219	0.487094	0.714819	0.960498
204320	PID_EPHRINB_REV_PATHWAY	0.665355	0.348021	0.500636	0.985647	0.99919
204320	PID_EPO_PATHWAY	0.584012	-0.556208	0.471578	0.420981	0.895096
204320	PID_ERA_GENOMIC_PATHWAY	1.02475	-0.599914	0.481412	0.598691	0.936838
204320	PID_ERBB1_DOWNSTREAM_PATHWAY	1.12115	0.5725	0.520168	0.567989	0.930469
204320	PID_ERBB1_INTERNALIZATION_PATHWAY	0.797003	-0.064894	0.495504	0.898709	0.991147
204320	PID_ERBB1_RECEPTOR_PROXIMAL_PATHWAY	0.866921	0.148193	0.506994	0.843023	0.983205
204320	PID_ERBB2_ERBB3_PATHWAY	0.836578	-0.0400135	0.498043	0.955813	0.996063
204320	PID_ERBB4_PATHWAY	0.648169	-0.201659	0.492917	0.841055	0.982911
204320	PID_ERBB_NETWORK_PATHWAY	0.721461	-0.0620413	0.497586	0.945517	0.994831
204320	PID_ERB_GENOMIC_PATHWAY	0.835128	-1.4901	0.453799	0.190842	0.777988
204320	PID_ER_NONGENOMIC_PATHWAY	0.82996	-0.752528	0.476071	0.498082	0.915959
204320	PID_FAK_PATHWAY	1.34008	0.181216	0.513859	0.694777	0.956756
204320	PID_FANCONI_PATHWAY	0.232958	-0.354564	0.470807	0.408493	0.890018
204320	PID_FAS_PATHWAY	0.471159	-0.793166	0.466228	0.338979	0.861177
204320	PID_FCER1_PATHWAY	0.936271	0.836093	0.53102	0.379801	0.877557
204320	PID_FGF_PATHWAY	0.681794	-0.136753	0.493762	0.859807	0.985122
204320	PID_FOXM1_PATHWAY	0.424771	-0.162947	0.485805	0.687758	0.956672
204320	PID_FOXO_PATHWAY	1.0949	-0.809628	0.469161	0.382587	0.878829
204320	PID_FRA_PATHWAY	1.05334	-0.406561	0.470957	0.410907	0.890635
204320	PID_GLYPICAN_1PATHWAY	1.30519	-1.08412	0.460452	0.262826	0.825396
204320	PID_GMCSF_PATHWAY	0.981241	-0.430358	0.489706	0.770709	0.970701
204320	PID_HDAC_CLASSIII_PATHWAY	1.01785	-0.0916139	0.495445	0.897396	0.990951
204320	PID_HDAC_CLASSII_PATHWAY	1.16933	-0.09783	0.495718	0.903502	0.991654
204320	PID_HDAC_CLASSI_PATHWAY	0.811562	-0.861144	0.461216	0.272156	0.830536
204320	PID_HEDGEHOG_2PATHWAY	0.275481	0.956605	0.514221	0.687221	0.956551
204320	PID_HEDGEHOG_GLI_PATHWAY	0.809879	-0.160166	0.496464	0.920262	0.992769
204320	PID_HES_HEY_PATHWAY	1.02198	-0.588939	0.488216	0.738648	0.965233
204320	PID_HIF1A_PATHWAY	1.75944	0.0302979	0.502412	0.945561	0.994831
204320	PID_HIF1_TFPATHWAY	1.03392	0.0722213	0.511032	0.754778	0.968377
204320	PID_HIF2PATHWAY	1.03142	-0.84689	0.474131	0.463903	0.906746
204320	PID_HIV_NEF_PATHWAY	0.65491	-0.310348	0.464549	0.315512	0.846995
204320	PID_HNF3A_PATHWAY	0.965124	-0.257418	0.515577	0.659202	0.949421
204320	PID_HNF3B_PATHWAY	0.851223	-0.749712	0.472715	0.439809	0.90036
204320	PID_IFNG_PATHWAY	0.703247	-0.252976	0.498299	0.961596	0.99671
204320	PID_IGF1_PATHWAY	1.17842	0.697296	0.509403	0.790078	0.974846
204320	PID_IL12_2PATHWAY	0.865826	-0.0610912	0.497338	0.93993	0.994469
204320	PID_IL12_STAT4_PATHWAY	0.752156	-0.460642	0.495953	0.908776	0.99238
204320	PID_IL1_PATHWAY	0.676013	1.22657	0.542785	0.225753	0.802354
204320	PID_IL23_PATHWAY	0.575702	-0.0439583	0.494687	0.880437	0.989155
204320	PID_IL27_PATHWAY	0.622247	-0.0508403	0.50492	0.88922	0.989693
204320	PID_IL2_1PATHWAY	0.914918	-0.301868	0.494951	0.886324	0.989636
204320	PID_IL2_PI3K_PATHWAY	1.39549	0.107739	0.507683	0.827802	0.98033
204320	PID_IL2_STAT5_PATHWAY	0.862721	0.174163	0.498713	0.970929	0.997223
204320	PID_IL3_PATHWAY	0.92203	-0.988956	0.47237	0.434044	0.899894
204320	PID_IL4_2PATHWAY	1.0768	0.966615	0.530053	0.394829	0.885784
204320	PID_IL5_PATHWAY	0.809007	0.590193	0.506993	0.843066	0.983205
204320	PID_IL6_7_PATHWAY	1.16231	-0.290475	0.486098	0.693874	0.956756
204320	PID_IL8_CXCR1_PATHWAY	0.737811	0.515906	0.523627	0.503523	0.918571
204320	PID_IL8_CXCR2_PATHWAY	0.757146	0.579429	0.519781	0.575442	0.932037
204320	PID_ILK_PATHWAY	1.48809	-0.0580743	0.501313	0.970362	0.997188
204320	PID_INSULIN_GLUCOSE_PATHWAY	1.33736	-0.845347	0.452347	0.177269	0.767282
204320	PID_INSULIN_PATHWAY	0.842291	-0.0761917	0.501088	0.975422	0.997729
204320	PID_INTEGRIN1_PATHWAY	1.51733	0.898636	0.542994	0.223491	0.799984
204320	PID_INTEGRIN2_PATHWAY	0.621064	-1.59172	0.452427	0.177996	0.768533
204320	PID_INTEGRIN3_PATHWAY	1.7232	0.249115	0.51199	0.734248	0.964309
204320	PID_INTEGRIN4_PATHWAY	0.688642	0.875686	0.532453	0.358171	0.872215
204320	PID_INTEGRIN5_PATHWAY	0.810175	-1.02876	0.475626	0.490125	0.913915
204320	PID_INTEGRIN_A4B1_PATHWAY	1.54188	0.285437	0.505467	0.876986	0.988785
204320	PID_INTEGRIN_A9B1_PATHWAY	0.997269	-0.451053	0.491784	0.816056	0.978285
204320	PID_INTEGRIN_CS_PATHWAY	0.7991	-0.739765	0.475534	0.488486	0.912898
204320	PID_KIT_PATHWAY	0.77052	-0.258409	0.493686	0.858117	0.984865
204320	PID_LIS1_PATHWAY	1.32463	-0.34721	0.488167	0.737602	0.965233
204320	PID_LKB1_PATHWAY	0.888285	0.132804	0.493535	0.854768	0.984436
204320	PID_LPA4_PATHWAY	0.261416	0.0287217	0.492179	0.824763	0.98033
204320	PID_LYMPH_ANGIOGENESIS_PATHWAY	1.46675	-0.0631797	0.505858	0.868281	0.986993
204320	PID_LYSOPHOSPHOLIPID_PATHWAY	0.705072	-0.202259	0.487642	0.72642	0.962463
204320	PID_MAPK_TRK_PATHWAY	0.662597	0.384805	0.514389	0.683723	0.955863
204320	PID_MET_PATHWAY	0.94262	-0.000870481	0.509602	0.785741	0.973822
204320	PID_MTOR_4PATHWAY	1.10646	-0.454168	0.47653	0.506365	0.919635
204320	PID_MYC_ACTIV_PATHWAY	1.27639	-0.256242	0.477381	0.5219	0.921553
204320	PID_MYC_PATHWAY	0.652706	-1.03893	0.456904	0.222397	0.798593
204320	PID_MYC_REPRESS_PATHWAY	1.14507	-0.420528	0.491325	0.805975	0.97769
204320	PID_NCADHERIN_PATHWAY	1.22866	-0.443501	0.497878	0.952109	0.995135
204320	PID_NECTIN_PATHWAY	1.20162	-1.16146	0.45527	0.205349	0.785964
204320	PID_NEPHRIN_NEPH1_PATHWAY	0.731941	0.66081	0.526041	0.460949	0.905996
204320	PID_NETRIN_PATHWAY	1.17276	-0.305171	0.481419	0.598831	0.936852
204320	PID_NFAT_3PATHWAY	1.16295	-1.24275	0.454338	0.196071	0.781793
204320	PID_NFAT_TFPATHWAY	0.732856	0.552379	0.510557	0.765026	0.969648
204320	PID_NFKAPPAB_ATYPICAL_PATHWAY	0.847302	-0.66509	0.461795	0.279387	0.832825
204320	PID_NFKAPPAB_CANONICAL_PATHWAY	1.29844	1.06728	0.52792	0.429238	0.898771
204320	PID_NOTCH_PATHWAY	0.948655	-0.149247	0.497237	0.937652	0.994064
204320	PID_P38_ALPHA_BETA_DOWNSTREAM_PATHWAY	0.657235	-0.47147	0.490775	0.793956	0.975661
204320	PID_P38_ALPHA_BETA_PATHWAY	0.629276	-0.542418	0.481512	0.600656	0.937177
204320	PID_P38_GAMMA_DELTA_PATHWAY	0.704115	0.337819	0.496223	0.914835	0.99244
204320	PID_P38_MK2_PATHWAY	1.46797	0.178805	0.506061	0.863748	0.986316
204320	PID_P38_MKK3_6PATHWAY	0.730185	0.478913	0.516364	0.643137	0.946488
204320	PID_P53_DOWNSTREAM_PATHWAY	0.709162	-1.55175	0.445128	0.120281	0.704514
204320	PID_P53_REGULATION_PATHWAY	0.968367	-0.36703	0.480289	0.576786	0.93226
204320	PID_P73PATHWAY	0.767856	-0.703529	0.478593	0.544448	0.927349
204320	PID_P75_NTR_PATHWAY	0.791244	-1.43178	0.450086	0.157586	0.74799
204320	PID_PDGFRA_PATHWAY	1.07527	1.05655	0.529297	0.406831	0.889942
204320	PID_PDGFRB_PATHWAY	1.18331	0.541105	0.530186	0.392746	0.88507
204320	PID_PI3KCI_AKT_PATHWAY	1.40471	-0.44575	0.483882	0.648138	0.946786
204320	PID_PI3KCI_PATHWAY	0.985035	-0.566888	0.476569	0.507077	0.919691
204320	PID_PI3K_PLC_TRK_PATHWAY	1.05823	1.1028	0.537937	0.282772	0.833768
204320	PID_PLK1_PATHWAY	0.634207	0.0297929	0.498772	0.972281	0.997223
204320	PID_PRL_SIGNALING_EVENTS_PATHWAY	1.58679	-0.0282139	0.484816	0.667262	0.951635
204320	PID_PS1_PATHWAY	0.789763	-0.453622	0.48831	0.740658	0.965233
204320	PID_PTP1B_PATHWAY	0.998657	1.38944	0.537727	0.285445	0.834866
204320	PID_RAC1_PATHWAY	1.30284	-1.79129	0.44803	0.141171	0.732848
204320	PID_RAC1_REG_PATHWAY	0.713382	0.150305	0.511482	0.745125	0.966535
204320	PID_RANBP2_PATHWAY	1.54578	0.241258	0.512734	0.718456	0.960684
204320	PID_RAS_PATHWAY	1.08068	1.7088	0.564944	0.0659478	0.604916
204320	PID_RB_1PATHWAY	0.732708	0.0541349	0.499547	0.989779	0.999435
204320	PID_REELIN_PATHWAY	0.713246	-1.46625	0.437514	0.0768649	0.630286
204320	PID_REG_GR_PATHWAY	0.919822	-1.15941	0.451489	0.169596	0.758109
204320	PID_RETINOIC_ACID_PATHWAY	0.619834	-1.22938	0.463501	0.301412	0.842597
204320	PID_RET_PATHWAY	0.913546	-0.415352	0.490302	0.783653	0.97331
204320	PID_RHOA_PATHWAY	1.15675	-0.400257	0.494309	0.872	0.988205
204320	PID_RHOA_REG_PATHWAY	0.738544	0.389867	0.509604	0.785699	0.973818
204320	PID_RHODOPSIN_PATHWAY	0.113354	-1.02829	0.48259	0.622061	0.94119
204320	PID_RXR_VDR_PATHWAY	0.410764	0.172039	0.512146	0.730927	0.96337
204320	PID_S1P_META_PATHWAY	0.686063	-0.385663	0.468794	0.376938	0.876547
204320	PID_S1P_S1P1_PATHWAY	1.18626	-0.960278	0.461117	0.27094	0.83038
204320	PID_S1P_S1P2_PATHWAY	1.02853	-0.210326	0.49483	0.883618	0.989598
204320	PID_S1P_S1P3_PATHWAY	0.984155	-0.570419	0.48109	0.592372	0.935007
204320	PID_S1P_S1P4_PATHWAY	0.753352	-0.488989	0.4751	0.480816	0.910981
204320	PID_SHP2_PATHWAY	0.833792	-1.32112	0.452547	0.179091	0.769672
204320	PID_SMAD2_3NUCLEAR_PATHWAY	0.845362	-0.1032	0.500683	0.984571	0.99919
204320	PID_SMAD2_3PATHWAY	1.02373	0.0072622	0.48629	0.697891	0.956756
204320	PID_SYNDECAN_1_PATHWAY	1.51417	0.510459	0.530311	0.390779	0.884036
204320	PID_SYNDECAN_2_PATHWAY	1.32197	-1.53495	0.436686	0.073033	0.621668
204320	PID_SYNDECAN_3_PATHWAY	0.677396	-1.69352	0.442642	0.104379	0.678122
204320	PID_SYNDECAN_4_PATHWAY	1.82103	1.23313	0.547818	0.175775	0.765596
204320	PID_TAP63_PATHWAY	0.76637	-0.0227701	0.511659	0.741333	0.965474
204320	PID_TCPTP_PATHWAY	1.03273	0.494051	0.519141	0.587854	0.933518
204320	PID_TCR_CALCIUM_PATHWAY	0.786877	-0.468537	0.468168	0.367451	0.874191
204320	PID_TCR_JNK_PATHWAY	0.662813	-1.92739	0.431693	0.0531149	0.560629
204320	PID_TCR_PATHWAY	0.740234	0.712425	0.521115	0.549947	0.927564
204320	PID_TCR_RAS_PATHWAY	1.06974	0.246782	0.505433	0.877762	0.988792
204320	PID_TELOMERASE_PATHWAY	1.08553	0.26525	0.509889	0.779495	0.972741
204320	PID_TGFBR_PATHWAY	1.02172	-0.309364	0.500759	0.982869	0.99896
204320	PID_THROMBIN_PAR1_PATHWAY	0.94381	-0.525915	0.487418	0.721676	0.961361
204320	PID_THROMBIN_PAR4_PATHWAY	1.28332	0.180483	0.523549	0.504943	0.91889
204320	PID_TNF_PATHWAY	0.921906	1.25383	0.542737	0.226271	0.802808
204320	PID_TOLL_ENDOGENOUS_PATHWAY	0.833646	-0.118384	0.490371	0.785139	0.97365
204320	PID_TRAIL_PATHWAY	0.365755	-0.947673	0.467766	0.361424	0.873229
204320	PID_TRKR_PATHWAY	0.947573	0.563988	0.516503	0.64033	0.945726
204320	PID_TXA2PATHWAY	0.78288	0.0450125	0.50314	0.929156	0.993528
204320	PID_UPA_UPAR_PATHWAY	1.26063	0.435289	0.521951	0.534265	0.924296
204320	PID_VEGFR1_2_PATHWAY	1.14119	-0.126534	0.497834	0.951107	0.99509
204320	PID_VEGFR1_PATHWAY	1.36528	-0.0922019	0.495661	0.902231	0.99164
204320	PID_VEGF_VEGFR_PATHWAY	0.763584	-0.960515	0.474522	0.470684	0.907922
204320	PID_WNT_CANONICAL_PATHWAY	0.552963	-1.70996	0.444842	0.118356	0.700436
204320	PID_WNT_NONCANONICAL_PATHWAY	0.806695	0.224758	0.511189	0.751399	0.967777
204320	PID_WNT_SIGNALING_PATHWAY	0.661997	0.0215961	0.499855	0.996734	0.999958
205360	PID_A6B1_A6B4_INTEGRIN_PATHWAY	1.30265	-0.19624	0.494104	0.847517	0.984337
205360	PID_AJDISS_2PATHWAY	0.876322	0.105678	0.506876	0.82254	0.979724
205360	PID_ALK1_PATHWAY	0.979456	1.26886	0.556678	0.0645068	0.600434
205360	PID_ALK2_PATHWAY	1.12752	0.292733	0.510476	0.732587	0.963891
205360	PID_ALPHA_SYNUCLEIN_PATHWAY	1.04469	0.285167	0.501415	0.96319	0.99671
205360	PID_AMB2_NEUTROPHILS_PATHWAY	1.51404	1.17108	0.542913	0.161606	0.750404
205360	PID_ANGIOPOIETIN_RECEPTOR_PATHWAY	1.21837	0.900903	0.521636	0.480385	0.910787
205360	PID_ANTHRAX_PATHWAY	0.659237	-0.592278	0.488347	0.703892	0.958409
205360	PID_AP1_PATHWAY	1.1628	0.90868	0.531748	0.300426	0.841691
205360	PID_ARF6_DOWNSTREAM_PATHWAY	1.33234	0.869617	0.537385	0.2227	0.798892
205360	PID_ARF6_PATHWAY	0.415218	0.838966	0.539182	0.201251	0.785
205360	PID_ARF6_TRAFFICKING_PATHWAY	0.953686	-0.124519	0.492456	0.805648	0.977611
205360	PID_ARF_3PATHWAY	1.65076	1.81814	0.580574	0.0085875	0.259188
205360	PID_AR_NONGENOMIC_PATHWAY	0.885419	0.737526	0.527933	0.362259	0.873229
205360	PID_AR_PATHWAY	1.18064	0.650524	0.523395	0.445416	0.901663
205360	PID_AR_TF_PATHWAY	0.948336	-0.583482	0.473842	0.393559	0.885373
205360	PID_ATF2_PATHWAY	0.94499	1.76251	0.551886	0.0905771	0.65417
205360	PID_ATM_PATHWAY	0.685866	0.378408	0.506916	0.82153	0.979395
205360	PID_ATR_PATHWAY	0.4919	-0.114331	0.48436	0.609963	0.938537
205360	PID_AURORA_A_PATHWAY	0.83473	1.57771	0.55223	0.0884617	0.65156
205360	PID_AURORA_B_PATHWAY	1.057	1.08832	0.545215	0.140274	0.732848
205360	PID_AVB3_INTEGRIN_PATHWAY	1.49404	-0.0238371	0.503603	0.906456	0.99199
205360	PID_AVB3_OPN_PATHWAY	1.25927	0.491287	0.512329	0.687594	0.956648
205360	PID_BARD1_PATHWAY	0.996783	0.393749	0.512733	0.677916	0.954132
205360	PID_BCR_5PATHWAY	0.747071	0.306274	0.514397	0.63865	0.945589
205360	PID_BETA_CATENIN_DEG_PATHWAY	0.74446	-1.3908	0.449109	0.0969355	0.665616
205360	PID_BETA_CATENIN_NUC_PATHWAY	1.00145	0.310306	0.503925	0.898145	0.991104
205360	PID_BMP_PATHWAY	0.60582	0.511579	0.514811	0.629043	0.942756
205360	PID_CASPASE_PATHWAY	0.933628	0.585065	0.51116	0.715866	0.960498
205360	PID_CD40_PATHWAY	0.650585	-0.396821	0.478482	0.482781	0.911822
205360	PID_CD8_TCR_DOWNSTREAM_PATHWAY	1.17016	0.669664	0.527013	0.378279	0.877176
205360	PID_CD8_TCR_PATHWAY	0.917173	0.810677	0.513975	0.648534	0.946786
205360	PID_CDC42_PATHWAY	1.05568	-0.0997851	0.501351	0.964856	0.99671
205360	PID_CDC42_REG_PATHWAY	0.576961	-0.284409	0.47733	0.459655	0.905996
205360	PID_CERAMIDE_PATHWAY	0.833297	0.172104	0.497045	0.923233	0.993053
205360	PID_CIRCADIAN_PATHWAY	0.431248	-0.290384	0.465551	0.261171	0.824605
205360	PID_CMYB_PATHWAY	1.04944	0.0412212	0.494297	0.852442	0.984436
205360	PID_CONE_PATHWAY	-0.180429	0.421835	0.516095	0.599601	0.936967
205360	PID_CXCR3_PATHWAY	0.636093	0.908867	0.530796	0.315156	0.846969
205360	PID_CXCR4_PATHWAY	0.911569	0.0986111	0.499305	0.981909	0.998812
205360	PID_DELTA_NP63_PATHWAY	0.973343	0.204086	0.500685	0.982174	0.998812
205360	PID_DNA_PK_PATHWAY	1.03522	0.263444	0.502796	0.927333	0.993089
205360	PID_E2F_PATHWAY	0.628406	0.125315	0.4837	0.594976	0.93551
205360	PID_ECADHERIN_KERATINOCYTE_PATHWAY	1.1568	0.154038	0.496975	0.921398	0.992955
205360	PID_ECADHERIN_NASCENT_AJ_PATHWAY	1.32831	0.354369	0.509742	0.750685	0.967737
205360	PID_ECADHERIN_STABILIZATION_PATHWAY	1.30271	-0.151411	0.490143	0.747829	0.967283
205360	PID_ENDOTHELIN_PATHWAY	0.900775	1.15504	0.539563	0.196904	0.782404
205360	PID_EPHA2_FWD_PATHWAY	1.09044	0.98314	0.526989	0.378707	0.877176
205360	PID_EPHA_FWDPATHWAY	0.75567	0.449165	0.508432	0.783295	0.97331
205360	PID_EPHB_FWD_PATHWAY	0.893875	0.611236	0.513872	0.650938	0.946908
205360	PID_EPHRINB_REV_PATHWAY	0.67959	0.765946	0.528428	0.353807	0.869944
205360	PID_EPO_PATHWAY	0.62873	0.783805	0.512252	0.689435	0.956756
205360	PID_ERA_GENOMIC_PATHWAY	1.03497	-0.134729	0.495085	0.872635	0.988346
205360	PID_ERBB1_DOWNSTREAM_PATHWAY	1.12002	0.511951	0.516231	0.596534	0.935687
205360	PID_ERBB1_INTERNALIZATION_PATHWAY	0.790302	-0.3044	0.480355	0.521674	0.921553
205360	PID_ERBB1_RECEPTOR_PROXIMAL_PATHWAY	0.865788	0.110677	0.506693	0.827187	0.98033
205360	PID_ERBB2_ERBB3_PATHWAY	0.844562	0.270514	0.506856	0.823045	0.979873
205360	PID_ERBB4_PATHWAY	0.653062	-0.068361	0.490279	0.751202	0.967777
205360	PID_ERBB_NETWORK_PATHWAY	0.697594	-0.610157	0.454287	0.135959	0.725964
205360	PID_ERB_GENOMIC_PATHWAY	0.912481	0.897446	0.52414	0.43107	0.899445
205360	PID_ER_NONGENOMIC_PATHWAY	0.873379	1.10739	0.543283	0.158023	0.74799
205360	PID_FAK_PATHWAY	1.3332	-0.0093474	0.510066	0.742665	0.965689
205360	PID_FANCONI_PATHWAY	0.274065	0.4549	0.516677	0.586473	0.933435
205360	PID_FAS_PATHWAY	0.509278	0.574738	0.513306	0.664298	0.950621
205360	PID_FCER1_PATHWAY	0.902825	-0.190497	0.485203	0.629358	0.942828
205360	PID_FGF_PATHWAY	0.710312	0.922941	0.519215	0.530829	0.923422
205360	PID_FOXM1_PATHWAY	0.431972	0.0730745	0.480177	0.517917	0.921181
205360	PID_FOXO_PATHWAY	1.10297	-0.495543	0.4795	0.503734	0.918591
205360	PID_FRA_PATHWAY	1.09848	1.14056	0.526774	0.382517	0.878829
205360	PID_GLYPICAN_1PATHWAY	1.34439	-0.180838	0.4774	0.46104	0.905996
205360	PID_GMCSF_PATHWAY	0.988946	-0.174016	0.475778	0.429496	0.898771
205360	PID_HDAC_CLASSIII_PATHWAY	1.02284	0.0786959	0.506489	0.832395	0.981314
205360	PID_HDAC_CLASSII_PATHWAY	1.19124	0.670823	0.520574	0.50218	0.918106
205360	PID_HDAC_CLASSI_PATHWAY	0.821777	-0.445561	0.474953	0.413958	0.891447
205360	PID_HEDGEHOG_2PATHWAY	0.281334	1.17875	0.534629	0.258701	0.823288
205360	PID_HEDGEHOG_GLI_PATHWAY	0.795988	-0.731878	0.465767	0.264173	0.826375
205360	PID_HES_HEY_PATHWAY	1.05357	0.428139	0.515742	0.607636	0.937879
205360	PID_HIF1A_PATHWAY	1.8205	1.8491	0.573314	0.0167899	0.361148
205360	PID_HIF1_TFPATHWAY	1.04385	0.472155	0.503215	0.916498	0.992568
205360	PID_HIF2PATHWAY	1.05983	0.150019	0.50578	0.850469	0.984436
205360	PID_HIV_NEF_PATHWAY	0.675941	0.255564	0.497025	0.922705	0.993053
205360	PID_HNF3A_PATHWAY	0.978838	0.185266	0.504639	0.879747	0.988943
205360	PID_HNF3B_PATHWAY	0.930744	1.37722	0.551144	0.0952875	0.661839
205360	PID_IFNG_PATHWAY	0.745504	0.995841	0.533866	0.269333	0.829804
205360	PID_IGF1_PATHWAY	1.15594	-0.0940357	0.496098	0.898734	0.991147
205360	PID_IL12_2PATHWAY	0.89417	0.892976	0.534072	0.266434	0.826993
205360	PID_IL12_STAT4_PATHWAY	0.822516	0.975883	0.540648	0.184901	0.774614
205360	PID_IL1_PATHWAY	0.660393	0.61242	0.520973	0.493927	0.91464
205360	PID_IL23_PATHWAY	0.677715	3.40694	0.586294	0.00488327	0.187347
205360	PID_IL27_PATHWAY	0.682749	1.76912	0.556574	0.0650001	0.601768
205360	PID_IL2_1PATHWAY	0.925706	0.0836873	0.507327	0.81113	0.977975
205360	PID_IL2_PI3K_PATHWAY	1.40549	0.443831	0.496865	0.918571	0.992732
205360	PID_IL2_STAT5_PATHWAY	0.853082	-0.0740301	0.493217	0.824906	0.98033
205360	PID_IL3_PATHWAY	0.975514	0.599686	0.510679	0.727613	0.962774
205360	PID_IL4_2PATHWAY	1.07603	0.942496	0.527064	0.377371	0.87663
205360	PID_IL5_PATHWAY	0.840096	1.28619	0.529715	0.332448	0.85684
205360	PID_IL6_7_PATHWAY	1.21108	1.02309	0.536	0.240314	0.813312
205360	PID_IL8_CXCR1_PATHWAY	0.73441	0.419317	0.512176	0.691279	0.956756
205360	PID_IL8_CXCR2_PATHWAY	0.753864	0.466012	0.514906	0.626842	0.942259
205360	PID_ILK_PATHWAY	1.51084	0.852639	0.534272	0.263632	0.826039
205360	PID_INSULIN_GLUCOSE_PATHWAY	1.33616	-0.879725	0.471746	0.356764	0.871195
205360	PID_INSULIN_PATHWAY	0.828526	-0.533346	0.478616	0.48551	0.912273
205360	PID_INTEGRIN1_PATHWAY	1.47262	-0.653178	0.470085	0.329205	0.854832
205360	PID_INTEGRIN2_PATHWAY	0.663739	-0.29183	0.492529	0.807486	0.977859
205360	PID_INTEGRIN3_PATHWAY	1.69253	-0.740312	0.457832	0.16901	0.757679
205360	PID_INTEGRIN4_PATHWAY	0.605159	-0.765461	0.475148	0.417595	0.894019
205360	PID_INTEGRIN5_PATHWAY	0.84412	0.0948281	0.494296	0.852417	0.984436
205360	PID_INTEGRIN_A4B1_PATHWAY	1.4974	-1.18469	0.443764	0.0666207	0.608069
205360	PID_INTEGRIN_A9B1_PATHWAY	1.03114	0.748202	0.540816	0.183098	0.772465
205360	PID_INTEGRIN_CS_PATHWAY	0.8405	0.456794	0.51881	0.53954	0.926073
205360	PID_KIT_PATHWAY	0.780766	0.0836339	0.498012	0.948297	0.99509
205360	PID_LIS1_PATHWAY	1.37806	1.75964	0.560897	0.0470056	0.537866
205360	PID_LKB1_PATHWAY	0.85106	-1.48969	0.438225	0.043915	0.525535
205360	PID_LPA4_PATHWAY	0.274468	0.367608	0.517725	0.563187	0.929853
205360	PID_LYMPH_ANGIOGENESIS_PATHWAY	1.48382	0.450572	0.518202	0.55273	0.92777
205360	PID_LYSOPHOSPHOLIPID_PATHWAY	0.73558	1.25943	0.547697	0.119774	0.703728
205360	PID_MAPK_TRK_PATHWAY	0.667859	0.540731	0.521071	0.491921	0.914353
205360	PID_MET_PATHWAY	0.943475	0.0316445	0.496899	0.919438	0.992732
205360	PID_MTOR_4PATHWAY	1.10205	-0.67366	0.46726	0.285584	0.834866
205360	PID_MYC_ACTIV_PATHWAY	1.30411	0.397858	0.524113	0.431589	0.899604
205360	PID_MYC_PATHWAY	0.670996	-0.459519	0.480305	0.520626	0.921222
205360	PID_MYC_REPRESS_PATHWAY	1.15579	0.0704735	0.507359	0.81032	0.977872
205360	PID_NCADHERIN_PATHWAY	1.20645	-1.15115	0.450107	0.103663	0.67772
205360	PID_NECTIN_PATHWAY	1.2529	0.181272	0.500976	0.974599	0.997503
205360	PID_NEPHRIN_NEPH1_PATHWAY	0.720209	0.256023	0.509136	0.765718	0.969648
205360	PID_NETRIN_PATHWAY	1.21597	1.02903	0.535755	0.243524	0.814181
205360	PID_NFAT_3PATHWAY	1.18984	-0.241529	0.490766	0.763279	0.969423
205360	PID_NFAT_TFPATHWAY	0.731772	0.521196	0.498744	0.967316	0.99671
205360	PID_NFKAPPAB_ATYPICAL_PATHWAY	0.951964	1.70095	0.5663	0.0305813	0.465324
205360	PID_NFKAPPAB_CANONICAL_PATHWAY	1.30117	1.13641	0.532128	0.294685	0.837825
205360	PID_NOTCH_PATHWAY	0.961887	0.437288	0.513675	0.655573	0.94841
205360	PID_P38_ALPHA_BETA_DOWNSTREAM_PATHWAY	0.690149	0.923515	0.532736	0.285634	0.834866
205360	PID_P38_ALPHA_BETA_PATHWAY	0.678229	1.10019	0.537291	0.223868	0.80012
205360	PID_P38_GAMMA_DELTA_PATHWAY	0.741634	1.33141	0.540855	0.182682	0.771829
205360	PID_P38_MK2_PATHWAY	1.46931	0.219187	0.509704	0.751622	0.967777
205360	PID_P38_MKK3_6PATHWAY	0.733256	0.594499	0.525542	0.404801	0.889178
205360	PID_P53_DOWNSTREAM_PATHWAY	0.769748	2.20538	0.556936	0.0633017	0.596679
205360	PID_P53_REGULATION_PATHWAY	0.968396	-0.365822	0.476282	0.439163	0.900306
205360	PID_P73PATHWAY	0.783015	0.104465	0.512554	0.682208	0.955769
205360	PID_P75_NTR_PATHWAY	0.829057	0.855635	0.535543	0.246338	0.81518
205360	PID_PDGFRA_PATHWAY	1.07684	1.10126	0.541513	0.175729	0.765596
205360	PID_PDGFRB_PATHWAY	1.18352	0.550958	0.518853	0.538599	0.925844
205360	PID_PI3KCI_AKT_PATHWAY	1.39263	-0.796965	0.465287	0.257541	0.822631
205360	PID_PI3KCI_PATHWAY	1.03835	1.36561	0.552517	0.0867237	0.650314
205360	PID_PI3K_PLC_TRK_PATHWAY	1.03022	-0.203124	0.492626	0.80994	0.977859
205360	PID_PLK1_PATHWAY	0.640254	0.21546	0.486993	0.671382	0.952403
205360	PID_PRL_SIGNALING_EVENTS_PATHWAY	1.59397	0.182755	0.518372	0.549019	0.927564
205360	PID_PS1_PATHWAY	0.795864	-0.233217	0.501996	0.948096	0.995081
205360	PID_PTP1B_PATHWAY	0.988843	0.986546	0.518521	0.545773	0.927469
205360	PID_RAC1_PATHWAY	1.3516	0.517161	0.524504	0.424145	0.89639
205360	PID_RAC1_REG_PATHWAY	0.707592	-0.0390252	0.507385	0.80967	0.977859
205360	PID_RANBP2_PATHWAY	1.56588	0.671786	0.525607	0.403606	0.88868
205360	PID_RAS_PATHWAY	1.06742	1.25865	0.542746	0.163243	0.752592
205360	PID_RB_1PATHWAY	0.743075	0.481978	0.526869	0.38082	0.877965
205360	PID_REELIN_PATHWAY	0.796661	1.31536	0.553586	0.0804966	0.638237
205360	PID_REG_GR_PATHWAY	0.964318	0.615752	0.518547	0.545216	0.927349
205360	PID_RETINOIC_ACID_PATHWAY	0.646371	-0.49897	0.487086	0.673611	0.952403
205360	PID_RET_PATHWAY	0.918199	-0.241401	0.495845	0.892198	0.990002
205360	PID_RHOA_PATHWAY	1.13731	-1.15164	0.457555	0.166231	0.754861
205360	PID_RHOA_REG_PATHWAY	0.705134	-0.655409	0.489969	0.743527	0.96597
205360	PID_RHODOPSIN_PATHWAY	0.15789	0.513219	0.517801	0.5615	0.929437
205360	PID_RXR_VDR_PATHWAY	0.369454	-1.05246	0.458949	0.180586	0.771054
205360	PID_S1P_META_PATHWAY	0.70271	0.11364	0.502679	0.930377	0.993548
205360	PID_S1P_S1P1_PATHWAY	1.22556	0.0899177	0.499124	0.977225	0.997772
205360	PID_S1P_S1P2_PATHWAY	1.06568	1.09521	0.529288	0.339436	0.861615
205360	PID_S1P_S1P3_PATHWAY	1.02051	0.665572	0.521096	0.491412	0.914353
205360	PID_S1P_S1P4_PATHWAY	0.789867	0.639841	0.522918	0.45475	0.904973
205360	PID_SHP2_PATHWAY	0.860487	-0.322658	0.490148	0.747949	0.967283
205360	PID_SMAD2_3NUCLEAR_PATHWAY	0.85693	0.404846	0.504836	0.87468	0.988589
205360	PID_SMAD2_3PATHWAY	1.00432	-0.472882	0.486121	0.650767	0.946908
205360	PID_SYNDECAN_1_PATHWAY	1.509	0.326654	0.509711	0.751454	0.967777
205360	PID_SYNDECAN_2_PATHWAY	1.36688	0.294091	0.519054	0.53429	0.924296
205360	PID_SYNDECAN_3_PATHWAY	0.718849	-0.66428	0.458813	0.179152	0.769703
205360	PID_SYNDECAN_4_PATHWAY	1.80485	0.718127	0.525443	0.406624	0.889942
205360	PID_TAP63_PATHWAY	0.790205	1.00696	0.543157	0.159234	0.748618
205360	PID_TCPTP_PATHWAY	1.02443	0.209647	0.496879	0.918923	0.992732
205360	PID_TCR_CALCIUM_PATHWAY	0.818248	0.420881	0.508695	0.776723	0.9718
205360	PID_TCR_JNK_PATHWAY	0.725867	-0.721638	0.470325	0.333096	0.857168
205360	PID_TCR_PATHWAY	0.72048	-0.00163298	0.493219	0.824967	0.98033
205360	PID_TCR_RAS_PATHWAY	1.05494	-0.00186411	0.490915	0.766987	0.969881
205360	PID_TELOMERASE_PATHWAY	1.09932	0.866263	0.536556	0.233127	0.807059
205360	PID_TGFBR_PATHWAY	1.02803	-0.104221	0.499409	0.984624	0.99919
205360	PID_THROMBIN_PAR1_PATHWAY	0.993215	1.3441	0.540178	0.190035	0.777781
205360	PID_THROMBIN_PAR4_PATHWAY	1.33906	1.54348	0.56272	0.0407838	0.512038
205360	PID_TNF_PATHWAY	0.88086	-0.319252	0.471329	0.349713	0.867217
205360	PID_TOLL_ENDOGENOUS_PATHWAY	0.877071	1.45207	0.54691	0.126001	0.711298
205360	PID_TRAIL_PATHWAY	0.438143	1.84676	0.557015	0.0629356	0.595801
205360	PID_TRKR_PATHWAY	0.935324	-0.0521083	0.500446	0.9884	0.99919
205360	PID_TXA2PATHWAY	0.818503	1.50399	0.548507	0.113617	0.692611
205360	PID_UPA_UPAR_PATHWAY	1.26796	0.665313	0.513172	0.667474	0.951769
205360	PID_VEGFR1_2_PATHWAY	1.15131	0.241397	0.507383	0.809706	0.977859
205360	PID_VEGFR1_PATHWAY	1.38057	0.36504	0.505807	0.849786	0.984436
205360	PID_VEGF_VEGFR_PATHWAY	0.832097	0.461818	0.506916	0.82153	0.979395
205360	PID_WNT_CANONICAL_PATHWAY	0.590473	-0.38114	0.500493	0.987187	0.99919
205360	PID_WNT_NONCANONICAL_PATHWAY	0.804402	0.135594	0.507564	0.805133	0.977269
205360	PID_WNT_SIGNALING_PATHWAY	0.662523	0.0362639	0.495727	0.889158	0.989693
209170	PID_A6B1_A6B4_INTEGRIN_PATHWAY	1.31134	0.174086	0.501138	0.965643	0.99671
209170	PID_AJDISS_2PATHWAY	0.88374	0.397335	0.507226	0.784487	0.973411
209170	PID_ALK1_PATHWAY	0.90534	-1.05112	0.4589	0.119808	0.703728
209170	PID_ALK2_PATHWAY	1.09488	-0.289494	0.487994	0.649539	0.946809
209170	PID_ALPHA_SYNUCLEIN_PATHWAY	1.00647	-1.04769	0.4642	0.175432	0.765336
209170	PID_AMB2_NEUTROPHILS_PATHWAY	1.47709	-0.0600921	0.49166	0.752264	0.967877
209170	PID_ANGIOPOIETIN_RECEPTOR_PATHWAY	1.17685	-0.417235	0.477763	0.400004	0.88752
209170	PID_ANTHRAX_PATHWAY	0.675482	-0.169434	0.499346	0.980263	0.99851
209170	PID_AP1_PATHWAY	1.09772	-1.68268	0.433275	0.0115561	0.30003
209170	PID_ARF6_DOWNSTREAM_PATHWAY	1.28486	-0.633037	0.47253	0.298485	0.839959
209170	PID_ARF6_PATHWAY	0.403015	0.403053	0.515541	0.55639	0.92835
209170	PID_ARF6_TRAFFICKING_PATHWAY	0.948412	-0.299509	0.475698	0.357695	0.871779
209170	PID_ARF_3PATHWAY	1.59349	0.377226	0.528698	0.2774	0.831083
209170	PID_AR_NONGENOMIC_PATHWAY	0.851965	-0.417352	0.487643	0.639997	0.945726
209170	PID_AR_PATHWAY	1.16682	0.115509	0.495805	0.873853	0.988589
209170	PID_AR_TF_PATHWAY	0.961049	-0.139162	0.482889	0.517222	0.921181
209170	PID_ATF2_PATHWAY	0.86756	-1.10692	0.452478	0.0720795	0.619738
209170	PID_ATM_PATHWAY	0.639709	-0.812834	0.45398	0.0815483	0.641222
209170	PID_ATR_PATHWAY	0.473682	-0.481763	0.470317	0.261242	0.824675
209170	PID_AURORA_A_PATHWAY	0.764344	-0.79932	0.475089	0.345773	0.865334
209170	PID_AURORA_B_PATHWAY	0.999526	-0.579765	0.496312	0.888998	0.989693
209170	PID_AVB3_INTEGRIN_PATHWAY	1.50857	0.46691	0.520035	0.448276	0.902236
209170	PID_AVB3_OPN_PATHWAY	1.23671	-0.278261	0.48158	0.485699	0.912392
209170	PID_BARD1_PATHWAY	0.967637	-0.134206	0.476992	0.383852	0.879772
209170	PID_BCR_5PATHWAY	0.699867	-1.29656	0.450844	0.0628215	0.595613
209170	PID_BETA_CATENIN_DEG_PATHWAY	0.817431	1.18496	0.525583	0.332914	0.857106
209170	PID_BETA_CATENIN_NUC_PATHWAY	0.995621	0.0140685	0.498701	0.960805	0.99671
209170	PID_BMP_PATHWAY	0.593689	0.149148	0.507372	0.780233	0.972741
209170	PID_CASPASE_PATHWAY	0.896948	-1.2673	0.454315	0.0837889	0.645139
209170	PID_CD40_PATHWAY	0.646766	-0.481441	0.470846	0.269838	0.830156
209170	PID_CD8_TCR_DOWNSTREAM_PATHWAY	1.11596	-0.932231	0.448759	0.0524565	0.558488
209170	PID_CD8_TCR_PATHWAY	0.862059	-1.22707	0.45325	0.0768278	0.630285
209170	PID_CDC42_PATHWAY	1.07414	0.706915	0.517332	0.511827	0.92106
209170	PID_CDC42_REG_PATHWAY	0.580403	-0.185956	0.477559	0.395679	0.886134
209170	PID_CERAMIDE_PATHWAY	0.809396	-0.692837	0.475043	0.34488	0.864884
209170	PID_CIRCADIAN_PATHWAY	0.449513	0.0912521	0.494151	0.824818	0.98033
209170	PID_CMYB_PATHWAY	1.05082	0.104085	0.497455	0.92327	0.993053
209170	PID_CONE_PATHWAY	-0.228495	-0.926897	0.475381	0.351455	0.868489
209170	PID_CXCR3_PATHWAY	0.598091	-0.550376	0.481588	0.485887	0.912392
209170	PID_CXCR4_PATHWAY	0.907289	-0.105189	0.495742	0.871973	0.988205
209170	PID_DELTA_NP63_PATHWAY	0.958969	-0.35642	0.483954	0.543645	0.927337
209170	PID_DNA_PK_PATHWAY	1.0286	0.0977272	0.496879	0.905977	0.991876
209170	PID_E2F_PATHWAY	0.58909	-0.854171	0.458356	0.114991	0.695083
209170	PID_ECADHERIN_KERATINOCYTE_PATHWAY	1.15317	0.0486291	0.494251	0.82774	0.98033
209170	PID_ECADHERIN_NASCENT_AJ_PATHWAY	1.31935	0.0415085	0.501069	0.967742	0.996794
209170	PID_ECADHERIN_STABILIZATION_PATHWAY	1.32842	0.532008	0.509273	0.725608	0.962463
209170	PID_ENDOTHELIN_PATHWAY	0.85901	-0.672311	0.477367	0.391647	0.884438
209170	PID_EPHA2_FWD_PATHWAY	1.05416	-0.145732	0.48736	0.632357	0.943561
209170	PID_EPHA_FWDPATHWAY	0.724713	-0.345294	0.483308	0.527547	0.922374
209170	PID_EPHB_FWD_PATHWAY	0.868771	-0.32774	0.481179	0.476266	0.909538
209170	PID_EPHRINB_REV_PATHWAY	0.665755	0.359755	0.51253	0.635321	0.944637
209170	PID_EPO_PATHWAY	0.588262	-0.428857	0.483298	0.527306	0.922374
209170	PID_ERA_GENOMIC_PATHWAY	1.01232	-1.16587	0.457699	0.10937	0.687267
209170	PID_ERBB1_DOWNSTREAM_PATHWAY	1.10399	-0.346444	0.486219	0.601967	0.937177
209170	PID_ERBB1_INTERNALIZATION_PATHWAY	0.7702	-1.02285	0.462031	0.150696	0.74277
209170	PID_ERBB1_RECEPTOR_PROXIMAL_PATHWAY	0.849543	-0.4274	0.486578	0.611463	0.938696
209170	PID_ERBB2_ERBB3_PATHWAY	0.814689	-0.891392	0.47028	0.260658	0.823861
209170	PID_ERBB4_PATHWAY	0.646845	-0.237744	0.490577	0.721355	0.961361
209170	PID_ERBB_NETWORK_PATHWAY	0.720754	-0.0782857	0.483062	0.521476	0.92144
209170	PID_ERB_GENOMIC_PATHWAY	0.844772	-1.19243	0.463257	0.164334	0.752723
209170	PID_ER_NONGENOMIC_PATHWAY	0.854691	0.306843	0.504982	0.850439	0.984436
209170	PID_FAK_PATHWAY	1.33342	-0.00321196	0.498558	0.956479	0.996063
209170	PID_FANCONI_PATHWAY	0.234303	-0.328075	0.485492	0.582936	0.933109
209170	PID_FAS_PATHWAY	0.485261	-0.287137	0.48415	0.548589	0.927561
209170	PID_FCER1_PATHWAY	0.872527	-1.1205	0.45844	0.115722	0.696393
209170	PID_FGF_PATHWAY	0.662609	-0.849659	0.462168	0.152182	0.743883
209170	PID_FOXM1_PATHWAY	0.383074	-1.52944	0.446923	0.0445522	0.528445
209170	PID_FOXO_PATHWAY	1.12987	0.55092	0.508291	0.753683	0.968179
209170	PID_FRA_PATHWAY	1.03604	-0.999384	0.464351	0.17726	0.767282
209170	PID_GLYPICAN_1PATHWAY	1.34783	-0.101498	0.481297	0.479023	0.91047
209170	PID_GMCSF_PATHWAY	0.964975	-0.971576	0.460018	0.130216	0.717421
209170	PID_HDAC_CLASSIII_PATHWAY	1.04579	0.860925	0.536822	0.16343	0.752723
209170	PID_HDAC_CLASSII_PATHWAY	1.17173	-0.0134944	0.499877	0.996305	0.999958
209170	PID_HDAC_CLASSI_PATHWAY	0.840554	0.31831	0.508238	0.755196	0.968377
209170	PID_HEDGEHOG_2PATHWAY	0.250426	0.00568596	0.496715	0.901072	0.991542
209170	PID_HEDGEHOG_GLI_PATHWAY	0.817055	0.135182	0.499458	0.983637	0.99906
209170	PID_HES_HEY_PATHWAY	1.04308	0.090566	0.512373	0.639568	0.945726
209170	PID_HIF1A_PATHWAY	1.76961	0.333234	0.503426	0.896839	0.990754
209170	PID_HIF1_TFPATHWAY	1.00123	-1.24523	0.454926	0.0880098	0.650495
209170	PID_HIF2PATHWAY	1.04123	-0.502739	0.476441	0.37258	0.875087
209170	PID_HIV_NEF_PATHWAY	0.626474	-1.07554	0.435217	0.0142086	0.332597
209170	PID_HNF3A_PATHWAY	0.948341	-0.799135	0.474785	0.339908	0.861889
209170	PID_HNF3B_PATHWAY	0.912321	0.884456	0.530741	0.244627	0.814839
209170	PID_IFNG_PATHWAY	0.688836	-0.678871	0.472282	0.294144	0.837657
209170	PID_IGF1_PATHWAY	1.14916	-0.332345	0.486624	0.612669	0.939214
209170	PID_IL12_2PATHWAY	0.856101	-0.388407	0.479396	0.435505	0.900072
209170	PID_IL12_STAT4_PATHWAY	0.7517	-0.469945	0.47539	0.351631	0.868571
209170	PID_IL1_PATHWAY	0.663479	0.733751	0.522203	0.400707	0.887675
209170	PID_IL23_PATHWAY	0.583843	0.231443	0.510526	0.690352	0.956756
209170	PID_IL27_PATHWAY	0.633366	0.283616	0.518885	0.474747	0.909076
209170	PID_IL2_1PATHWAY	0.895471	-0.996902	0.45938	0.124193	0.709498
209170	PID_IL2_PI3K_PATHWAY	1.36457	-0.931542	0.455285	0.0905716	0.65417
209170	PID_IL2_STAT5_PATHWAY	0.810248	-1.17692	0.458037	0.112233	0.691849
209170	PID_IL3_PATHWAY	0.949735	-0.166031	0.502174	0.934425	0.993975
209170	PID_IL4_2PATHWAY	1.05045	0.143052	0.516785	0.52524	0.922208
209170	PID_IL5_PATHWAY	0.772256	-0.232549	0.493272	0.799003	0.976031
209170	PID_IL6_7_PATHWAY	1.16512	-0.214645	0.492666	0.781333	0.972917
209170	PID_IL8_CXCR1_PATHWAY	0.691465	-0.800264	0.474202	0.32887	0.854832
209170	PID_IL8_CXCR2_PATHWAY	0.706432	-1.17279	0.454414	0.0844648	0.64689
209170	PID_ILK_PATHWAY	1.5056	0.64277	0.510273	0.697413	0.956756
209170	PID_INSULIN_GLUCOSE_PATHWAY	1.38991	0.653119	0.520107	0.446661	0.901953
209170	PID_INSULIN_PATHWAY	0.870249	0.852336	0.521909	0.406991	0.889942
209170	PID_INTEGRIN1_PATHWAY	1.48769	-0.130112	0.492842	0.786459	0.973986
209170	PID_INTEGRIN2_PATHWAY	0.651255	-0.672107	0.475035	0.344713	0.864761
209170	PID_INTEGRIN3_PATHWAY	1.7342	0.604288	0.524098	0.36173	0.873229
209170	PID_INTEGRIN4_PATHWAY	0.60733	-0.722766	0.472646	0.300524	0.841717
209170	PID_INTEGRIN5_PATHWAY	0.842362	0.0366494	0.499327	0.979687	0.998426
209170	PID_INTEGRIN_A4B1_PATHWAY	1.5258	-0.24605	0.498627	0.958555	0.996414
209170	PID_INTEGRIN_A9B1_PATHWAY	0.997614	-0.438842	0.482965	0.519095	0.921222
209170	PID_INTEGRIN_CS_PATHWAY	0.804004	-0.598028	0.476264	0.368985	0.875087
209170	PID_KIT_PATHWAY	0.777569	-0.0230864	0.500323	0.990264	0.999503
209170	PID_LIS1_PATHWAY	1.37577	1.66949	0.567193	0.0109858	0.294
209170	PID_LKB1_PATHWAY	0.891556	0.27534	0.507523	0.77585	0.97162
209170	PID_LPA4_PATHWAY	0.27006	0.253165	0.508687	0.742333	0.965689
209170	PID_LYMPH_ANGIOGENESIS_PATHWAY	1.46286	-0.180254	0.497387	0.921234	0.992955
209170	PID_LYSOPHOSPHOLIPID_PATHWAY	0.693046	-0.77846	0.483691	0.537067	0.925324
209170	PID_MAPK_TRK_PATHWAY	0.636598	-0.385551	0.472725	0.301921	0.843068
209170	PID_MET_PATHWAY	0.938827	-0.145151	0.484854	0.566487	0.930451
209170	PID_MTOR_4PATHWAY	1.11816	0.129065	0.502252	0.932072	0.993615
209170	PID_MYC_ACTIV_PATHWAY	1.27917	-0.190762	0.479412	0.435843	0.900072
209170	PID_MYC_PATHWAY	0.674423	-0.350937	0.47797	0.404402	0.889096
209170	PID_MYC_REPRESS_PATHWAY	1.14606	-0.375189	0.487485	0.635739	0.944661
209170	PID_NCADHERIN_PATHWAY	1.29628	1.711	0.547979	0.0693795	0.615368
209170	PID_NECTIN_PATHWAY	1.26069	0.385228	0.515234	0.564235	0.930442
209170	PID_NEPHRIN_NEPH1_PATHWAY	0.722306	0.328366	0.505811	0.825912	0.98033
209170	PID_NETRIN_PATHWAY	1.20416	0.664335	0.518138	0.492416	0.914353
209170	PID_NFAT_3PATHWAY	1.21027	0.518982	0.504728	0.857984	0.98485
209170	PID_NFAT_TFPATHWAY	0.677636	-1.03555	0.455203	0.0899805	0.653704
209170	PID_NFKAPPAB_ATYPICAL_PATHWAY	0.85374	-0.519552	0.475223	0.348361	0.866337
209170	PID_NFKAPPAB_CANONICAL_PATHWAY	1.25417	-0.0537743	0.489381	0.68775	0.956672
209170	PID_NOTCH_PATHWAY	0.952754	0.0324611	0.49874	0.961979	0.99671
209170	PID_P38_ALPHA_BETA_DOWNSTREAM_PATHWAY	0.650753	-0.746208	0.476545	0.37469	0.875087
209170	PID_P38_ALPHA_BETA_PATHWAY	0.644301	-0.0382504	0.496693	0.900413	0.991529
209170	PID_P38_GAMMA_DELTA_PATHWAY	0.694897	0.0937034	0.498043	0.940969	0.994469
209170	PID_P38_MK2_PATHWAY	1.46818	0.184969	0.507856	0.7662	0.969683
209170	PID_P38_MKK3_6PATHWAY	0.719975	0.0946161	0.496975	0.908853	0.992398
209170	PID_P53_DOWNSTREAM_PATHWAY	0.710549	-1.4657	0.448028	0.0491778	0.547915
209170	PID_P53_REGULATION_PATHWAY	0.969066	-0.338039	0.48386	0.541286	0.926803
209170	PID_P73PATHWAY	0.772715	-0.444548	0.480615	0.463141	0.906746
209170	PID_P75_NTR_PATHWAY	0.838935	1.45316	0.548351	0.0672513	0.610214
209170	PID_PDGFRA_PATHWAY	1.00849	-0.852871	0.466347	0.202772	0.785023
209170	PID_PDGFRB_PATHWAY	1.16695	-0.236725	0.493117	0.794486	0.975737
209170	PID_PI3KCI_AKT_PATHWAY	1.42586	0.169112	0.487339	0.631794	0.943202
209170	PID_PI3KCI_PATHWAY	1.00971	0.327345	0.515339	0.561556	0.929437
209170	PID_PI3K_PLC_TRK_PATHWAY	1.05136	0.782717	0.525921	0.326571	0.853026
209170	PID_PLK1_PATHWAY	0.615483	-0.545151	0.504466	0.865778	0.98686
209170	PID_PRL_SIGNALING_EVENTS_PATHWAY	1.57724	-0.308671	0.487843	0.645431	0.946748
209170	PID_PS1_PATHWAY	0.797902	-0.159579	0.496533	0.895609	0.990588
209170	PID_PTP1B_PATHWAY	0.968845	0.165603	0.507083	0.788652	0.974423
209170	PID_RAC1_PATHWAY	1.36026	0.927113	0.529593	0.262692	0.825217
209170	PID_RAC1_REG_PATHWAY	0.677726	-1.01556	0.45184	0.0683354	0.612182
209170	PID_RANBP2_PATHWAY	1.52488	-0.206237	0.495463	0.863675	0.986316
209170	PID_RAS_PATHWAY	0.986075	-1.50293	0.446532	0.0430053	0.520577
209170	PID_RB_1PATHWAY	0.726609	-0.197542	0.486757	0.616216	0.940489
209170	PID_REELIN_PATHWAY	0.748181	-0.301284	0.487316	0.631183	0.943111
209170	PID_REG_GR_PATHWAY	0.939873	-0.359455	0.489085	0.679526	0.954844
209170	PID_RETINOIC_ACID_PATHWAY	0.621289	-1.18934	0.465267	0.188648	0.776767
209170	PID_RET_PATHWAY	0.92385	-0.0300886	0.492433	0.774565	0.971365
209170	PID_RHOA_PATHWAY	1.16169	-0.209555	0.489765	0.698483	0.956756
209170	PID_RHOA_REG_PATHWAY	0.69876	-0.854846	0.468183	0.2285	0.804365
209170	PID_RHODOPSIN_PATHWAY	0.116692	-0.912761	0.453629	0.0792469	0.635864
209170	PID_RXR_VDR_PATHWAY	0.357289	-1.41304	0.456033	0.0960956	0.663946
209170	PID_S1P_META_PATHWAY	0.683087	-0.474941	0.476187	0.367431	0.874191
209170	PID_S1P_S1P1_PATHWAY	1.19623	-0.693901	0.46703	0.212089	0.79168
209170	PID_S1P_S1P2_PATHWAY	0.997259	-1.30956	0.456667	0.100987	0.672181
209170	PID_S1P_S1P3_PATHWAY	0.985402	-0.528025	0.485796	0.590871	0.934458
209170	PID_S1P_S1P4_PATHWAY	0.751062	-0.559771	0.486316	0.604516	0.937327
209170	PID_SHP2_PATHWAY	0.864422	-0.175447	0.488572	0.665352	0.950962
209170	PID_SMAD2_3NUCLEAR_PATHWAY	0.829532	-0.79844	0.46432	0.176875	0.76712
209170	PID_SMAD2_3PATHWAY	0.972367	-1.26345	0.447139	0.0454232	0.530822
209170	PID_SYNDECAN_1_PATHWAY	1.52441	0.874593	0.547551	0.0719026	0.619584
209170	PID_SYNDECAN_2_PATHWAY	1.33167	-1.14007	0.461017	0.140095	0.732718
209170	PID_SYNDECAN_3_PATHWAY	0.727945	-0.438433	0.494371	0.831292	0.98104
209170	PID_SYNDECAN_4_PATHWAY	1.79339	0.353252	0.505625	0.831409	0.981106
209170	PID_TAP63_PATHWAY	0.76387	-0.130774	0.486972	0.621959	0.94119
209170	PID_TCPTP_PATHWAY	1.00419	-0.484366	0.478139	0.40801	0.889942
209170	PID_TCR_CALCIUM_PATHWAY	0.788042	-0.435524	0.475319	0.350229	0.868015
209170	PID_TCR_JNK_PATHWAY	0.752831	-0.206024	0.494207	0.826464	0.98033
209170	PID_TCR_PATHWAY	0.708487	-0.435142	0.477277	0.38978	0.883531
209170	PID_TCR_RAS_PATHWAY	1.00383	-0.860374	0.460873	0.138639	0.730496
209170	PID_TELOMERASE_PATHWAY	1.07037	-0.395747	0.479128	0.429546	0.898771
209170	PID_TGFBR_PATHWAY	1.04045	0.299176	0.510442	0.692696	0.956756
209170	PID_THROMBIN_PAR1_PATHWAY	0.971069	0.505849	0.512553	0.634718	0.944536
209170	PID_THROMBIN_PAR4_PATHWAY	1.31486	0.951693	0.539994	0.130102	0.717309
209170	PID_TNF_PATHWAY	0.873722	-0.59278	0.472174	0.292259	0.837599
209170	PID_TOLL_ENDOGENOUS_PATHWAY	0.845985	0.327858	0.515289	0.562808	0.929829
209170	PID_TRAIL_PATHWAY	0.386933	-0.130116	0.499529	0.98578	0.99919
209170	PID_TRKR_PATHWAY	0.930602	-0.289633	0.47877	0.421685	0.895468
209170	PID_TXA2PATHWAY	0.773254	-0.349239	0.493348	0.801238	0.976192
209170	PID_UPA_UPAR_PATHWAY	1.23899	-0.244274	0.48897	0.676341	0.953357
209170	PID_VEGFR1_2_PATHWAY	1.16587	0.770747	0.510294	0.696838	0.956756
209170	PID_VEGFR1_PATHWAY	1.36179	-0.19643	0.481135	0.475219	0.909159
209170	PID_VEGF_VEGFR_PATHWAY	0.749384	-1.25532	0.471273	0.276918	0.830846
209170	PID_WNT_CANONICAL_PATHWAY	0.618514	0.61221	0.500427	0.987097	0.99919
209170	PID_WNT_NONCANONICAL_PATHWAY	0.806781	0.228076	0.504601	0.861766	0.985635
209170	PID_WNT_SIGNALING_PATHWAY	0.630219	-0.864151	0.476403	0.371812	0.875087
209985	PID_A6B1_A6B4_INTEGRIN_PATHWAY	1.24596	-2.61406	0.390133	0.0190716	0.383535
209985	PID_AJDISS_2PATHWAY	0.901024	1.077	0.526374	0.573638	0.931704
209985	PID_ALK1_PATHWAY	0.895541	-1.35785	0.44377	0.230244	0.805677
209985	PID_ALK2_PATHWAY	0.993231	-2.10297	0.430832	0.140008	0.732718
209985	PID_ALPHA_SYNUCLEIN_PATHWAY	1.0225	-0.488704	0.484582	0.742198	0.965689
209985	PID_AMB2_NEUTROPHILS_PATHWAY	1.45166	-0.907295	0.459124	0.383138	0.87945
209985	PID_ANGIOPOIETIN_RECEPTOR_PATHWAY	1.188	-0.0632077	0.499017	0.983271	0.99896
209985	PID_ANTHRAX_PATHWAY	0.629824	-1.35792	0.465946	0.467487	0.907036
209985	PID_AP1_PATHWAY	1.09847	-1.65295	0.412568	0.0621174	0.592593
209985	PID_ARF6_DOWNSTREAM_PATHWAY	1.28437	-0.64836	0.47548	0.600862	0.937177
209985	PID_ARF6_PATHWAY	0.434358	1.52269	0.562541	0.182082	0.771755
209985	PID_ARF6_TRAFFICKING_PATHWAY	0.92524	-1.06831	0.450796	0.293801	0.837599
209985	PID_ARF_3PATHWAY	1.51426	-1.61608	0.433947	0.158742	0.74832
209985	PID_AR_NONGENOMIC_PATHWAY	0.869115	0.174691	0.493417	0.888315	0.989693
209985	PID_AR_PATHWAY	1.1349	-1.12054	0.445439	0.24438	0.81463
209985	PID_AR_TF_PATHWAY	0.972108	0.247334	0.498264	0.970456	0.997214
209985	PID_ATF2_PATHWAY	0.879287	-0.67236	0.47031	0.526434	0.922218
209985	PID_ATM_PATHWAY	0.728761	1.48543	0.533036	0.480907	0.910981
209985	PID_ATR_PATHWAY	0.577859	1.61936	0.541941	0.370866	0.875087
209985	PID_AURORA_A_PATHWAY	0.850551	2.11201	0.527478	0.557693	0.928662
209985	PID_AURORA_B_PATHWAY	1.11977	2.90986	0.590597	0.0532368	0.560734
209985	PID_AVB3_INTEGRIN_PATHWAY	1.46576	-0.978664	0.443346	0.226747	0.80335
209985	PID_AVB3_OPN_PATHWAY	1.18332	-2.09923	0.432739	0.151263	0.743031
209985	PID_BARD1_PATHWAY	1.04091	1.19312	0.550927	0.277224	0.830968
209985	PID_BCR_5PATHWAY	0.711343	-0.906874	0.450414	0.290067	0.836631
209985	PID_BETA_CATENIN_DEG_PATHWAY	0.769663	-0.501161	0.483354	0.722477	0.961792
209985	PID_BETA_CATENIN_NUC_PATHWAY	0.994753	-0.0300483	0.497209	0.952522	0.995135
209985	PID_BMP_PATHWAY	0.538269	-1.50662	0.431232	0.142309	0.733317
209985	PID_CASPASE_PATHWAY	0.888551	-1.69136	0.456539	0.353782	0.869944
209985	PID_CD40_PATHWAY	0.678913	0.230971	0.521179	0.651361	0.947076
209985	PID_CD8_TCR_DOWNSTREAM_PATHWAY	1.11343	-1.00682	0.440955	0.207745	0.787275
209985	PID_CD8_TCR_PATHWAY	0.870991	-0.896831	0.471109	0.537616	0.925419
209985	PID_CDC42_PATHWAY	1.06162	0.159617	0.493496	0.889634	0.989844
209985	PID_CDC42_REG_PATHWAY	0.588885	0.0567137	0.483717	0.728286	0.963095
209985	PID_CERAMIDE_PATHWAY	0.80131	-0.985456	0.457689	0.366664	0.873933
209985	PID_CIRCADIAN_PATHWAY	0.515754	1.47533	0.564532	0.168555	0.75696
209985	PID_CMYB_PATHWAY	1.0158	-1.4932	0.448462	0.271498	0.830536
209985	PID_CONE_PATHWAY	-0.191204	0.119477	0.521154	0.651745	0.947076
209985	PID_CXCR3_PATHWAY	0.5849	-1.05689	0.465109	0.456614	0.905426
209985	PID_CXCR4_PATHWAY	0.847765	-2.93914	0.392765	0.0221382	0.408111
209985	PID_DELTA_NP63_PATHWAY	0.929084	-1.5218	0.453707	0.323299	0.850572
209985	PID_DNA_PK_PATHWAY	1.06898	1.10822	0.546683	0.319238	0.848809
209985	PID_E2F_PATHWAY	0.682167	1.46465	0.526924	0.565671	0.930451
209985	PID_ECADHERIN_KERATINOCYTE_PATHWAY	1.12845	-0.669277	0.475776	0.605264	0.937327
209985	PID_ECADHERIN_NASCENT_AJ_PATHWAY	1.34325	0.876114	0.534927	0.456146	0.905219
209985	PID_ECADHERIN_STABILIZATION_PATHWAY	1.34448	0.958706	0.51818	0.698097	0.956756
209985	PID_ENDOTHELIN_PATHWAY	0.897225	0.999755	0.544833	0.33879	0.861101
209985	PID_EPHA2_FWD_PATHWAY	1.01669	-1.31116	0.455008	0.337082	0.859906
209985	PID_EPHA_FWDPATHWAY	0.727735	-0.267751	0.482053	0.701789	0.958037
209985	PID_EPHB_FWD_PATHWAY	0.890977	0.502861	0.524459	0.601772	0.937177
209985	PID_EPHRINB_REV_PATHWAY	0.614794	-1.13639	0.461144	0.407087	0.889942
209985	PID_EPO_PATHWAY	0.614267	0.350408	0.516618	0.72293	0.961792
209985	PID_ERA_GENOMIC_PATHWAY	1.01159	-1.19913	0.458607	0.377148	0.876547
209985	PID_ERBB1_DOWNSTREAM_PATHWAY	1.07729	-1.77638	0.436205	0.173471	0.763232
209985	PID_ERBB1_INTERNALIZATION_PATHWAY	0.762719	-1.29023	0.439977	0.200317	0.784185
209985	PID_ERBB1_RECEPTOR_PROXIMAL_PATHWAY	0.839748	-0.751853	0.467005	0.481449	0.911399
209985	PID_ERBB2_ERBB3_PATHWAY	0.822954	-0.569935	0.47224	0.553668	0.927886
209985	PID_ERBB4_PATHWAY	0.643676	-0.324063	0.476677	0.618761	0.940616
209985	PID_ERBB_NETWORK_PATHWAY	0.792918	1.57897	0.566398	0.156579	0.747205
209985	PID_ERB_GENOMIC_PATHWAY	0.867712	-0.484361	0.501431	0.975647	0.997729
209985	PID_ER_NONGENOMIC_PATHWAY	0.842601	-0.211034	0.490372	0.837252	0.982182
209985	PID_FAK_PATHWAY	1.30891	-0.681202	0.45587	0.346421	0.865334
209985	PID_FANCONI_PATHWAY	0.317948	1.31901	0.552852	0.259471	0.823288
209985	PID_FAS_PATHWAY	0.433392	-2.14851	0.417994	0.0801717	0.637145
209985	PID_FCER1_PATHWAY	0.870358	-1.18707	0.450546	0.29136	0.837473
209985	PID_FGF_PATHWAY	0.676922	-0.31778	0.483542	0.725488	0.962463
209985	PID_FOXM1_PATHWAY	0.488612	1.9293	0.506135	0.895872	0.990631
209985	PID_FOXO_PATHWAY	1.07255	-1.67921	0.432787	0.151553	0.743031
209985	PID_FRA_PATHWAY	0.995942	-2.37389	0.402923	0.0383362	0.501273
209985	PID_GLYPICAN_1PATHWAY	1.30712	-1.0397	0.441622	0.212925	0.792614
209985	PID_GMCSF_PATHWAY	0.980525	-0.454204	0.494263	0.902595	0.991654
209985	PID_HDAC_CLASSIII_PATHWAY	1.00166	-0.643392	0.481673	0.695788	0.956756
209985	PID_HDAC_CLASSII_PATHWAY	1.17625	0.145002	0.500067	0.998871	0.999968
209985	PID_HDAC_CLASSI_PATHWAY	0.816728	-0.650995	0.447247	0.260362	0.82368
209985	PID_HEDGEHOG_2PATHWAY	0.248176	-0.079725	0.494605	0.908365	0.992308
209985	PID_HEDGEHOG_GLI_PATHWAY	0.830962	0.707578	0.511439	0.807188	0.977859
209985	PID_HES_HEY_PATHWAY	1.02712	-0.423315	0.487598	0.791318	0.974881
209985	PID_HIF1A_PATHWAY	1.73118	-0.81122	0.466366	0.472991	0.908945
209985	PID_HIF1_TFPATHWAY	0.963667	-2.75894	0.394374	0.0242182	0.421927
209985	PID_HIF2PATHWAY	0.962902	-3.25036	0.38613	0.0151176	0.343877
209985	PID_HIV_NEF_PATHWAY	0.637345	-0.783	0.461535	0.411827	0.890714
209985	PID_HNF3A_PATHWAY	0.946428	-0.860907	0.478562	0.647391	0.946786
209985	PID_HNF3B_PATHWAY	0.882419	0.0846916	0.504345	0.926148	0.993089
209985	PID_IFNG_PATHWAY	0.705986	-0.172046	0.515141	0.746666	0.967135
209985	PID_IGF1_PATHWAY	1.12468	-1.19426	0.465789	0.465443	0.90693
209985	PID_IL12_2PATHWAY	0.903562	1.20908	0.546666	0.319414	0.848809
209985	PID_IL12_STAT4_PATHWAY	0.707112	-1.38029	0.457902	0.369084	0.875087
209985	PID_IL1_PATHWAY	0.61585	-1.13884	0.454835	0.335222	0.85898
209985	PID_IL23_PATHWAY	0.54775	-0.989515	0.48102	0.685513	0.955863
209985	PID_IL27_PATHWAY	0.573962	-1.50331	0.449877	0.28488	0.834866
209985	PID_IL2_1PATHWAY	0.929822	0.230771	0.496543	0.941213	0.994469
209985	PID_IL2_PI3K_PATHWAY	1.35596	-1.22076	0.473358	0.569738	0.930608
209985	PID_IL2_STAT5_PATHWAY	0.833756	-0.571628	0.481012	0.685389	0.955863
209985	PID_IL3_PATHWAY	0.901725	-1.59207	0.441133	0.209119	0.788847
209985	PID_IL4_2PATHWAY	1.07744	0.986526	0.536481	0.436357	0.900072
209985	PID_IL5_PATHWAY	0.726009	-1.2679	0.449943	0.285513	0.834866
209985	PID_IL6_7_PATHWAY	1.12925	-1.18074	0.45441	0.330703	0.855604
209985	PID_IL8_CXCR1_PATHWAY	0.747221	0.783126	0.519134	0.683096	0.955863
209985	PID_IL8_CXCR2_PATHWAY	0.753408	0.450275	0.505412	0.908078	0.992308
209985	PID_ILK_PATHWAY	1.45831	-1.25021	0.437497	0.182344	0.771793
209985	PID_INSULIN_GLUCOSE_PATHWAY	1.37556	0.2439	0.497297	0.954025	0.995582
209985	PID_INSULIN_PATHWAY	0.870372	0.856417	0.526975	0.564935	0.930451
209985	PID_INTEGRIN1_PATHWAY	1.43082	-2.10402	0.408367	0.0505726	0.553632
209985	PID_INTEGRIN2_PATHWAY	0.66201	-0.344493	0.484067	0.73391	0.964271
209985	PID_INTEGRIN3_PATHWAY	1.64355	-2.3205	0.391746	0.0209037	0.398788
209985	PID_INTEGRIN4_PATHWAY	0.561435	-1.625	0.462211	0.420093	0.894929
209985	PID_INTEGRIN5_PATHWAY	0.808415	-1.08702	0.461523	0.411675	0.890654
209985	PID_INTEGRIN_A4B1_PATHWAY	1.53911	0.193686	0.498646	0.976959	0.997761
209985	PID_INTEGRIN_A9B1_PATHWAY	1.01659	0.233132	0.489156	0.817042	0.978423
209985	PID_INTEGRIN_CS_PATHWAY	0.726627	-2.83443	0.392539	0.0218593	0.406536
209985	PID_KIT_PATHWAY	0.729222	-1.6371	0.440296	0.202717	0.785023
209985	PID_LIS1_PATHWAY	1.29589	-1.48051	0.446437	0.253116	0.818692
209985	PID_LKB1_PATHWAY	0.874158	-0.482933	0.477953	0.638081	0.945435
209985	PID_LPA4_PATHWAY	0.328487	1.77023	0.572284	0.12301	0.708778
209985	PID_LYMPH_ANGIOGENESIS_PATHWAY	1.46717	-0.0507354	0.507717	0.869231	0.987189
209985	PID_LYSOPHOSPHOLIPID_PATHWAY	0.695419	-0.664767	0.479225	0.657579	0.949168
209985	PID_MAPK_TRK_PATHWAY	0.660105	0.310972	0.509085	0.846318	0.983805
209985	PID_MET_PATHWAY	0.93599	-0.253046	0.487703	0.793052	0.975438
209985	PID_MTOR_4PATHWAY	1.12563	0.501019	0.514812	0.751986	0.967777
209985	PID_MYC_ACTIV_PATHWAY	1.31237	0.592918	0.525754	0.58267	0.932976
209985	PID_MYC_PATHWAY	0.707324	0.691337	0.522799	0.626664	0.942226
209985	PID_MYC_REPRESS_PATHWAY	1.10743	-2.14476	0.426536	0.117015	0.698112
209985	PID_NCADHERIN_PATHWAY	1.21222	-0.967389	0.457572	0.365342	0.873918
209985	PID_NECTIN_PATHWAY	1.19125	-1.433	0.436121	0.172906	0.762763
209985	PID_NEPHRIN_NEPH1_PATHWAY	0.716976	0.144458	0.485677	0.759915	0.968876
209985	PID_NETRIN_PATHWAY	1.19589	0.409053	0.524085	0.607344	0.937818
209985	PID_NFAT_3PATHWAY	1.21158	0.567927	0.51422	0.761593	0.968938
209985	PID_NFAT_TFPATHWAY	0.698833	-0.426021	0.481031	0.685691	0.956035
209985	PID_NFKAPPAB_ATYPICAL_PATHWAY	0.956407	1.8014	0.579977	0.0879337	0.650314
209985	PID_NFKAPPAB_CANONICAL_PATHWAY	1.18768	-1.73751	0.441885	0.214995	0.793696
209985	PID_NOTCH_PATHWAY	0.931365	-0.915731	0.459339	0.385651	0.881224
209985	PID_P38_ALPHA_BETA_DOWNSTREAM_PATHWAY	0.684022	0.663826	0.524165	0.606143	0.937438
209985	PID_P38_ALPHA_BETA_PATHWAY	0.604724	-1.36624	0.430493	0.138075	0.729177
209985	PID_P38_GAMMA_DELTA_PATHWAY	0.646161	-1.19696	0.442625	0.220897	0.798376
209985	PID_P38_MK2_PATHWAY	1.49589	1.02116	0.556779	0.225726	0.802354
209985	PID_P38_MKK3_6PATHWAY	0.669868	-1.79127	0.44196	0.215586	0.793696
209985	PID_P53_DOWNSTREAM_PATHWAY	0.753458	1.19519	0.543224	0.356414	0.87097
209985	PID_P53_REGULATION_PATHWAY	0.970049	-0.297242	0.482156	0.703423	0.958409
209985	PID_P73PATHWAY	0.832211	2.72671	0.564571	0.1683	0.756561
209985	PID_P75_NTR_PATHWAY	0.787372	-1.66605	0.450016	0.286212	0.834866
209985	PID_PDGFRA_PATHWAY	0.977353	-1.74302	0.432288	0.148538	0.741179
209985	PID_PDGFRB_PATHWAY	1.14659	-1.20482	0.459367	0.385969	0.881224
209985	PID_PI3KCI_AKT_PATHWAY	1.36595	-1.57285	0.426473	0.116699	0.697497
209985	PID_PI3KCI_PATHWAY	0.933575	-2.43209	0.404857	0.0423583	0.518336
209985	PID_PI3K_PLC_TRK_PATHWAY	0.988138	-2.16544	0.434817	0.1643	0.752723
209985	PID_PLK1_PATHWAY	0.736785	3.17942	0.530364	0.517093	0.921181
209985	PID_PRL_SIGNALING_EVENTS_PATHWAY	1.57289	-0.436601	0.49462	0.908615	0.99238
209985	PID_PS1_PATHWAY	0.793374	-0.32317	0.491648	0.858577	0.984917
209985	PID_PTP1B_PATHWAY	0.937266	-1.13075	0.460526	0.399665	0.887136
209985	PID_RAC1_PATHWAY	1.33861	-0.0978785	0.494104	0.899893	0.991464
209985	PID_RAC1_REG_PATHWAY	0.741846	1.081	0.532042	0.494198	0.91474
209985	PID_RANBP2_PATHWAY	1.56977	0.755125	0.505589	0.905086	0.991774
209985	PID_RAS_PATHWAY	1.03154	0.0405466	0.501659	0.971768	0.997223
209985	PID_RB_1PATHWAY	0.73375	0.0971465	0.506711	0.886155	0.989636
209985	PID_REELIN_PATHWAY	0.726313	-1.03051	0.478602	0.648	0.946786
209985	PID_REG_GR_PATHWAY	0.912774	-1.4406	0.458079	0.371099	0.875087
209985	PID_RETINOIC_ACID_PATHWAY	0.645035	-0.535745	0.473026	0.564951	0.930451
209985	PID_RET_PATHWAY	0.916405	-0.308469	0.484291	0.737502	0.965233
209985	PID_RHOA_PATHWAY	1.14233	-0.957673	0.471941	0.549399	0.927564
209985	PID_RHOA_REG_PATHWAY	0.738346	0.383688	0.521371	0.648417	0.946786
209985	PID_RHODOPSIN_PATHWAY	0.135981	-0.245123	0.50125	0.978735	0.99809
209985	PID_RXR_VDR_PATHWAY	0.337076	-2.01217	0.419646	0.0864491	0.650139
209985	PID_S1P_META_PATHWAY	0.644249	-1.63986	0.456686	0.355405	0.870388
209985	PID_S1P_S1P1_PATHWAY	1.16529	-1.52041	0.423889	0.104396	0.678122
209985	PID_S1P_S1P2_PATHWAY	1.02295	-0.406613	0.496297	0.937036	0.994024
209985	PID_S1P_S1P3_PATHWAY	0.981221	-0.670158	0.479384	0.660049	0.949583
209985	PID_S1P_S1P4_PATHWAY	0.759121	-0.310661	0.488427	0.804978	0.977263
209985	PID_SHP2_PATHWAY	0.828804	-1.50767	0.450435	0.290277	0.836808
209985	PID_SMAD2_3NUCLEAR_PATHWAY	0.809608	-1.67351	0.431059	0.141312	0.732848
209985	PID_SMAD2_3PATHWAY	1.04634	0.566551	0.501144	0.98053	0.99853
209985	PID_SYNDECAN_1_PATHWAY	1.46628	-1.19194	0.449406	0.280382	0.832896
209985	PID_SYNDECAN_2_PATHWAY	1.364	0.176659	0.508007	0.864357	0.986548
209985	PID_SYNDECAN_3_PATHWAY	0.76168	0.399166	0.52287	0.625584	0.94202
209985	PID_SYNDECAN_4_PATHWAY	1.7494	-1.04726	0.453074	0.316728	0.848078
209985	PID_TAP63_PATHWAY	0.758576	-0.359494	0.498564	0.97557	0.997729
209985	PID_TCPTP_PATHWAY	1.00736	-0.375403	0.474119	0.580812	0.932792
209985	PID_TCR_CALCIUM_PATHWAY	0.795217	-0.232081	0.472081	0.551386	0.927709
209985	PID_TCR_JNK_PATHWAY	0.698909	-1.23715	0.468037	0.495269	0.915154
209985	PID_TCR_PATHWAY	0.711631	-0.321476	0.495871	0.929801	0.993528
209985	PID_TCR_RAS_PATHWAY	1.04172	-0.223924	0.504959	0.915754	0.99244
209985	PID_TELOMERASE_PATHWAY	1.08596	0.284061	0.503253	0.94468	0.994815
209985	PID_TGFBR_PATHWAY	0.976116	-1.79107	0.418799	0.0831828	0.64399
209985	PID_THROMBIN_PAR1_PATHWAY	0.986766	1.09998	0.540219	0.390827	0.884036
209985	PID_THROMBIN_PAR4_PATHWAY	1.30493	0.708832	0.527324	0.559907	0.929325
209985	PID_TNF_PATHWAY	0.851463	-1.44586	0.439647	0.197853	0.783051
209985	PID_TOLL_ENDOGENOUS_PATHWAY	0.853208	0.589075	0.520409	0.663242	0.950415
209985	PID_TRAIL_PATHWAY	0.347209	-1.66361	0.450233	0.288317	0.836298
209985	PID_TRKR_PATHWAY	0.927942	-0.423431	0.48542	0.755754	0.968377
209985	PID_TXA2PATHWAY	0.791858	0.412693	0.513297	0.776646	0.971785
209985	PID_UPA_UPAR_PATHWAY	1.22119	-0.80329	0.453519	0.321335	0.84998
209985	PID_VEGFR1_2_PATHWAY	1.15101	0.230798	0.510973	0.8149	0.978285
209985	PID_VEGFR1_PATHWAY	1.38618	0.532609	0.517374	0.710871	0.959603
209985	PID_VEGF_VEGFR_PATHWAY	0.791002	-0.391314	0.472159	0.552502	0.92777
209985	PID_WNT_CANONICAL_PATHWAY	0.55526	-1.62859	0.450917	0.294993	0.838018
209985	PID_WNT_NONCANONICAL_PATHWAY	0.787913	-0.505624	0.480094	0.671057	0.952403
209985	PID_WNT_SIGNALING_PATHWAY	0.603983	-1.59543	0.451018	0.295988	0.838485
210095	PID_A6B1_A6B4_INTEGRIN_PATHWAY	1.30473	-0.107959	0.503398	0.928051	0.993173
210095	PID_AJDISS_2PATHWAY	0.904421	1.21058	0.529412	0.434459	0.900072
210095	PID_ALK1_PATHWAY	1.00137	1.95492	0.576115	0.0431067	0.521304
210095	PID_ALK2_PATHWAY	1.17933	1.21703	0.541191	0.273689	0.83058
210095	PID_ALPHA_SYNUCLEIN_PATHWAY	1.10393	2.35106	0.582121	0.0290899	0.457743
210095	PID_AMB2_NEUTROPHILS_PATHWAY	1.4842	0.176838	0.500636	0.986522	0.99919
210095	PID_ANGIOPOIETIN_RECEPTOR_PATHWAY	1.18535	-0.147449	0.493623	0.865442	0.98686
210095	PID_ANTHRAX_PATHWAY	0.714772	0.853306	0.543926	0.243101	0.813875
210095	PID_AP1_PATHWAY	1.17898	1.55259	0.558965	0.117136	0.69813
210095	PID_ARF6_DOWNSTREAM_PATHWAY	1.3171	0.387451	0.502809	0.940504	0.994469
210095	PID_ARF6_PATHWAY	0.365037	-0.953575	0.464114	0.340282	0.862053
210095	PID_ARF6_TRAFFICKING_PATHWAY	0.934564	-0.758932	0.454521	0.22684	0.803385
210095	PID_ARF_3PATHWAY	1.62693	1.21855	0.555966	0.136954	0.727958
210095	PID_AR_NONGENOMIC_PATHWAY	0.905649	1.43592	0.553442	0.155567	0.746232
210095	PID_AR_PATHWAY	1.15566	-0.31678	0.483789	0.66662	0.951617
210095	PID_AR_TF_PATHWAY	0.953259	-0.411431	0.479492	0.585783	0.933435
210095	PID_ATF2_PATHWAY	0.961547	2.37609	0.587024	0.020747	0.398788
210095	PID_ATM_PATHWAY	0.68243	0.289709	0.495491	0.904634	0.991654
210095	PID_ATR_PATHWAY	0.558025	1.21934	0.553045	0.158655	0.74832
210095	PID_AURORA_A_PATHWAY	0.835706	1.61068	0.537476	0.319315	0.848809
210095	PID_AURORA_B_PATHWAY	1.06493	1.31828	0.526427	0.48252	0.911765
210095	PID_AVB3_INTEGRIN_PATHWAY	1.51342	0.630657	0.530179	0.422573	0.895772
210095	PID_AVB3_OPN_PATHWAY	1.26899	0.822839	0.524405	0.51664	0.921181
210095	PID_BARD1_PATHWAY	0.995723	0.374554	0.511653	0.756826	0.968601
210095	PID_BCR_5PATHWAY	0.766211	0.95615	0.531627	0.400654	0.887675
210095	PID_BETA_CATENIN_DEG_PATHWAY	0.771366	-0.441048	0.483765	0.666168	0.951295
210095	PID_BETA_CATENIN_NUC_PATHWAY	1.0003	0.25187	0.517604	0.639925	0.945726
210095	PID_BMP_PATHWAY	0.609967	0.635479	0.52168	0.564533	0.930451
210095	PID_CASPASE_PATHWAY	0.913429	-0.434973	0.460062	0.288552	0.836298
210095	PID_CD40_PATHWAY	0.672815	0.0958423	0.500633	0.986584	0.99919
210095	PID_CD8_TCR_DOWNSTREAM_PATHWAY	1.19697	1.46188	0.55979	0.112096	0.691795
210095	PID_CD8_TCR_PATHWAY	0.9222	0.996564	0.513723	0.715355	0.960498
210095	PID_CDC42_PATHWAY	1.06869	0.468621	0.514136	0.707176	0.959197
210095	PID_CDC42_REG_PATHWAY	0.61591	0.829886	0.525218	0.502782	0.918371
210095	PID_CERAMIDE_PATHWAY	0.855451	0.973832	0.519882	0.597273	0.935982
210095	PID_CIRCADIAN_PATHWAY	0.429812	-0.320372	0.492275	0.837355	0.982182
210095	PID_CMYB_PATHWAY	1.07268	1.1015	0.551312	0.172705	0.762233
210095	PID_CONE_PATHWAY	-0.0946533	2.82869	0.617092	0.0018609	0.0948709
210095	PID_CXCR3_PATHWAY	0.625786	0.51309	0.51872	0.61887	0.940616
210095	PID_CXCR4_PATHWAY	0.910391	0.0424943	0.504281	0.909438	0.99243
210095	PID_DELTA_NP63_PATHWAY	0.968536	0.0166475	0.51925	0.608974	0.938063
210095	PID_DNA_PK_PATHWAY	1.00901	-0.392573	0.466069	0.36723	0.874148
210095	PID_E2F_PATHWAY	0.650946	0.68685	0.5215	0.567781	0.930469
210095	PID_ECADHERIN_KERATINOCYTE_PATHWAY	1.1615	0.290555	0.501821	0.961422	0.99671
210095	PID_ECADHERIN_NASCENT_AJ_PATHWAY	1.30268	-0.540596	0.462573	0.319938	0.849159
210095	PID_ECADHERIN_STABILIZATION_PATHWAY	1.30476	-0.0969245	0.469163	0.412529	0.891251
210095	PID_ENDOTHELIN_PATHWAY	0.897867	1.02784	0.53123	0.406604	0.889942
210095	PID_EPHA2_FWD_PATHWAY	1.02705	-0.989106	0.460845	0.29811	0.839926
210095	PID_EPHA_FWDPATHWAY	0.806017	1.74127	0.55934	0.114824	0.694992
210095	PID_EPHB_FWD_PATHWAY	0.912706	1.31558	0.543994	0.242372	0.813855
210095	PID_EPHRINB_REV_PATHWAY	0.695644	1.23728	0.547609	0.205823	0.786192
210095	PID_EPO_PATHWAY	0.597159	-0.162264	0.496712	0.930383	0.993548
210095	PID_ERA_GENOMIC_PATHWAY	1.0366	-0.0606137	0.489494	0.780117	0.972741
210095	PID_ERBB1_DOWNSTREAM_PATHWAY	1.12659	0.863513	0.533807	0.368987	0.875087
210095	PID_ERBB1_INTERNALIZATION_PATHWAY	0.813791	0.535133	0.520056	0.594068	0.935372
210095	PID_ERBB1_RECEPTOR_PROXIMAL_PATHWAY	0.875478	0.431634	0.526751	0.47717	0.909889
210095	PID_ERBB2_ERBB3_PATHWAY	0.851152	0.526865	0.524788	0.510092	0.92106
210095	PID_ERBB4_PATHWAY	0.639091	-0.448993	0.473923	0.48833	0.912787
210095	PID_ERBB_NETWORK_PATHWAY	0.678237	-1.05469	0.443994	0.136678	0.727362
210095	PID_ERB_GENOMIC_PATHWAY	0.879535	-0.119443	0.502667	0.943503	0.994469
210095	PID_ER_NONGENOMIC_PATHWAY	0.854521	0.299577	0.511412	0.761693	0.968938
210095	PID_FAK_PATHWAY	1.32317	-0.286782	0.489117	0.772434	0.970963
210095	PID_FANCONI_PATHWAY	0.296898	0.904518	0.53117	0.407495	0.889942
210095	PID_FAS_PATHWAY	0.502356	0.326349	0.499648	0.992536	0.999782
210095	PID_FCER1_PATHWAY	0.920456	0.350653	0.512717	0.735423	0.964784
210095	PID_FGF_PATHWAY	0.706727	0.789731	0.523789	0.527286	0.922374
210095	PID_FOXM1_PATHWAY	0.497867	2.23259	0.587534	0.0200122	0.394309
210095	PID_FOXO_PATHWAY	1.12342	0.300094	0.499566	0.9908	0.999503
210095	PID_FRA_PATHWAY	1.08589	0.708995	0.514743	0.695237	0.956756
210095	PID_GLYPICAN_1PATHWAY	1.39985	1.09727	0.542485	0.258908	0.823288
210095	PID_GMCSF_PATHWAY	1.01244	0.607617	0.530773	0.413505	0.891411
210095	PID_HDAC_CLASSIII_PATHWAY	1.00233	-0.620491	0.482355	0.639147	0.945726
210095	PID_HDAC_CLASSII_PATHWAY	1.19273	0.723025	0.522349	0.55258	0.92777
210095	PID_HDAC_CLASSI_PATHWAY	0.856342	0.960616	0.536056	0.337994	0.860349
210095	PID_HEDGEHOG_2PATHWAY	0.2744	0.91557	0.525652	0.495454	0.915237
210095	PID_HEDGEHOG_GLI_PATHWAY	0.857251	1.78959	0.571511	0.0573924	0.575337
210095	PID_HES_HEY_PATHWAY	1.02754	-0.409776	0.480256	0.599824	0.937105
210095	PID_HIF1A_PATHWAY	1.68368	-2.22633	0.427203	0.0530534	0.560629
210095	PID_HIF1_TFPATHWAY	1.02715	-0.200903	0.506057	0.87214	0.988205
210095	PID_HIF2PATHWAY	0.984396	-2.49636	0.403245	0.0101359	0.282143
210095	PID_HIV_NEF_PATHWAY	0.661978	-0.12016	0.476114	0.525599	0.922208
210095	PID_HNF3A_PATHWAY	0.967518	-0.180135	0.484175	0.674096	0.952437
210095	PID_HNF3B_PATHWAY	0.914231	0.935543	0.538636	0.304561	0.843811
210095	PID_IFNG_PATHWAY	0.717714	0.174557	0.521727	0.563693	0.930121
210095	PID_IGF1_PATHWAY	1.14522	-0.471186	0.486532	0.720423	0.961361
210095	PID_IL12_2PATHWAY	0.889482	0.735177	0.528962	0.441517	0.901124
210095	PID_IL12_STAT4_PATHWAY	0.812211	0.765487	0.54825	0.199782	0.78388
210095	PID_IL1_PATHWAY	0.637286	-0.296042	0.504099	0.913274	0.99244
210095	PID_IL23_PATHWAY	0.579697	0.0912003	0.494351	0.880671	0.989155
210095	PID_IL27_PATHWAY	0.643578	0.590822	0.520534	0.585302	0.933435
210095	PID_IL2_1PATHWAY	0.946282	0.819045	0.53481	0.354951	0.870388
210095	PID_IL2_PI3K_PATHWAY	1.34522	-1.58194	0.43668	0.0924436	0.656466
210095	PID_IL2_STAT5_PATHWAY	0.784664	-1.83567	0.441091	0.117482	0.699021
210095	PID_IL3_PATHWAY	0.943474	-0.351992	0.497871	0.954889	0.995811
210095	PID_IL4_2PATHWAY	1.02105	-0.775545	0.466764	0.377129	0.876547
210095	PID_IL5_PATHWAY	0.665431	-2.62408	0.419916	0.0333258	0.479382
210095	PID_IL6_7_PATHWAY	1.19185	0.505006	0.537629	0.317345	0.848078
210095	PID_IL8_CXCR1_PATHWAY	0.75114	0.894427	0.538808	0.302416	0.843642
210095	PID_IL8_CXCR2_PATHWAY	0.75518	0.511495	0.507137	0.849593	0.984436
210095	PID_ILK_PATHWAY	1.50573	0.648243	0.514944	0.691278	0.956756
210095	PID_INSULIN_GLUCOSE_PATHWAY	1.40384	1.05017	0.537569	0.318108	0.84873
210095	PID_INSULIN_PATHWAY	0.808112	-1.21133	0.444426	0.139725	0.732244
210095	PID_INTEGRIN1_PATHWAY	1.49709	0.196089	0.511829	0.753268	0.968052
210095	PID_INTEGRIN2_PATHWAY	0.654913	-0.56069	0.474401	0.496339	0.915483
210095	PID_INTEGRIN3_PATHWAY	1.69821	-0.557197	0.482398	0.639967	0.945726
210095	PID_INTEGRIN4_PATHWAY	0.667316	0.456458	0.534322	0.361742	0.873229
210095	PID_INTEGRIN5_PATHWAY	0.869197	0.924906	0.532563	0.386872	0.881974
210095	PID_INTEGRIN_A4B1_PATHWAY	1.52964	-0.119283	0.500657	0.986072	0.99919
210095	PID_INTEGRIN_A9B1_PATHWAY	0.983293	-0.945932	0.464404	0.344192	0.864203
210095	PID_INTEGRIN_CS_PATHWAY	0.846943	0.642993	0.519655	0.60146	0.937177
210095	PID_KIT_PATHWAY	0.786534	0.276194	0.51365	0.71682	0.960501
210095	PID_LIS1_PATHWAY	1.32826	-0.204041	0.489045	0.770978	0.970701
210095	PID_LKB1_PATHWAY	0.886453	0.0529181	0.497266	0.942081	0.994469
210095	PID_LPA4_PATHWAY	0.277292	0.440944	0.513745	0.714934	0.960498
210095	PID_LYMPH_ANGIOGENESIS_PATHWAY	1.45691	-0.359367	0.503439	0.927202	0.993089
210095	PID_LYSOPHOSPHOLIPID_PATHWAY	0.744441	1.68397	0.562823	0.0950274	0.661276
210095	PID_MAPK_TRK_PATHWAY	0.681996	0.959618	0.542703	0.256474	0.822143
210095	PID_MET_PATHWAY	0.920619	-0.837743	0.46341	0.330892	0.855759
210095	PID_MTOR_4PATHWAY	1.10873	-0.340985	0.484982	0.689832	0.956756
210095	PID_MYC_ACTIV_PATHWAY	1.27229	-0.352942	0.452682	0.208601	0.788229
210095	PID_MYC_PATHWAY	0.697336	0.374932	0.508007	0.8315	0.981106
210095	PID_MYC_REPRESS_PATHWAY	1.16833	0.644651	0.536338	0.334227	0.857817
210095	PID_NCADHERIN_PATHWAY	1.24946	0.219082	0.501575	0.966626	0.99671
210095	PID_NECTIN_PATHWAY	1.19408	-1.35889	0.429022	0.0592752	0.583635
210095	PID_NEPHRIN_NEPH1_PATHWAY	0.690667	-0.763357	0.475764	0.519559	0.921222
210095	PID_NETRIN_PATHWAY	1.20186	0.59346	0.52771	0.461516	0.906206
210095	PID_NFAT_3PATHWAY	1.20965	0.495896	0.511807	0.75371	0.968179
210095	PID_NFAT_TFPATHWAY	0.723778	0.291315	0.503077	0.934847	0.994017
210095	PID_NFKAPPAB_ATYPICAL_PATHWAY	0.870193	-0.147595	0.493591	0.86477	0.986565
210095	PID_NFKAPPAB_CANONICAL_PATHWAY	1.24807	-0.208188	0.494173	0.876947	0.988785
210095	PID_NOTCH_PATHWAY	0.955915	0.172579	0.505323	0.887512	0.98966
210095	PID_P38_ALPHA_BETA_DOWNSTREAM_PATHWAY	0.662546	-0.246361	0.494406	0.881836	0.989531
210095	PID_P38_ALPHA_BETA_PATHWAY	0.678341	1.10394	0.529599	0.431552	0.899604
210095	PID_P38_GAMMA_DELTA_PATHWAY	0.67983	-0.305301	0.47069	0.43606	0.900072
210095	PID_P38_MK2_PATHWAY	1.46564	0.10832	0.502547	0.946055	0.994831
210095	PID_P38_MKK3_6PATHWAY	0.720458	0.112811	0.509573	0.799206	0.976031
210095	PID_P53_DOWNSTREAM_PATHWAY	0.746101	0.738962	0.520096	0.593329	0.935147
210095	PID_P53_REGULATION_PATHWAY	0.976362	-0.0352703	0.4984	0.966099	0.99671
210095	PID_P73PATHWAY	0.798516	0.930723	0.52691	0.474549	0.909076
210095	PID_P75_NTR_PATHWAY	0.824892	0.603683	0.516943	0.652537	0.947196
210095	PID_PDGFRA_PATHWAY	1.0042	-0.975542	0.473115	0.474957	0.909076
210095	PID_PDGFRB_PATHWAY	1.18122	0.441689	0.513613	0.717546	0.960501
210095	PID_PI3KCI_AKT_PATHWAY	1.39731	-0.661154	0.45112	0.193971	0.78007
210095	PID_PI3KCI_PATHWAY	0.998574	-0.0761757	0.484381	0.678102	0.954135
210095	PID_PI3K_PLC_TRK_PATHWAY	1.03307	-0.0703621	0.495902	0.913289	0.99244
210095	PID_PLK1_PATHWAY	0.706889	2.26147	0.572501	0.0540273	0.562977
210095	PID_PRL_SIGNALING_EVENTS_PATHWAY	1.57117	-0.487069	0.468337	0.400121	0.887588
210095	PID_PS1_PATHWAY	0.835892	1.21305	0.519939	0.596209	0.935679
210095	PID_PTP1B_PATHWAY	0.956798	-0.328933	0.4755	0.515021	0.92106
210095	PID_RAC1_PATHWAY	1.33987	-0.0383432	0.507767	0.83649	0.98212
210095	PID_RAC1_REG_PATHWAY	0.680601	-0.921533	0.470188	0.428237	0.898085
210095	PID_RANBP2_PATHWAY	1.52158	-0.276871	0.496011	0.915586	0.99244
210095	PID_RAS_PATHWAY	1.03132	0.0330183	0.515957	0.671544	0.952403
210095	PID_RB_1PATHWAY	0.778032	1.92458	0.564396	0.0870357	0.650314
210095	PID_REELIN_PATHWAY	0.762565	0.178369	0.4993	0.985158	0.99919
210095	PID_REG_GR_PATHWAY	0.957501	0.343812	0.496183	0.919225	0.992732
210095	PID_RETINOIC_ACID_PATHWAY	0.704753	1.10795	0.536144	0.33681	0.859752
210095	PID_RET_PATHWAY	0.896372	-1.05747	0.474438	0.496967	0.915604
210095	PID_RHOA_PATHWAY	1.15562	-0.444009	0.485991	0.709691	0.95926
210095	PID_RHOA_REG_PATHWAY	0.712367	-0.429116	0.497055	0.937629	0.994064
210095	PID_RHODOPSIN_PATHWAY	0.225683	2.85976	0.600698	0.00745245	0.242744
210095	PID_RXR_VDR_PATHWAY	0.373122	-0.943716	0.474568	0.49916	0.916338
210095	PID_S1P_META_PATHWAY	0.704082	0.154794	0.509931	0.79186	0.974891
210095	PID_S1P_S1P1_PATHWAY	1.26435	1.12616	0.541514	0.269952	0.830194
210095	PID_S1P_S1P2_PATHWAY	1.0996	2.28766	0.570296	0.0617594	0.591691
210095	PID_S1P_S1P3_PATHWAY	1.02037	0.660686	0.518327	0.626258	0.942225
210095	PID_S1P_S1P4_PATHWAY	0.854669	2.64313	0.592448	0.0140219	0.330481
210095	PID_SHP2_PATHWAY	0.884175	0.563358	0.526738	0.477375	0.909899
210095	PID_SMAD2_3NUCLEAR_PATHWAY	0.851053	0.146748	0.502637	0.944137	0.994731
210095	PID_SMAD2_3PATHWAY	1.07761	1.3402	0.552083	0.166346	0.754861
210095	PID_SYNDECAN_1_PATHWAY	1.5321	1.1477	0.557132	0.128959	0.714871
210095	PID_SYNDECAN_2_PATHWAY	1.35498	-0.190609	0.49169	0.825232	0.98033
210095	PID_SYNDECAN_3_PATHWAY	0.794141	1.20515	0.542864	0.254678	0.820332
210095	PID_SYNDECAN_4_PATHWAY	1.76635	-0.507535	0.490572	0.802179	0.976266
210095	PID_TAP63_PATHWAY	0.750669	-0.701111	0.486826	0.726276	0.962463
210095	PID_TCPTP_PATHWAY	1.00566	-0.433813	0.485243	0.69495	0.956756
210095	PID_TCR_CALCIUM_PATHWAY	0.821601	0.515941	0.527855	0.459179	0.905996
210095	PID_TCR_JNK_PATHWAY	0.800018	0.696298	0.527488	0.465117	0.906927
210095	PID_TCR_PATHWAY	0.759307	1.40182	0.532396	0.389308	0.883148
210095	PID_TCR_RAS_PATHWAY	1.13289	1.30743	0.559997	0.11086	0.689608
210095	PID_TELOMERASE_PATHWAY	1.111	1.37573	0.546252	0.219044	0.797926
210095	PID_TGFBR_PATHWAY	1.05768	0.858894	0.53951	0.293755	0.837599
210095	PID_THROMBIN_PAR1_PATHWAY	0.945864	-0.44815	0.481546	0.623865	0.941769
210095	PID_THROMBIN_PAR4_PATHWAY	1.27666	0.0175793	0.491121	0.813481	0.978023
210095	PID_TNF_PATHWAY	0.889043	-0.00562283	0.496236	0.920335	0.992769
210095	PID_TOLL_ENDOGENOUS_PATHWAY	0.863832	0.973289	0.525772	0.493429	0.914353
210095	PID_TRAIL_PATHWAY	0.403664	0.515747	0.52525	0.502237	0.918106
210095	PID_TRKR_PATHWAY	0.94142	0.254516	0.520862	0.579319	0.93246
210095	PID_TXA2PATHWAY	0.836422	2.23785	0.58684	0.0210169	0.399167
210095	PID_UPA_UPAR_PATHWAY	1.26654	0.62095	0.520695	0.582367	0.932976
210095	PID_VEGFR1_2_PATHWAY	1.13765	-0.255136	0.47346	0.480645	0.910851
210095	PID_VEGFR1_PATHWAY	1.37894	0.316156	0.502359	0.950015	0.99509
210095	PID_VEGF_VEGFR_PATHWAY	0.845468	0.739392	0.521601	0.565952	0.930451
210095	PID_WNT_CANONICAL_PATHWAY	0.628742	0.974559	0.525988	0.489819	0.913883
210095	PID_WNT_NONCANONICAL_PATHWAY	0.831277	1.18067	0.53648	0.332343	0.856687
210095	PID_WNT_SIGNALING_PATHWAY	0.662357	0.031641	0.502385	0.949473	0.99509
214410	PID_A6B1_A6B4_INTEGRIN_PATHWAY	1.30127	-0.255344	0.479986	0.551545	0.927709
214410	PID_AJDISS_2PATHWAY	0.885314	0.459265	0.499983	0.999605	0.999969
214410	PID_ALK1_PATHWAY	0.907676	-0.978005	0.451644	0.15025	0.742676
214410	PID_ALK2_PATHWAY	1.12103	0.176968	0.506339	0.850409	0.984436
214410	PID_ALPHA_SYNUCLEIN_PATHWAY	1.03188	-0.161449	0.48165	0.585122	0.933435
214410	PID_AMB2_NEUTROPHILS_PATHWAY	1.46247	-0.546978	0.485099	0.657534	0.949168
214410	PID_ANGIOPOIETIN_RECEPTOR_PATHWAY	1.20435	0.455845	0.507339	0.827177	0.98033
214410	PID_ANTHRAX_PATHWAY	0.667007	-0.390031	0.49674	0.922753	0.993053
214410	PID_AP1_PATHWAY	1.13754	-0.09712	0.500599	0.985787	0.99919
214410	PID_ARF6_DOWNSTREAM_PATHWAY	1.33085	0.822667	0.530874	0.358342	0.872215
214410	PID_ARF6_PATHWAY	0.374924	-0.600388	0.487763	0.715823	0.960498
214410	PID_ARF6_TRAFFICKING_PATHWAY	0.961755	0.143202	0.502323	0.9449	0.994815
214410	PID_ARF_3PATHWAY	1.60557	0.681117	0.53708	0.269958	0.830194
214410	PID_AR_NONGENOMIC_PATHWAY	0.874845	0.372519	0.504913	0.883805	0.989598
214410	PID_AR_PATHWAY	1.17745	0.527057	0.512199	0.716653	0.960501
214410	PID_AR_TF_PATHWAY	0.99039	0.886272	0.520537	0.541214	0.926803
214410	PID_ATF2_PATHWAY	0.893206	-0.156513	0.493662	0.85045	0.984436
214410	PID_ATM_PATHWAY	0.673085	0.0485314	0.493525	0.847241	0.98417
214410	PID_ATR_PATHWAY	0.50117	0.0726219	0.504983	0.882147	0.989557
214410	PID_AURORA_A_PATHWAY	0.814817	0.905218	0.539303	0.242284	0.813855
214410	PID_AURORA_B_PATHWAY	0.973489	-1.3354	0.441878	0.0837746	0.645139
214410	PID_AVB3_INTEGRIN_PATHWAY	1.51083	0.543227	0.533729	0.315631	0.846995
214410	PID_AVB3_OPN_PATHWAY	1.27279	0.952299	0.524935	0.458191	0.905988
214410	PID_BARD1_PATHWAY	0.975106	0.00108041	0.490637	0.780596	0.972741
214410	PID_BCR_5PATHWAY	0.742269	0.143218	0.498132	0.955679	0.996048
214410	PID_BETA_CATENIN_DEG_PATHWAY	0.785296	0.0506584	0.504182	0.900996	0.991542
214410	PID_BETA_CATENIN_NUC_PATHWAY	1.02391	1.45298	0.555316	0.0998252	0.670488
214410	PID_BMP_PATHWAY	0.589963	0.0378401	0.500002	0.999952	0.999969
214410	PID_CASPASE_PATHWAY	0.933857	0.596655	0.511771	0.72619	0.962463
214410	PID_CD40_PATHWAY	0.693472	0.553626	0.517199	0.608864	0.938
214410	PID_CD8_TCR_DOWNSTREAM_PATHWAY	1.14812	0.0183948	0.480667	0.565172	0.930451
214410	PID_CD8_TCR_PATHWAY	0.900141	0.180956	0.495566	0.895063	0.990463
214410	PID_CDC42_PATHWAY	1.06266	0.205229	0.506144	0.854969	0.984436
214410	PID_CDC42_REG_PATHWAY	0.602301	0.440547	0.514066	0.675592	0.953129
214410	PID_CERAMIDE_PATHWAY	0.846953	0.666311	0.522865	0.496342	0.915483
214410	PID_CIRCADIAN_PATHWAY	0.46066	0.324179	0.512891	0.701349	0.95776
214410	PID_CMYB_PATHWAY	1.04104	-0.342039	0.481178	0.575509	0.932037
214410	PID_CONE_PATHWAY	-0.196748	-0.0360748	0.509371	0.780409	0.972741
214410	PID_CXCR3_PATHWAY	0.632489	0.77045	0.5338	0.314611	0.846872
214410	PID_CXCR4_PATHWAY	0.908296	-0.057247	0.50114	0.972956	0.997223
214410	PID_DELTA_NP63_PATHWAY	0.96336	-0.18519	0.489247	0.749033	0.967326
214410	PID_DNA_PK_PATHWAY	1.02748	0.0696753	0.497747	0.946558	0.994831
214410	PID_E2F_PATHWAY	0.622253	-0.0279733	0.49564	0.896807	0.990754
214410	PID_ECADHERIN_KERATINOCYTE_PATHWAY	1.17733	0.750127	0.525763	0.443396	0.901129
214410	PID_ECADHERIN_NASCENT_AJ_PATHWAY	1.31047	-0.268588	0.488457	0.731288	0.96337
214410	PID_ECADHERIN_STABILIZATION_PATHWAY	1.32069	0.326477	0.496397	0.91464	0.99244
214410	PID_ENDOTHELIN_PATHWAY	0.8893	0.653012	0.519967	0.552496	0.92777
214410	PID_EPHA2_FWD_PATHWAY	1.03841	-0.635602	0.474234	0.443344	0.901129
214410	PID_EPHA_FWDPATHWAY	0.787296	1.26083	0.536244	0.280904	0.833204
214410	PID_EPHB_FWD_PATHWAY	0.883468	0.221965	0.503296	0.921899	0.992955
214410	PID_EPHRINB_REV_PATHWAY	0.69463	1.20752	0.540594	0.227162	0.803737
214410	PID_EPO_PATHWAY	0.600749	-0.0546844	0.486681	0.691916	0.956756
214410	PID_ERA_GENOMIC_PATHWAY	1.02532	-0.574048	0.478899	0.53015	0.923422
214410	PID_ERBB1_DOWNSTREAM_PATHWAY	1.10739	-0.164561	0.499389	0.98551	0.99919
214410	PID_ERBB1_INTERNALIZATION_PATHWAY	0.80187	0.109065	0.507129	0.832048	0.981314
214410	PID_ERBB1_RECEPTOR_PROXIMAL_PATHWAY	0.841766	-0.685004	0.470499	0.38011	0.877558
214410	PID_ERBB2_ERBB3_PATHWAY	0.829202	-0.326889	0.488917	0.741598	0.965577
214410	PID_ERBB4_PATHWAY	0.663467	0.215115	0.511893	0.72347	0.961792
214410	PID_ERBB_NETWORK_PATHWAY	0.74558	0.491838	0.515149	0.652221	0.947196
214410	PID_ERB_GENOMIC_PATHWAY	0.911743	0.87468	0.51682	0.616795	0.940489
214410	PID_ER_NONGENOMIC_PATHWAY	0.860093	0.538274	0.521604	0.520395	0.921222
214410	PID_FAK_PATHWAY	1.33582	0.0632407	0.502675	0.936573	0.994017
214410	PID_FANCONI_PATHWAY	0.234868	-0.316947	0.48174	0.586949	0.933435
214410	PID_FAS_PATHWAY	0.514732	0.770489	0.519278	0.566287	0.930451
214410	PID_FCER1_PATHWAY	0.936928	0.856258	0.522172	0.509496	0.92106
214410	PID_FGF_PATHWAY	0.686889	0.0525522	0.503366	0.920245	0.992769
214410	PID_FOXM1_PATHWAY	0.420666	-0.29745	0.499297	0.983323	0.99896
214410	PID_FOXO_PATHWAY	1.10993	-0.224711	0.489533	0.755488	0.968377
214410	PID_FRA_PATHWAY	1.05898	-0.2132	0.480176	0.555332	0.928244
214410	PID_GLYPICAN_1PATHWAY	1.38101	0.663	0.517259	0.607626	0.937879
214410	PID_GMCSF_PATHWAY	0.987978	-0.206206	0.493373	0.843709	0.983296
214410	PID_HDAC_CLASSIII_PATHWAY	1.04503	0.835021	0.524037	0.474534	0.909076
214410	PID_HDAC_CLASSII_PATHWAY	1.18883	0.586272	0.516609	0.621224	0.940966
214410	PID_HDAC_CLASSI_PATHWAY	0.85048	0.722154	0.517797	0.596482	0.935687
214410	PID_HEDGEHOG_2PATHWAY	0.251365	0.0413047	0.496912	0.926806	0.993089
214410	PID_HEDGEHOG_GLI_PATHWAY	0.856898	1.77505	0.565784	0.0503291	0.552562
214410	PID_HES_HEY_PATHWAY	1.01248	-0.894747	0.467741	0.337184	0.859906
214410	PID_HIF1A_PATHWAY	1.76007	0.0491327	0.49501	0.881997	0.989557
214410	PID_HIF1_TFPATHWAY	1.03657	0.178812	0.511124	0.740681	0.965233
214410	PID_HIF2PATHWAY	1.04225	-0.466948	0.481901	0.590263	0.934054
214410	PID_HIV_NEF_PATHWAY	0.699744	0.896076	0.530152	0.369695	0.875087
214410	PID_HNF3A_PATHWAY	0.985166	0.389528	0.523743	0.479955	0.910474
214410	PID_HNF3B_PATHWAY	0.891516	0.327989	0.506369	0.849729	0.984436
214410	PID_IFNG_PATHWAY	0.717598	0.171135	0.504823	0.885915	0.989636
214410	PID_IGF1_PATHWAY	1.1863	0.974726	0.521801	0.516595	0.921181
214410	PID_IL12_2PATHWAY	0.825675	-1.41252	0.433994	0.049559	0.549902
214410	PID_IL12_STAT4_PATHWAY	0.799036	0.496509	0.523798	0.478931	0.910402
214410	PID_IL1_PATHWAY	0.641758	-0.120204	0.490125	0.768913	0.970451
214410	PID_IL23_PATHWAY	0.568589	-0.284558	0.488872	0.740589	0.965233
214410	PID_IL27_PATHWAY	0.611633	-0.370133	0.489921	0.764289	0.969551
214410	PID_IL2_1PATHWAY	0.919764	-0.128682	0.492666	0.827285	0.98033
214410	PID_IL2_PI3K_PATHWAY	1.39264	0.0120512	0.482009	0.59248	0.935007
214410	PID_IL2_STAT5_PATHWAY	0.858526	0.0661511	0.486251	0.682506	0.955827
214410	PID_IL3_PATHWAY	0.92317	-0.955079	0.47564	0.468625	0.907317
214410	PID_IL4_2PATHWAY	1.03767	-0.256212	0.493614	0.849321	0.984436
214410	PID_IL5_PATHWAY	0.727579	-1.23275	0.45832	0.214964	0.793696
214410	PID_IL6_7_PATHWAY	1.1562	-0.454867	0.482896	0.610846	0.938587
214410	PID_IL8_CXCR1_PATHWAY	0.745782	0.742279	0.528471	0.396969	0.88646
214410	PID_IL8_CXCR2_PATHWAY	0.752127	0.406014	0.525127	0.454728	0.904973
214410	PID_ILK_PATHWAY	1.53092	1.65653	0.556307	0.0938942	0.65939
214410	PID_INSULIN_GLUCOSE_PATHWAY	1.40187	0.994101	0.538	0.258247	0.823135
214410	PID_INSULIN_PATHWAY	0.849573	0.165654	0.488773	0.738375	0.965233
214410	PID_INTEGRIN1_PATHWAY	1.48038	-0.383875	0.484518	0.645095	0.946748
214410	PID_INTEGRIN2_PATHWAY	0.643839	-0.897986	0.477511	0.503444	0.918571
214410	PID_INTEGRIN3_PATHWAY	1.7309	0.497686	0.512011	0.720844	0.961361
214410	PID_INTEGRIN4_PATHWAY	0.593125	-1.00202	0.457082	0.201653	0.785023
214410	PID_INTEGRIN5_PATHWAY	0.862149	0.691622	0.524607	0.464112	0.906746
214410	PID_INTEGRIN_A4B1_PATHWAY	1.52174	-0.380196	0.483675	0.627193	0.942496
214410	PID_INTEGRIN_A9B1_PATHWAY	0.99545	-0.515482	0.484307	0.640593	0.945752
214410	PID_INTEGRIN_CS_PATHWAY	0.857686	0.953501	0.525963	0.439863	0.90036
214410	PID_KIT_PATHWAY	0.809804	1.05305	0.519366	0.564515	0.930451
214410	PID_LIS1_PATHWAY	1.31532	-0.714289	0.489773	0.760929	0.968938
214410	PID_LKB1_PATHWAY	0.906619	0.931889	0.530397	0.36581	0.873929
214410	PID_LPA4_PATHWAY	0.232637	-0.718534	0.478688	0.526042	0.922218
214410	PID_LYMPH_ANGIOGENESIS_PATHWAY	1.50618	1.12362	0.544297	0.187543	0.776123
214410	PID_LYSOPHOSPHOLIPID_PATHWAY	0.726675	0.832777	0.536653	0.275512	0.830749
214410	PID_MAPK_TRK_PATHWAY	0.66883	0.569509	0.529344	0.382658	0.878829
214410	PID_MET_PATHWAY	0.941595	-0.039844	0.490318	0.77332	0.971184
214410	PID_MTOR_4PATHWAY	1.11424	-0.0662229	0.485815	0.673006	0.952403
214410	PID_MYC_ACTIV_PATHWAY	1.29565	0.198159	0.497186	0.933275	0.993712
214410	PID_MYC_PATHWAY	0.643818	-1.32047	0.442996	0.0898968	0.653542
214410	PID_MYC_REPRESS_PATHWAY	1.17206	0.815591	0.536672	0.27526	0.83073
214410	PID_NCADHERIN_PATHWAY	1.27172	0.928473	0.529385	0.381997	0.878829
214410	PID_NECTIN_PATHWAY	1.26715	0.554329	0.514253	0.671549	0.952403
214410	PID_NEPHRIN_NEPH1_PATHWAY	0.7201	0.252243	0.502571	0.939031	0.994337
214410	PID_NETRIN_PATHWAY	1.16866	-0.431693	0.479055	0.53319	0.924118
214410	PID_NFAT_3PATHWAY	1.214	0.657945	0.514734	0.661128	0.94996
214410	PID_NFAT_TFPATHWAY	0.737214	0.677688	0.528178	0.401852	0.887923
214410	PID_NFKAPPAB_ATYPICAL_PATHWAY	0.871508	-0.117872	0.494051	0.859519	0.985122
214410	PID_NFKAPPAB_CANONICAL_PATHWAY	1.24678	-0.240771	0.475113	0.459054	0.905996
214410	PID_NOTCH_PATHWAY	0.921154	-1.36835	0.4626	0.265843	0.826531
214410	PID_P38_ALPHA_BETA_DOWNSTREAM_PATHWAY	0.71694	2.059	0.545337	0.177393	0.767341
214410	PID_P38_ALPHA_BETA_PATHWAY	0.614263	-1.04619	0.452922	0.161326	0.750262
214410	PID_P38_GAMMA_DELTA_PATHWAY	0.66982	-0.5704	0.474493	0.44794	0.902236
214410	PID_P38_MK2_PATHWAY	1.49435	0.974716	0.523131	0.491357	0.914353
214410	PID_P38_MKK3_6PATHWAY	0.756615	1.47367	0.5522	0.12042	0.704514
214410	PID_P53_DOWNSTREAM_PATHWAY	0.734453	0.0166417	0.504418	0.895434	0.99051
214410	PID_P53_REGULATION_PATHWAY	0.983553	0.263116	0.510023	0.76556	0.969648
214410	PID_P73PATHWAY	0.761496	-1.04254	0.455529	0.185812	0.775421
214410	PID_P75_NTR_PATHWAY	0.841744	1.62313	0.553507	0.11141	0.691002
214410	PID_PDGFRA_PATHWAY	1.04651	0.23407	0.504854	0.885175	0.989636
214410	PID_PDGFRB_PATHWAY	1.17111	-0.0387189	0.502713	0.935676	0.994017
214410	PID_PI3KCI_AKT_PATHWAY	1.43461	0.423399	0.504077	0.90347	0.991654
214410	PID_PI3KCI_PATHWAY	1.04366	1.55798	0.561374	0.067859	0.611514
214410	PID_PI3K_PLC_TRK_PATHWAY	1.06166	1.26263	0.546769	0.164095	0.752723
214410	PID_PLK1_PATHWAY	0.623021	-0.313688	0.504411	0.895599	0.990588
214410	PID_PRL_SIGNALING_EVENTS_PATHWAY	1.61665	0.849009	0.535325	0.293286	0.837599
214410	PID_PS1_PATHWAY	0.805698	0.122108	0.498472	0.963741	0.99671
214410	PID_PTP1B_PATHWAY	0.941637	-0.951337	0.458243	0.214118	0.793616
214410	PID_RAC1_PATHWAY	1.34166	0.0467496	0.493501	0.846698	0.983805
214410	PID_RAC1_REG_PATHWAY	0.730102	0.696974	0.530576	0.362992	0.873229
214410	PID_RANBP2_PATHWAY	1.5316	-0.0623973	0.498746	0.970244	0.997187
214410	PID_RAS_PATHWAY	1.03422	0.131544	0.514436	0.66758	0.951861
214410	PID_RB_1PATHWAY	0.735197	0.156864	0.506996	0.835136	0.982006
214410	PID_REELIN_PATHWAY	0.775716	0.616932	0.521678	0.518966	0.921213
214410	PID_REG_GR_PATHWAY	0.97816	1.168	0.537011	0.270848	0.830355
214410	PID_RETINOIC_ACID_PATHWAY	0.718971	1.49929	0.556574	0.092349	0.656466
214410	PID_RET_PATHWAY	0.933011	0.312405	0.502393	0.943256	0.994469
214410	PID_RHOA_PATHWAY	1.20556	1.48635	0.55898	0.0793101	0.635864
214410	PID_RHOA_REG_PATHWAY	0.73247	0.199855	0.499337	0.984278	0.99919
214410	PID_RHODOPSIN_PATHWAY	0.165693	0.783334	0.520168	0.548499	0.927561
214410	PID_RXR_VDR_PATHWAY	0.403776	-0.0351008	0.498528	0.965069	0.99671
214410	PID_S1P_META_PATHWAY	0.743104	1.32523	0.544355	0.186963	0.776123
214410	PID_S1P_S1P1_PATHWAY	1.25738	0.940035	0.532235	0.337551	0.860146
214410	PID_S1P_S1P2_PATHWAY	1.05409	0.688039	0.520353	0.544839	0.927349
214410	PID_S1P_S1P3_PATHWAY	1.00648	0.188687	0.509052	0.787704	0.974149
214410	PID_S1P_S1P4_PATHWAY	0.780842	0.360846	0.505728	0.864689	0.986565
214410	PID_SHP2_PATHWAY	0.875208	0.227952	0.509017	0.788492	0.974423
214410	PID_SMAD2_3NUCLEAR_PATHWAY	0.850109	0.105269	0.498397	0.961971	0.99671
214410	PID_SMAD2_3PATHWAY	1.06482	1.02378	0.520949	0.533122	0.924118
214410	PID_SYNDECAN_1_PATHWAY	1.49409	-0.203438	0.497567	0.942303	0.994469
214410	PID_SYNDECAN_2_PATHWAY	1.36965	0.406967	0.518669	0.578614	0.93226
214410	PID_SYNDECAN_3_PATHWAY	0.745621	0.000438404	0.495629	0.896532	0.990671
214410	PID_SYNDECAN_4_PATHWAY	1.8223	1.27373	0.551764	0.123552	0.709498
214410	PID_TAP63_PATHWAY	0.747599	-0.833757	0.469459	0.363542	0.873229
214410	PID_TCPTP_PATHWAY	1.04285	0.841094	0.512803	0.703279	0.958409
214410	PID_TCR_CALCIUM_PATHWAY	0.83334	0.848743	0.527593	0.411687	0.890654
214410	PID_TCR_JNK_PATHWAY	0.834064	1.34734	0.541317	0.218989	0.797926
214410	PID_TCR_PATHWAY	0.727929	0.267613	0.497698	0.945397	0.994831
214410	PID_TCR_RAS_PATHWAY	1.06616	0.186692	0.509098	0.78665	0.974013
214410	PID_TELOMERASE_PATHWAY	1.09728	0.777379	0.516249	0.628806	0.942756
214410	PID_TGFBR_PATHWAY	1.0276	-0.118325	0.492031	0.812592	0.978023
214410	PID_THROMBIN_PAR1_PATHWAY	0.975666	0.679836	0.524054	0.474213	0.909028
214410	PID_THROMBIN_PAR4_PATHWAY	1.31784	1.02454	0.529452	0.380901	0.878025
214410	PID_TNF_PATHWAY	0.896257	0.270857	0.502661	0.936905	0.994017
214410	PID_TOLL_ENDOGENOUS_PATHWAY	0.839233	0.0836815	0.482086	0.594065	0.935372
214410	PID_TRAIL_PATHWAY	0.411032	0.800154	0.533281	0.322101	0.84998
214410	PID_TRKR_PATHWAY	0.94778	0.574393	0.520584	0.540284	0.926504
214410	PID_TXA2PATHWAY	0.786294	0.184818	0.511196	0.739069	0.965233
214410	PID_UPA_UPAR_PATHWAY	1.21725	-0.927001	0.473346	0.427794	0.897837
214410	PID_VEGFR1_2_PATHWAY	1.15186	0.261612	0.500159	0.996227	0.999958
214410	PID_VEGFR1_PATHWAY	1.36849	0.00375761	0.494915	0.879751	0.988943
214410	PID_VEGF_VEGFR_PATHWAY	0.825382	0.322406	0.515336	0.648211	0.946786
214410	PID_WNT_CANONICAL_PATHWAY	0.583187	-0.639258	0.484149	0.637232	0.945339
214410	PID_WNT_NONCANONICAL_PATHWAY	0.812737	0.459702	0.508648	0.79696	0.976031
214410	PID_WNT_SIGNALING_PATHWAY	0.654619	-0.184042	0.492607	0.825906	0.98033
215910	PID_A6B1_A6B4_INTEGRIN_PATHWAY	1.33026	0.980878	0.539652	0.0573998	0.575337
215910	PID_AJDISS_2PATHWAY	0.903523	1.17526	0.537371	0.0733038	0.622292
215910	PID_ALK1_PATHWAY	0.942071	0.098637	0.507099	0.733688	0.964128
215910	PID_ALK2_PATHWAY	1.13102	0.355237	0.519739	0.344166	0.864203
215910	PID_ALPHA_SYNUCLEIN_PATHWAY	1.02426	-0.427207	0.490333	0.643172	0.946488
215910	PID_AMB2_NEUTROPHILS_PATHWAY	1.5024	0.783353	0.523668	0.256692	0.822267
215910	PID_ANGIOPOIETIN_RECEPTOR_PATHWAY	1.19241	0.0767978	0.503898	0.851811	0.984436
215910	PID_ANTHRAX_PATHWAY	0.688648	0.173292	0.505358	0.797372	0.976031
215910	PID_AP1_PATHWAY	1.16157	0.859586	0.52749	0.187703	0.776123
215910	PID_ARF6_DOWNSTREAM_PATHWAY	1.33276	0.883082	0.530643	0.141959	0.732848
215910	PID_ARF6_PATHWAY	0.415219	0.839007	0.534944	0.094006	0.659629
215910	PID_ARF6_TRAFFICKING_PATHWAY	0.95895	0.0501193	0.498795	0.953964	0.995582
215910	PID_ARF_3PATHWAY	1.58447	0.150218	0.50309	0.882291	0.989557
215910	PID_AR_NONGENOMIC_PATHWAY	0.873408	0.322908	0.512181	0.559382	0.929085
215910	PID_AR_PATHWAY	1.15089	-0.501481	0.481341	0.371204	0.875087
215910	PID_AR_TF_PATHWAY	0.976793	0.41108	0.510579	0.612179	0.938996
215910	PID_ATF2_PATHWAY	0.907512	0.373626	0.510755	0.606265	0.937438
215910	PID_ATM_PATHWAY	0.663606	-0.196094	0.493613	0.759551	0.968816
215910	PID_ATR_PATHWAY	0.466715	-0.622282	0.468454	0.130587	0.718287
215910	PID_AURORA_A_PATHWAY	0.759825	-0.95193	0.479372	0.322882	0.850395
215910	PID_AURORA_B_PATHWAY	0.988135	-0.910352	0.484414	0.455103	0.905148
215910	PID_AVB3_INTEGRIN_PATHWAY	1.49734	0.0877179	0.50215	0.917945	0.992732
215910	PID_AVB3_OPN_PATHWAY	1.27417	0.999407	0.537504	0.0722826	0.619789
215910	PID_BARD1_PATHWAY	0.951811	-0.420889	0.470494	0.157349	0.74799
215910	PID_BCR_5PATHWAY	0.753904	0.538265	0.522792	0.274714	0.83073
215910	PID_BETA_CATENIN_DEG_PATHWAY	0.800619	0.591531	0.523239	0.265404	0.826375
215910	PID_BETA_CATENIN_NUC_PATHWAY	0.99256	-0.141576	0.50154	0.941175	0.994469
215910	PID_BMP_PATHWAY	0.592224	0.105371	0.50394	0.850232	0.984436
215910	PID_CASPASE_PATHWAY	0.926959	0.248273	0.510615	0.610948	0.938587
215910	PID_CD40_PATHWAY	0.686283	0.394294	0.506088	0.770492	0.970701
215910	PID_CD8_TCR_DOWNSTREAM_PATHWAY	1.16962	0.653654	0.524589	0.238644	0.812295
215910	PID_CD8_TCR_PATHWAY	0.922398	1.00388	0.532407	0.120407	0.704514
215910	PID_CDC42_PATHWAY	1.06976	0.515176	0.522234	0.286646	0.834923
215910	PID_CDC42_REG_PATHWAY	0.601633	0.42143	0.51409	0.499539	0.916338
215910	PID_CERAMIDE_PATHWAY	0.833319	0.172911	0.50495	0.812488	0.978023
215910	PID_CIRCADIAN_PATHWAY	0.458787	0.285042	0.509409	0.65207	0.947196
215910	PID_CMYB_PATHWAY	1.05577	0.330068	0.50314	0.880386	0.989155
215910	PID_CONE_PATHWAY	-0.191383	0.114463	0.507122	0.732877	0.963891
215910	PID_CXCR3_PATHWAY	0.633917	0.825291	0.526601	0.202374	0.785023
[truncated: 35,829 more rows]
