# Supplementary material for: High-throughput identification of pathogen effector proteins that target host transcription by dual perturb-seq
Source: Cell Host Microbe. Author manuscript; Available in PMC 2026 Apr 9. (PMC12033024; doi:10.1016/j.chom.2023.09.003)
Supplement: Suppl files [file EMS212870-supplement-Suppl_files.zip › 1-s2.0-S1931312823003700-mmc10.xlsx]

## Sheet: Supplementary Data 9
Target	Gene	Avg_Log2FC	Percent_Detection_Target_Population	Percent_Detection_Reference_Population	P_Value	P_Value_Adjusted
ROP17	LINC02141	0.0210616	0.015	0	2.65e-76	8.9e-72
ROP17	IL1RL1	0.0209995	0.015	0	7.84e-39	8.77e-35
ROP17	AC018638.6	0.0209995	0.015	0	7.84e-39	8.77e-35
ROP17	AP002991.1	0.0209375	0.015	0	2.64e-26	2.22e-22
ROP17	CAPS	0.0411375	0.029	0	5.98e-24	4.01e-20
ROP17	AC008906.1	0.0208754	0.015	0	5.06e-20	1.89e-16
ROP17	AC084357.2	0.0208754	0.015	0	5.06e-20	1.89e-16
ROP17	AC005703.4	0.0208754	0.015	0	5.06e-20	1.89e-16
ROP17	AC005921.3	0.0208754	0.015	0	5.06e-20	1.89e-16
ROP17	EFNA3	0.0208133	0.015	0	3.05e-16	8.52e-13
ROP17	AC104695.2	0.0208133	0.015	0	3.05e-16	8.52e-13
ROP17	AC099560.2	0.0208133	0.015	0	3.05e-16	8.52e-13
ROP17	AL358115.1	0.0207513	0.015	0	1.03e-13	2.29e-10
ROP17	C6orf52	0.0207513	0.015	0	1.03e-13	2.29e-10
ROP17	FBXW10	0.0207513	0.015	0	1.03e-13	2.29e-10
ROP17	PTMA	-0.689626	1	1	1.11e-13	2.33e-10
ROP17	MARCKSL1	-1.041	0.75	0.923	1.43e-13	2.82e-10
ROP17	RAN	-0.693647	1	0.998	1.69e-13	3.14e-10
ROP17	PLBD1	0.0404552	0.029	0.001	2.71e-13	4.79e-10
ROP17	TXNIP	0.923224	0.544	0.211	4.55e-13	7.62e-10
ROP17	IRF1	1.23127	0.721	0.386	1.03e-12	1.64e-09
ROP17	HSP90AA1	-0.614214	1	1	1.63e-12	2.49e-09
ROP17	H3F3A	-0.640607	1	0.999	2.59e-12	3.78e-09
ROP17	FTL	0.647293	1	1	3.21e-12	4.49e-09
ROP17	ADGB	0.0206892	0.015	0	6.63e-12	8.23e-09
ROP17	AC087741.1	0.0206892	0.015	0	6.63e-12	8.23e-09
ROP17	ATP5MGL	0.0206892	0.015	0	6.63e-12	8.23e-09
ROP17	CD7	0.332171	0.265	0.064	8.17e-12	9.79e-09
ROP17	RAMP1	-0.991721	0.824	0.945	1.38e-11	1.6e-08
ROP17	HNRNPAB	-0.735721	0.912	0.979	1.64e-11	1.83e-08
ROP17	OPTN	0.687335	0.985	0.854	2.87e-11	3.11e-08
ROP17	KPNB1	-0.731723	0.926	0.977	4.32e-11	4.52e-08
ROP17	PRR16	0.927181	0.647	0.328	4.8e-11	4.88e-08
ROP17	PDLIM2	0.798235	0.941	0.724	5.42e-11	5.35e-08
ROP17	TUBA1B	-0.901783	0.971	0.993	7.94e-11	7.61e-08
ROP17	TKT	0.771437	1	0.985	9.18e-11	8.55e-08
ROP17	HSPD1	-0.637908	0.956	0.992	1.47e-10	1.29e-07
ROP17	STBD1	0.0206272	0.015	0	1.52e-10	1.29e-07
ROP17	CBX3P2	0.0206272	0.015	0	1.52e-10	1.29e-07
ROP17	NOX3	0.0203789	0.015	0	1.53e-10	1.29e-07
ROP17	ANP32B	-0.603214	0.985	0.992	1.68e-10	1.38e-07
ROP17	S100A6	0.650899	1	1	2.06e-10	1.65e-07
ROP17	NOP56	-0.735584	0.706	0.879	2.65e-10	2.07e-07
ROP17	DEK	-0.648508	0.941	0.992	3.48e-10	2.65e-07
ROP17	SOCS3	0.702136	0.456	0.182	4.12e-10	3.07e-07
ROP17	MAT2A	-0.713958	0.588	0.864	6.18e-10	4.5e-07
ROP17	MXRA8	0.710849	0.824	0.533	6.66e-10	4.75e-07
ROP17	PARP1	-0.691533	0.618	0.86	1.02e-09	7.14e-07
ROP17	C1QBP	-0.592171	0.868	0.933	1.21e-09	8.31e-07
ROP17	DCBLD2	-0.872189	0.941	0.977	1.4e-09	9.37e-07
ROP17	AMER1	0.0398351	0.029	0.001	1.46e-09	9.62e-07
ROP17	ATXN7.1	0.0205651	0.015	0	1.76e-09	1.05e-06
ROP17	AL356056.2	0.0205651	0.015	0	1.76e-09	1.05e-06
ROP17	AC015871.3	0.0205651	0.015	0	1.76e-09	1.05e-06
ROP17	AC013489.1	0.0205651	0.015	0	1.76e-09	1.05e-06
ROP17	AJ011932.1	0.0205651	0.015	0	1.76e-09	1.05e-06
ROP17	HIST1H2AC	0.837552	0.662	0.4	2.1e-09	1.24e-06
ROP17	NRG1	-1.33939	0.897	0.927	2.14e-09	1.24e-06
ROP17	LRP1	0.578455	0.971	0.938	2.73e-09	1.55e-06
ROP17	PHLDA2	-0.792134	0.985	0.985	2.8e-09	1.57e-06
ROP17	AHNAK	0.709144	0.971	0.882	3.45e-09	1.9e-06
ROP17	PTMS	-0.486529	1	1	3.73e-09	2.02e-06
ROP17	LRRFIP1	-0.711058	0.956	0.988	5.06e-09	2.69e-06
ROP17	EZH2	-0.831729	0.25	0.633	5.28e-09	2.75e-06
ROP17	ENO1	-0.552129	0.956	0.995	5.33e-09	2.75e-06
ROP17	IFITM3	0.530692	1	0.999	5.87e-09	2.98e-06
ROP17	DCTPP1	-0.7349	0.235	0.592	8e-09	4e-06
ROP17	SOCS1	0.877737	0.765	0.501	8.2e-09	4.04e-06
ROP17	RBM43	0.365242	0.368	0.134	9.63e-09	4.68e-06
ROP17	TUBB	-0.583191	1	0.998	1.06e-08	5.07e-06
ROP17	ATP1B3	-0.58059	0.912	0.975	1.08e-08	5.09e-06
ROP17	SOD2	0.890498	0.868	0.712	1.11e-08	5.16e-06
ROP17	KLHL23	-0.679838	0.176	0.541	1.14e-08	5.23e-06
ROP17	NASP	-0.609551	0.853	0.934	1.18e-08	5.33e-06
ROP17	AC109779.1	0.0411996	0.015	0	1.23e-08	5.43e-06
ROP17	PRKDC	-0.566105	0.985	0.983	1.23e-08	5.43e-06
ROP17	AC013474.1	0.020503	0.015	0	1.25e-08	5.43e-06
ROP17	ARID5B	0.547992	0.985	0.93	1.3e-08	5.57e-06
ROP17	TMPO	-0.739214	0.441	0.716	1.49e-08	6.31e-06
ROP17	IFIT2	0.741213	0.294	0.095	1.57e-08	6.58e-06
ROP17	EIF1B	0.603673	0.926	0.852	1.74e-08	7.19e-06
ROP17	FUS	-0.596694	0.765	0.91	2.01e-08	8.23e-06
ROP17	SPDYE21P	0.0395252	0.029	0.002	2.09e-08	8.43e-06
ROP17	SET	-0.469227	1	0.997	2.23e-08	8.88e-06
ROP17	SNRPD1	-0.516139	0.882	0.97	3.02e-08	1.19e-05
ROP17	RPL22L1	-0.611832	0.985	0.983	3.36e-08	1.31e-05
ROP17	NCL	-0.627702	1	0.997	3.58e-08	1.38e-05
ROP17	YBX1	-0.455502	1	0.999	3.76e-08	1.43e-05
ROP17	STMN1	-0.696343	0.868	0.962	3.86e-08	1.46e-05
ROP17	GBP3	0.799373	0.441	0.208	4.22e-08	1.57e-05
ROP17	ATP5MC1	-0.519508	0.971	0.972	4.69e-08	1.73e-05
ROP17	ANXA1	0.784667	1	0.875	5.46e-08	1.99e-05
ROP17	SRSF7	-0.608347	0.824	0.906	5.93e-08	2.14e-05
ROP17	SECTM1	0.752551	0.647	0.416	6.06e-08	2.16e-05
ROP17	AP001527.2	0.020441	0.015	0	6.23e-08	2.16e-05
ROP17	AC093525.6	0.020441	0.015	0	6.23e-08	2.16e-05
ROP17	FTCD	0.020441	0.015	0	6.23e-08	2.16e-05
ROP17	SUPT16H	-0.568773	0.853	0.939	6.63e-08	2.27e-05
ROP17	RANBP1	-0.662101	0.838	0.921	8.23e-08	2.79e-05
ROP17	COL6A1	0.540362	1	1	8.83e-08	2.96e-05
ROP17	FABP5	-0.916214	0.397	0.658	9.37e-08	3.11e-05
ROP17	UBE2L6	0.594757	0.559	0.327	1.03e-07	3.39e-05
ROP17	CSRP1	-0.626529	0.868	0.949	1.12e-07	3.65e-05
ROP17	LRIG1	-0.643072	0.118	0.432	1.18e-07	3.78e-05
ROP17	SRM	-0.601533	0.853	0.964	1.18e-07	3.78e-05
ROP17	ARNTL2	-0.759218	0.574	0.774	1.35e-07	4.26e-05
ROP17	ZFP36L2	0.902217	0.765	0.565	1.47e-07	4.62e-05
ROP17	SLBP	-0.647991	0.485	0.774	1.49e-07	4.63e-05
ROP17	HELLS	-0.635021	0.221	0.551	1.86e-07	5.72e-05
ROP17	RRAS	0.55987	0.971	0.813	2.12e-07	6.46e-05
ROP17	SNHG18	0.633569	0.618	0.375	2.17e-07	6.55e-05
ROP17	ACSL4	-0.852761	0.765	0.868	2.34e-07	6.68e-05
ROP17	AL137003.2	0.0390914	0.029	0.002	2.35e-07	6.68e-05
ROP17	RF00003.10	0.0203789	0.015	0	2.39e-07	6.68e-05
ROP17	AC010978.1	0.0203789	0.015	0	2.39e-07	6.68e-05
ROP17	FSIP2	0.0203789	0.015	0	2.39e-07	6.68e-05
ROP17	MTMR7	0.0203789	0.015	0	2.39e-07	6.68e-05
ROP17	AC023983.1	0.0203789	0.015	0	2.39e-07	6.68e-05
ROP17	AC011451.1	0.0203789	0.015	0	2.39e-07	6.68e-05
ROP17	WRB-SH3BGR	0.0203789	0.015	0	2.39e-07	6.68e-05
ROP17	GPATCH4	-0.55885	0.338	0.662	2.44e-07	6.77e-05
ROP17	LGALS1	0.38321	1	1	2.53e-07	6.97e-05
ROP17	SNRPE	-0.488017	0.882	0.956	2.6e-07	7.08e-05
ROP17	CYTOR	0.473519	0.971	0.776	2.77e-07	7.48e-05
ROP17	ASAP2	-0.653973	0.309	0.608	3.1e-07	8.3e-05
ROP17	FAM167B	0.193273	0.191	0.052	3.12e-07	8.3e-05
ROP17	IFI16	0.809687	0.897	0.755	3.23e-07	8.54e-05
ROP17	VAMP5	0.565902	0.971	0.83	3.3e-07	8.64e-05
ROP17	UCK2	-0.546938	0.412	0.712	3.44e-07	8.95e-05
ROP17	MEG3	0.589266	0.926	0.79	3.57e-07	9.22e-05
ROP17	FN1	0.596038	1	1	3.83e-07	9.76e-05
ROP17	NNMT	0.49793	0.971	0.95	3.86e-07	9.76e-05
ROP17	HES4	-0.759198	0.515	0.746	3.87e-07	9.76e-05
ROP17	MCM7	-0.621937	0.206	0.527	4.05e-07	0.000101283
ROP17	HNRNPA2B1	-0.439632	1	0.998	4.13e-07	0.000101864
ROP17	AC012615.1	0.0563373	0.044	0.004	4.13e-07	0.000101864
ROP17	PARP14	0.818701	0.794	0.66	4.52e-07	0.000110584
ROP17	PPM1G	-0.49969	0.882	0.942	5.5e-07	0.000133599
ROP17	CEBPB	0.79168	0.706	0.534	5.54e-07	0.000133659
ROP17	TUBB6	-0.489933	0.868	0.958	5.61e-07	0.000134367
ROP17	SRP14	0.306907	1	0.999	5.7e-07	0.000135643
ROP17	RARRES3	0.450935	0.353	0.149	6.01e-07	0.000141964
ROP17	C5orf56	0.443619	0.382	0.168	6.12e-07	0.00014348
ROP17	SERBP1	-0.411693	1	0.999	6.62e-07	0.000154236
ROP17	CYCS	-0.531306	0.779	0.903	7.01e-07	0.00016222
ROP17	APOL6	0.765334	0.529	0.298	7.15e-07	0.000164216
ROP17	PRSS27	0.0203169	0.015	0.001	7.48e-07	0.000169643
ROP17	STAM-AS1	0.0202549	0.015	0.001	7.49e-07	0.000169643
ROP17	DAB2	0.530369	0.926	0.771	7.54e-07	0.000169643
ROP17	PA2G4	-0.431193	0.926	0.976	8.67e-07	0.000193883
ROP17	HNRNPM	-0.513352	0.809	0.944	8.76e-07	0.00019464
ROP17	WDR76	-0.563565	0.088	0.371	9.43e-07	0.000207972
ROP17	GPR183	-1.06092	0.191	0.496	1.04e-06	0.000227265
ROP17	PDGFRB	0.577372	0.824	0.652	1.07e-06	0.000233091
ROP17	TPI1	-0.509701	0.985	0.998	1.09e-06	0.00023542
ROP17	LTBP1	-0.674184	0.897	0.938	1.16e-06	0.000248864
ROP17	SRA1	-0.490907	0.662	0.839	1.17e-06	0.0002499
ROP17	RBM47	0.237974	0.235	0.078	1.24e-06	0.000262898
ROP17	ACKR4	0.805122	0.529	0.31	1.25e-06	0.000262898
ROP17	SMIM29	0.327195	0.397	0.18	1.36e-06	0.000284705
ROP17	OAS2	0.132661	0.132	0.031	1.4e-06	0.000292154
ROP17	NSUN7	0.0387817	0.029	0.002	1.5e-06	0.000310259
ROP17	ATF5	-0.602214	0.368	0.642	1.56e-06	0.00032154
ROP17	RND3	0.830574	0.853	0.75	1.85e-06	0.000376234
ROP17	DNMT1	-0.57817	0.618	0.786	1.85e-06	0.000376234
ROP17	DARS-AS1	0.0202549	0.015	0.001	1.99e-06	0.000397847
ROP17	AL133444.1	0.0202549	0.015	0.001	1.99e-06	0.000397847
ROP17	DRICH1	0.0202549	0.015	0.001	1.99e-06	0.000397847
ROP17	JUN	0.653704	0.912	0.712	2.25e-06	0.000446566
ROP17	STAT2	0.721655	0.588	0.385	2.33e-06	0.000460066
ROP17	HNRNPD	-0.496633	0.809	0.935	2.37e-06	0.000464018
ROP17	SYNE2	-0.725686	0.309	0.583	2.45e-06	0.000477377
ROP17	IL1R1	0.706138	0.853	0.826	2.53e-06	0.000487816
ROP17	SNX8	-0.442193	0.162	0.461	2.53e-06	0.000487816
ROP17	GGCT	-0.478316	0.559	0.762	2.71e-06	0.000519399
ROP17	SDF2L1	-0.661749	0.426	0.653	2.78e-06	0.000529058
ROP17	DTX3L	0.456824	0.441	0.225	2.85e-06	0.000539696
ROP17	PDLIM5	-0.664907	0.662	0.793	3e-06	0.000564511
ROP17	GPX4	0.414055	1	0.998	3.01e-06	0.000564511
ROP17	EBNA1BP2	-0.435263	0.382	0.708	3.07e-06	0.000571967
ROP17	SNORD3B-2	0.079114	0.029	0.002	3.09e-06	0.000572161
ROP17	MAGED2	0.490939	0.779	0.62	3.11e-06	0.000572171
ROP17	TRIM21	0.200033	0.235	0.081	3.17e-06	0.000581205
ROP17	RABAC1	0.474298	0.971	0.963	3.46e-06	0.000630205
ROP17	NAP1L1	-0.338804	1	1	3.64e-06	0.000659454
ROP17	RRP7A	-0.479215	0.176	0.467	3.83e-06	0.000687651
ROP17	AFG3L2	-0.470133	0.294	0.587	3.85e-06	0.000687651
ROP17	KIRREL3	-0.906353	0.809	0.884	3.87e-06	0.000687651
ROP17	S100A13	0.378235	1	0.991	3.89e-06	0.000687651
ROP17	OSTC	0.391178	1	0.976	3.9e-06	0.000687651
ROP17	PTGES3	-0.397392	1	0.992	3.93e-06	0.000690233
ROP17	CD99	0.366797	1	0.997	3.98e-06	0.000694936
ROP17	TMEM97	-0.87387	0.529	0.73	4.42e-06	0.000767904
ROP17	CPZ	0.0201928	0.015	0.001	4.67e-06	0.000799186
ROP17	CDC42P6	0.0201928	0.015	0.001	4.67e-06	0.000799186
ROP17	MYO15A	0.0201928	0.015	0.001	4.67e-06	0.000799186
ROP17	ZNF630	0.038472	0.029	0.002	5.22e-06	0.000887975
ROP17	NHP2	-0.399184	0.853	0.937	5.28e-06	0.000893466
ROP17	HRH1	0.628193	0.691	0.517	5.34e-06	0.000900279
ROP17	LINC00513	0.482393	0.721	0.479	5.37e-06	0.000900486
ROP17	AKAP12	-0.677135	0.897	0.948	5.5e-06	0.000914499
ROP17	FRMD4A	-0.734063	0.662	0.806	5.51e-06	0.000914499
ROP17	SAMD9L	0.625714	0.441	0.222	5.6e-06	0.000925618
ROP17	EIF5A	-0.45938	0.926	0.961	5.8e-06	0.000952677
ROP17	CEP83	-0.474793	0.176	0.465	5.89e-06	0.00096385
ROP17	IARS	-0.498987	0.838	0.896	5.94e-06	0.000966394
ROP17	CTSC	0.774071	0.956	0.778	5.97e-06	0.000966394
ROP17	TPM3	-0.486079	0.971	0.983	6.02e-06	0.000969734
ROP17	YWHAH	-0.500061	0.897	0.948	6.11e-06	0.000980071
ROP17	F2RL2	0.308774	0.309	0.13	6.46e-06	0.00103
ROP17	ANTXR1	0.557704	0.897	0.844	6.48e-06	0.00103
ROP17	CLSPN	-0.662303	0.088	0.367	6.56e-06	0.00103684
ROP17	AC012409.2	0.197415	0.25	0.091	6.71e-06	0.00105459
ROP17	TNS3	0.546762	0.838	0.662	6.73e-06	0.00105459
ROP17	GBP1	1.07408	0.485	0.283	7.06e-06	0.00110174
ROP17	SNHG15	-0.403492	0.191	0.485	7.78e-06	0.00120272
ROP17	SRSF2	-0.477881	0.868	0.909	7.82e-06	0.00120272
ROP17	PCDH18	0.497721	0.559	0.35	7.86e-06	0.00120272
ROP17	VAMP2	0.383361	0.735	0.505	7.87e-06	0.00120272
ROP17	MAPRE1	-0.481033	0.382	0.657	7.89e-06	0.00120272
ROP17	NUCKS1	-0.329942	1	0.997	8.36e-06	0.00126924
ROP17	CCT5	-0.40735	0.853	0.946	8.64e-06	0.00130433
ROP17	WDR34	-0.486104	0.25	0.541	8.88e-06	0.0013358
ROP17	RBBP8	-0.452327	0.25	0.537	8.98e-06	0.00134427
ROP17	PPIA	-0.33489	1	1	9.09e-06	0.00135503
ROP17	ARL6IP5	0.556324	0.853	0.694	9.33e-06	0.00138423
ROP17	HSPE1	-0.399057	0.985	0.991	9.65e-06	0.00142495
ROP17	AL355862.1	0.0201308	0.015	0.001	9.86e-06	0.00143922
ROP17	RF00017.28	0.0201308	0.015	0.001	9.86e-06	0.00143922
ROP17	EIF1AX	-0.395605	0.971	0.97	9.87e-06	0.00143922
ROP17	PPAT	-0.427206	0.103	0.359	9.92e-06	0.00144022
ROP17	THBS1	0.498933	1	0.997	1.03e-05	0.00148632
ROP17	TOPBP1	-0.388785	0.162	0.432	1.04e-05	0.00149237
ROP17	BMP4	0.312564	0.294	0.125	1.04e-05	0.00149408
ROP17	TRIM22	0.635211	0.559	0.359	1.05e-05	0.00149408
ROP17	MSH2	-0.535755	0.265	0.509	1.05e-05	0.00149463
ROP17	YPEL3	0.511807	0.603	0.401	1.08e-05	0.00152524
ROP17	HMGB1	-0.420846	1	0.999	1.09e-05	0.00153801
ROP17	REL	-0.532777	0.426	0.633	1.1e-05	0.00153861
ROP17	CDC42EP3	0.505313	0.985	0.868	1.16e-05	0.00161665
ROP17	SRSF3	-0.415417	0.941	0.985	1.21e-05	0.00168693
ROP17	MCM3	-0.474339	0.206	0.486	1.23e-05	0.0017034
ROP17	SNRPB	-0.407584	0.941	0.965	1.23e-05	0.0017034
ROP17	ELK3	0.576674	0.632	0.454	1.25e-05	0.00171937
ROP17	CHD1	-0.523644	0.559	0.721	1.26e-05	0.00172391
ROP17	TIMM17A	-0.521228	0.618	0.799	1.27e-05	0.00172391
ROP17	HOMER1	-0.609937	0.235	0.506	1.27e-05	0.00172391
ROP17	PSME1	0.409112	0.971	0.951	1.28e-05	0.00172765
ROP17	DKC1	-0.483124	0.368	0.651	1.31e-05	0.00176892
ROP17	NLRC5	0.469389	0.368	0.177	1.34e-05	0.00179598
ROP17	LEPROT	0.396183	0.882	0.807	1.36e-05	0.00181326
ROP17	LINC00578	1.1967	0.397	0.209	1.36e-05	0.00181354
ROP17	MIR4435-2HG	0.58597	0.794	0.605	1.39e-05	0.00184297
ROP17	ZCCHC24	0.419539	0.647	0.421	1.42e-05	0.00187056
ROP17	C3orf14	-0.521482	0.426	0.64	1.43e-05	0.0018838
ROP17	CNN2	0.553739	0.721	0.6	1.46e-05	0.00190628
ROP17	G3BP1	-0.401525	0.765	0.859	1.49e-05	0.00194621
ROP17	RPL35	-0.226711	1	1	1.51e-05	0.00195943
ROP17	AC068491.3	0.155838	0.147	0.042	1.6e-05	0.00206872
ROP17	NR2F2-AS1	0.546597	0.5	0.3	1.67e-05	0.0021536
ROP17	C17orf58	-0.711853	0.559	0.746	1.68e-05	0.00215564
ROP17	CMBL	0.445378	0.559	0.363	1.68e-05	0.00215581
ROP17	ANPEP	0.354073	0.956	0.881	1.7e-05	0.00216953
ROP17	NPM1	-0.320544	1	1	1.73e-05	0.0022014
ROP17	KIZ	0.3515	0.515	0.294	1.75e-05	0.00220918
ROP17	GART	-0.498211	0.441	0.65	1.82e-05	0.00229966
ROP17	PSMB8	0.488801	0.735	0.563	1.85e-05	0.00232577
ROP17	S100A10	0.533569	0.985	0.935	1.9e-05	0.00235436
ROP17	ABHD11-AS1	0.0200687	0.015	0.001	1.91e-05	0.00235436
ROP17	SMIM18	0.0200687	0.015	0.001	1.91e-05	0.00235436
ROP17	AL158152.1	0.0200687	0.015	0.001	1.91e-05	0.00235436
ROP17	AP001160.2	0.0200687	0.015	0.001	1.91e-05	0.00235436
ROP17	TRAPPC1	0.427474	0.912	0.772	1.99e-05	0.00244848
ROP17	PLP2	-0.521936	0.868	0.919	2.01e-05	0.00246353
ROP17	FLRT2	-0.651705	0.25	0.53	2.02e-05	0.00246353
ROP17	DDX21	-0.44675	0.912	0.956	2.06e-05	0.00249964
ROP17	USP1	-0.514601	0.485	0.699	2.1e-05	0.00253894
ROP17	LRRC8B	-0.577611	0.103	0.352	2.14e-05	0.00257825
ROP17	S100A4	0.539227	1	0.982	2.17e-05	0.00260714
ROP17	PFDN5	0.27988	1	0.999	2.3e-05	0.002758
ROP17	STK38	0.407475	0.647	0.45	2.34e-05	0.00279394
ROP17	PFKP	-0.450149	0.324	0.578	2.44e-05	0.0028965
ROP17	TFPI2	-0.737518	0.324	0.556	2.44e-05	0.0028965
ROP17	SPHK1	-0.515734	0.721	0.856	2.58e-05	0.0030359
ROP17	LRCH2	0.344367	0.382	0.19	2.58e-05	0.0030359
ROP17	NPAT	-0.416841	0.191	0.451	2.62e-05	0.00307552
ROP17	SEH1L	-0.41308	0.235	0.489	2.63e-05	0.00307552
ROP17	RALGPS2	0.399797	0.824	0.634	2.71e-05	0.00315439
ROP17	PDGFRA	0.672326	0.647	0.476	2.74e-05	0.00317555
ROP17	ZNF644	-0.497453	0.588	0.772	2.78e-05	0.00321437
ROP17	NME1	-0.422484	0.882	0.965	2.93e-05	0.00337405
ROP17	COL6A2	0.482932	1	1	2.99e-05	0.00343057
ROP17	IFRD2	-0.445356	0.309	0.553	3.03e-05	0.00347072
ROP17	MXRA5	0.565554	0.735	0.582	3.07e-05	0.00349835
ROP17	NCALD	-0.613481	0.059	0.285	3.18e-05	0.00361947
ROP17	MSC-AS1	-0.539936	0.279	0.541	3.22e-05	0.00364543
ROP17	TCERG1	-0.438841	0.412	0.656	3.4e-05	0.00382676
ROP17	EP400	-0.395238	0.221	0.491	3.41e-05	0.00382676
ROP17	CLIC1	0.419056	0.985	0.956	3.42e-05	0.00382676
ROP17	SLC9A9	-0.8206	0.324	0.552	3.44e-05	0.00382676
ROP17	IFI30	0.0200067	0.015	0.001	3.44e-05	0.00382676
ROP17	HSD17B12	-0.557103	0.647	0.78	3.45e-05	0.00382676
ROP17	BARD1	-0.527273	0.176	0.41	3.59e-05	0.00397063
ROP17	SNHG3	-0.447128	0.206	0.468	3.61e-05	0.00398064
ROP17	AC093801.1	0.114764	0.118	0.031	3.65e-05	0.00401426
ROP17	CBX3	-0.346192	0.941	0.987	3.82e-05	0.00418763
ROP17	SOD3	0.570313	0.882	0.693	3.97e-05	0.00432736
ROP17	THSD4	-0.660033	0.779	0.85	3.98e-05	0.00432736
ROP17	NIPAL1	-0.385272	0.059	0.295	3.99e-05	0.00432736
ROP17	UBE2T	-0.570678	0.221	0.462	4.01e-05	0.00433225
ROP17	TMEM198B	0.232412	0.353	0.165	4.04e-05	0.00436047
ROP17	NOP58	-0.436978	0.603	0.789	4.13e-05	0.00443839
ROP17	ADGRA3	-0.543861	0.412	0.613	4.5e-05	0.00481808
ROP17	CTPS1	-0.471014	0.294	0.535	4.54e-05	0.00482846
ROP17	CSNK1A1	0.402608	0.941	0.859	4.54e-05	0.00482846
ROP17	TLCD1	-0.478988	0.191	0.436	4.6e-05	0.00486511
ROP17	ITGAV	-0.542158	0.926	0.944	4.6e-05	0.00486511
ROP17	RFC2	-0.361917	0.132	0.381	4.74e-05	0.00500207
ROP17	HSP90AB1	-0.313096	0.985	1	4.85e-05	0.00509641
ROP17	MRPS25	-0.444815	0.382	0.609	4.88e-05	0.00511428
ROP17	GDI2	-0.383166	0.941	0.945	4.9e-05	0.00511428
ROP17	LINC01184	-0.41645	0.235	0.489	5.25e-05	0.00546265
ROP17	ZNHIT1	0.324401	0.985	0.956	5.36e-05	0.00556794
ROP17	PAICS	-0.437129	0.647	0.813	5.47e-05	0.00565849
ROP17	VEGFC	0.520168	0.574	0.35	5.51e-05	0.00568741
ROP17	AC008764.2	0.0403931	0.015	0.001	5.78e-05	0.00590878
ROP17	SERPINB6	0.553921	0.971	0.91	5.79e-05	0.00590878
ROP17	PDLIM4	-0.591232	0.838	0.896	5.83e-05	0.00590878
ROP17	AL133338.1	0.0199447	0.015	0.001	5.84e-05	0.00590878
ROP17	ERICH5	0.0199447	0.015	0.001	5.84e-05	0.00590878
ROP17	LINC02606	0.0198206	0.015	0.001	5.84e-05	0.00590878
ROP17	LINC01943	0.158827	0.162	0.053	5.85e-05	0.00590878
ROP17	TTBK2	0.410426	0.397	0.215	5.88e-05	0.00592067
ROP17	EIF3B	-0.410187	0.441	0.665	5.91e-05	0.00593164
ROP17	APRT	-0.371226	0.956	0.988	5.98e-05	0.00598641
ROP17	GPI	-0.398025	0.412	0.68	6.34e-05	0.00632221
ROP17	SLC8A1	-0.759787	0.794	0.853	6.35e-05	0.00632221
ROP17	MRTO4	-0.434419	0.368	0.604	6.46e-05	0.00640965
ROP17	ATP2A2	-0.449455	0.882	0.913	6.77e-05	0.00669879
ROP17	DHCR24	-0.571804	0.544	0.713	6.99e-05	0.00689737
ROP17	CREB5	-0.742485	0.515	0.709	7.29e-05	0.00716972
ROP17	IFIT3	1.32361	0.338	0.172	7.48e-05	0.00733054
ROP17	SACS	-0.560193	0.735	0.844	7.59e-05	0.00740759
ROP17	TLR4	0.130275	0.147	0.046	7.6e-05	0.00740759
ROP17	TMEM54	-0.464411	0.324	0.543	7.75e-05	0.00753726
ROP17	BTG3	-0.456697	0.824	0.892	8.03e-05	0.00776478
ROP17	ARPP19	-0.430572	0.676	0.82	8.04e-05	0.00776478
ROP17	DNPH1	-0.495796	0.691	0.794	8.15e-05	0.0078569
ROP17	UBR7	-0.389844	0.162	0.396	8.31e-05	0.00798117
ROP17	STXBP4	-0.370183	0.176	0.426	8.51e-05	0.00813188
ROP17	BTN3A1	0.223752	0.279	0.125	8.51e-05	0.00813188
ROP17	OTUD4	-0.473698	0.338	0.58	8.55e-05	0.00814948
ROP17	CYB5B	-0.510969	0.382	0.59	8.6e-05	0.0081648
ROP17	TRAFD1	0.423415	0.471	0.283	8.7e-05	0.00823153
ROP17	LARS	-0.357075	0.809	0.921	8.71e-05	0.00823153
ROP17	KIF26B	-0.754012	0.559	0.723	8.86e-05	0.00832395
ROP17	H2AFV	-0.453246	0.779	0.89	8.86e-05	0.00832395
ROP17	EIF1	0.291255	1	1	8.96e-05	0.00839695
ROP17	MYL12B	0.314064	1	0.995	9e-05	0.00840206
ROP17	MEGF6	0.315664	0.382	0.205	9.16e-05	0.0085289
ROP17	FARSB	-0.389796	0.235	0.48	9.23e-05	0.00856876
ROP17	TCHH	0.0198827	0.015	0.001	9.4e-05	0.00856876
ROP17	AL450405.1	0.0198827	0.015	0.001	9.4e-05	0.00856876
ROP17	NDST2	0.0198827	0.015	0.001	9.4e-05	0.00856876
ROP17	AC026356.1	0.0198827	0.015	0.001	9.4e-05	0.00856876
ROP17	C14orf178	0.0198827	0.015	0.001	9.4e-05	0.00856876
ROP17	AC009113.1	0.0198827	0.015	0.001	9.4e-05	0.00856876
ROP17	AC008687.1	0.0198827	0.015	0.001	9.4e-05	0.00856876
ROP17	AL161449.2	0.0186427	0.015	0.001	9.47e-05	0.00860866
ROP17	CNN1	-0.572515	0.426	0.626	9.51e-05	0.00861504
ROP17	POLE2	-0.397856	0.088	0.3	9.76e-05	0.0088245
ROP17	DNM1L	-0.415016	0.456	0.671	9.91e-05	0.00893464
ROP17	FILIP1L	-0.503502	0.691	0.869	0.000100166	0.009005
ROP17	P3H2	-0.518157	0.118	0.353	0.000102394	0.00918067
ROP17	CREBRF	0.479252	0.574	0.381	0.000102749	0.00918799
ROP17	FUT8	-0.521846	0.559	0.706	0.000103407	0.0092222
ROP17	MBD3	-0.362856	0.176	0.415	0.000105104	0.009322
ROP17	TUBA1C	-0.372876	0.926	0.958	0.000105155	0.009322
ROP17	CBX5	-0.387747	0.838	0.914	0.00010536	0.009322
ROP17	FKBP5	-0.532668	0.191	0.413	0.000106195	0.00937116
ROP17	HNRNPA1	-0.279056	0.985	0.997	0.000112423	0.0098947
ROP17	MX2	0.264857	0.221	0.09	0.000113815	0.00999099
ROP17	CENPK	-0.462801	0.147	0.389	0.000114525	0.0100096
ROP17	ALDH1A2	-0.962641	0.176	0.405	0.000114917	0.0100096
ROP17	ACOT7	-0.393711	0.324	0.571	0.000115203	0.0100096
ROP17	MCM4	-0.4038	0.221	0.461	0.000115221	0.0100096
ROP17	PHTF2	-0.45148	0.324	0.54	0.00011646	0.0100911
ROP17	GOLGB1	0.348353	0.897	0.848	0.000117106	0.0101209
ROP17	CXCL11	0.0333408	0.029	0.003	0.000119862	0.0103317
ROP17	RPL28	0.186385	1	1	0.000120161	0.0103317
ROP17	UBXN1	0.339541	0.971	0.872	0.000121093	0.0103852
ROP17	FDPS	-0.661598	0.868	0.955	0.000122269	0.0104593
ROP17	LRP8	-0.357735	0.074	0.29	0.000123359	0.0105257
ROP17	TGFBR2	0.490644	0.559	0.404	0.000124352	0.0105605
ROP17	NOP14	-0.355142	0.235	0.473	0.000124519	0.0105605
ROP17	RHEB	-0.386213	0.956	0.957	0.000124712	0.0105605
ROP17	FBLN1	0.491777	1	0.993	0.000125535	0.0105919
ROP17	ERAP2	0.436081	0.353	0.189	0.000125714	0.0105919
ROP17	ZNF469	0.145632	0.191	0.071	0.000128362	0.0107879
ROP17	CEMIP2	0.395703	0.618	0.458	0.000130067	0.0109038
ROP17	MGST3	0.39805	0.985	0.956	0.000131338	0.0109829
ROP17	PRUNE2	-0.794706	0.324	0.527	0.000131939	0.0110057
ROP17	SMARCC1	-0.420012	0.735	0.881	0.000134657	0.0112046
ROP17	TIPIN	-0.347912	0.176	0.41	0.000136821	0.0113565
ROP17	HUNK	-0.461176	0.221	0.473	0.000138025	0.0114281
ROP17	PDLIM1	0.519862	0.853	0.69	0.00014959	0.0123552
ROP17	USP31	-0.433133	0.191	0.404	0.000150679	0.0124145
ROP17	MTHFD2L	-0.342326	0.118	0.333	0.00015211	0.0125017
ROP17	MCAM	-0.353667	0.088	0.303	0.000152485	0.0125019
ROP17	TPST1	0.417352	0.824	0.67	0.000157438	0.0128765
ROP17	RDH10	-0.504831	0.265	0.498	0.00016294	0.0132941
ROP17	HAUS2	-0.331658	0.118	0.331	0.000170951	0.0138961
ROP17	IMPDH2	-0.362762	0.765	0.874	0.000171147	0.0138961
ROP17	PLEKHA5	0.418453	0.882	0.702	0.000173148	0.0140246
ROP17	LAMB1	0.351202	0.897	0.781	0.000174431	0.0140945
ROP17	H2AFZ	-0.531966	1	0.992	0.000176728	0.0142457
ROP17	PRKACA	-0.351467	0.162	0.381	0.00018079	0.0145165
ROP17	KLHL29	-0.643283	0.397	0.596	0.000181039	0.0145165
ROP17	UXS1	-0.384902	0.309	0.533	0.000181386	0.0145165
ROP17	HSPA9	-0.38331	0.706	0.804	0.000182384	0.0145616
ROP17	GPR85	-0.356877	0.029	0.214	0.00019457	0.0154976
ROP17	DCTN3	0.364755	0.853	0.722	0.000198339	0.0157604
ROP17	GMPS	-0.397596	0.588	0.733	0.000199574	0.0158211
ROP17	C12orf57	0.287049	1	0.991	0.00020081	0.015856
ROP17	SERPINF1	0.60326	0.676	0.503	0.00020096	0.015856
ROP17	FEN1	-0.377265	0.044	0.233	0.000205973	0.016181
ROP17	VKORC1L1	-0.391772	0.382	0.616	0.000206044	0.016181
ROP17	EIF3J	-0.28703	0.971	0.957	0.000209744	0.0164331
ROP17	SFPQ	-0.385586	0.779	0.879	0.00021195	0.0165617
ROP17	PABPC4	-0.267272	0.912	0.967	0.000212374	0.0165617
ROP17	SNRPG	-0.330833	0.956	0.983	0.000213279	0.0165622
ROP17	SMDT1	0.353582	0.809	0.64	0.000214038	0.0165622
ROP17	KLHDC9	0.0197586	0.015	0.001	0.000214903	0.0165622
ROP17	AL356108.1	0.0197586	0.015	0.001	0.000214903	0.0165622
ROP17	TMEM254-AS1	0.0197586	0.015	0.001	0.000214903	0.0165622
ROP17	HECTD2	-0.471046	0.25	0.491	0.000215344	0.0165622
ROP17	ID4	-0.422282	0.132	0.346	0.000223927	0.0171829
ROP17	EHD1	-0.451202	0.353	0.558	0.000228111	0.017464
ROP17	ERH	-0.331701	0.956	0.981	0.000234696	0.0179272
ROP17	POLD2	-0.442971	0.574	0.708	0.000239802	0.0182575
ROP17	CIITA	0.0942123	0.088	0.022	0.000240173	0.0182575
ROP17	NUDC	-0.354628	0.912	0.933	0.000240654	0.0182575
ROP17	HSPA2	-0.414464	0.265	0.505	0.000242476	0.0183543
ROP17	SIGMAR1	-0.382332	0.382	0.618	0.000247688	0.0187066
ROP17	UBXN4	0.315494	0.985	0.956	0.000252982	0.0190474
ROP17	BAZ1A	-0.413151	0.574	0.78	0.000253337	0.0190474
ROP17	CTNS	0.229106	0.353	0.182	0.000254397	0.0190843
ROP17	ADAMTS8	-0.333506	0.015	0.188	0.000258427	0.0193434
ROP17	DNAJC9	-0.390147	0.221	0.436	0.000261127	0.0195019
ROP17	TSPAN4	0.415786	0.824	0.666	0.000270567	0.0201309
ROP17	TPR	-0.34385	0.912	0.96	0.000271242	0.0201309
ROP17	C11orf96	-0.592153	0.147	0.365	0.000271349	0.0201309
ROP17	LINC00908	0.134039	0.162	0.058	0.000272085	0.0201409
ROP17	LRRC8C	-0.328349	0.103	0.31	0.00027297	0.0201619
ROP17	CCDC102B	0.440812	0.412	0.243	0.000274653	0.0202096
ROP17	PRDM1	0.38932	0.441	0.265	0.000274852	0.0202096
ROP17	TFPI	0.565465	0.603	0.452	0.000275424	0.0202096
ROP17	ILF3	-0.330934	0.706	0.798	0.000278236	0.0203677
ROP17	MYLK	0.274757	0.956	0.848	0.000278793	0.0203677
ROP17	EIF1AY	-0.319136	0.426	0.647	0.000279893	0.0204036
ROP17	SNAP25	-0.622376	0.088	0.287	0.000282354	0.0205383
ROP17	AP3M2	-0.359511	0.265	0.506	0.000292031	0.0211823
ROP17	ARHGEF9	-0.449958	0.235	0.455	0.00029247	0.0211823
ROP17	ZNF718	-0.312087	0.074	0.269	0.000298916	0.021593
ROP17	L2HGDH	-0.341575	0.059	0.249	0.000299429	0.021593
ROP17	TRAP1	-0.354913	0.221	0.432	0.000301118	0.0216682
ROP17	AC147067.1	0.0782921	0.074	0.017	0.000302678	0.0217267
ROP17	MAMLD1	-0.511379	0.294	0.507	0.00030362	0.0217267
ROP17	ADAM33	0.37743	0.397	0.233	0.00030603	0.0217267
ROP17	LMNB1	-0.321356	0.044	0.234	0.000306881	0.0217267
ROP17	PAK1IP1	-0.380351	0.324	0.533	0.000307593	0.0217267
ROP17	ZBED3-AS1	0.0196966	0.015	0.001	0.000308249	0.0217267
ROP17	FBXO10	0.0196966	0.015	0.001	0.000308249	0.0217267
ROP17	CASC18	0.0196966	0.015	0.001	0.000308249	0.0217267
ROP17	AC051619.5	0.0196966	0.015	0.001	0.000308249	0.0217267
ROP17	BUB3	-0.357519	0.5	0.717	0.00030841	0.0217267
ROP17	MTHFD1L	-0.400721	0.941	0.945	0.000314293	0.0220948
ROP17	INHBA	-0.290004	0.574	0.753	0.00031832	0.022331
ROP17	ELOVL5	-0.47976	0.779	0.864	0.000319149	0.0223424
ROP17	CKAP2	-0.395234	0.088	0.282	0.000323051	0.0225685
ROP17	LDHB	-0.370908	0.985	0.996	0.000327646	0.0228418
ROP17	FADS2	-0.505009	0.662	0.769	0.000328326	0.0228418
ROP17	PSMB9	0.470729	0.603	0.428	0.000330983	0.022979
ROP17	TOMM40	-0.384843	0.221	0.422	0.000332541	0.0230395
ROP17	DAG1	-0.346193	0.309	0.539	0.000333607	0.0230656
ROP17	SPIDR	-0.456283	0.824	0.901	0.000334471	0.0230694
ROP17	WNT5A	0.457604	0.779	0.683	0.000335037	0.0230694
ROP17	DIPK2A	-0.309279	0.221	0.465	0.000336514	0.0231236
ROP17	AC007569.1	0.078048	0.074	0.017	0.000337998	0.0231781
ROP17	MX1	0.498938	0.279	0.139	0.000339216	0.0232142
ROP17	ZNF730	-0.391521	0.074	0.263	0.000340528	0.0232565
ROP17	EIF5B	-0.347407	0.956	0.989	0.000345114	0.0235218
ROP17	MORC4	-0.560538	0.574	0.704	0.000345923	0.0235291
ROP17	VWCE	-0.385444	0.088	0.281	0.000347358	0.0235788
ROP17	DDX46	-0.386946	0.824	0.894	0.000350438	0.0237398
ROP17	FST	0.695234	0.706	0.537	0.000354957	0.0239975
ROP17	HSPG2	-0.379665	0.706	0.833	0.000357386	0.0240574
ROP17	NUDT15	-0.336981	0.132	0.333	0.000357945	0.0240574
ROP17	TFDP1	-0.386387	0.397	0.583	0.000357995	0.0240574
ROP17	AL445524.1	-0.331658	0.103	0.304	0.00036025	0.0241605
ROP17	TTLL5	-0.444289	0.309	0.512	0.00037358	0.0250045
ROP17	EEF1A1	0.155405	1	1	0.00037551	0.0250836
ROP17	COL1A2	0.22978	1	1	0.000380976	0.0253981
ROP17	SP100	0.52379	0.809	0.679	0.000389198	0.0258948
ROP17	SSB	-0.3195	0.882	0.955	0.000390004	0.0258971
ROP17	ITGB3BP	-0.38092	0.221	0.439	0.000393176	0.0260561
ROP17	BRI3BP	-0.292162	0.088	0.292	0.000400864	0.0265132
ROP17	ELAVL1	-0.360185	0.382	0.576	0.000402076	0.026541
ROP17	AGPAT5	-0.382451	0.235	0.441	0.000407075	0.0268182
ROP17	DSTN	0.304398	1	1	0.000411532	0.0270371
ROP17	BRCA1	-0.414283	0.103	0.298	0.00041201	0.0270371
ROP17	LMCD1	-0.355258	0.721	0.849	0.00041402	0.0271159
ROP17	PSMD1	-0.316364	0.853	0.913	0.000417677	0.0273021
ROP17	HSD17B4	-0.380576	0.338	0.537	0.000420829	0.0274546
ROP17	DHX30	-0.32035	0.309	0.551	0.000422761	0.0275271
ROP17	BIRC3	-0.67538	0.324	0.516	0.000428069	0.0277211
ROP17	FAM78B	0.0196346	0.015	0.001	0.000429397	0.0277211
ROP17	UTS2B	0.0196346	0.015	0.001	0.000429397	0.0277211
ROP17	AC008083.2	0.0196346	0.015	0.001	0.000429397	0.0277211
ROP17	TGFB3	-0.33931	0.044	0.223	0.000429875	0.0277211
ROP17	STOM	0.416455	0.662	0.556	0.000434373	0.0279575
ROP17	MTCH2	-0.365208	0.529	0.72	0.000438297	0.0281533
ROP17	RPS13	0.219314	1	1	0.000439094	0.0281533
ROP17	ATIC	-0.342127	0.382	0.594	0.000444645	0.0284547
ROP17	SLF2	-0.350975	0.221	0.45	0.000458616	0.0292929
ROP17	GALNT1	-0.383272	0.559	0.721	0.000465962	0.0297055
ROP17	EWSR1	-0.308664	0.324	0.554	0.000472644	0.0300743
ROP17	RRM1	-0.42925	0.25	0.449	0.000475722	0.0301863
ROP17	BACH2	-0.500367	0.162	0.367	0.000476426	0.0301863
ROP17	RFC4	-0.306773	0.074	0.264	0.000477104	0.0301863
ROP17	CDT1	-0.339464	0.118	0.314	0.000479464	0.030229
ROP17	C9orf24	0.0650009	0.059	0.012	0.000479582	0.030229
ROP17	RPA2	-0.296569	0.206	0.431	0.000484588	0.0304872
ROP17	TUBB4B	-0.395044	0.897	0.935	0.000506673	0.031817
ROP17	RPS27L	0.218876	1	0.998	0.000518753	0.0325147
ROP17	PIK3R3	-0.329247	0.074	0.253	0.000522779	0.0327058
ROP17	TYMS	-0.566937	0.544	0.684	0.00052553	0.032793
ROP17	GALNT18	-0.524695	0.25	0.448	0.000526127	0.032793
ROP17	SPATS2L	-0.334486	0.971	0.986	0.00052794	0.0328449
ROP17	DHFR	-0.336434	0.044	0.219	0.000533034	0.0331004
ROP17	ECHS1	-0.324059	0.765	0.883	0.000539351	0.0334308
ROP17	PDGFD	0.535391	0.338	0.192	0.000540926	0.0334666
ROP17	GUK1	0.347547	0.985	0.948	0.000543415	0.0335143
ROP17	GPX8	0.294586	0.897	0.847	0.00054431	0.0335143
ROP17	ATAD3A	-0.305681	0.103	0.288	0.000544696	0.0335143
ROP17	BATF2	0.141379	0.132	0.045	0.000552788	0.0339499
ROP17	ODC1	-0.441281	0.397	0.568	0.000554598	0.0339988
ROP17	ZNF83	-0.420038	0.382	0.579	0.00055662	0.0340604
ROP17	CEBPD	0.502892	0.882	0.781	0.000558174	0.034092
ROP17	APOL2	0.785934	0.426	0.29	0.000559169	0.034092
ROP17	UBALD2	0.399973	0.397	0.243	0.000562333	0.0341704
ROP17	KDELR1	0.370102	0.971	0.973	0.000562493	0.0341704
ROP17	NIN	-0.410731	0.456	0.614	0.000566256	0.0343368
ROP17	ATP6V1G1	0.264087	0.985	0.98	0.000570341	0.0345221
ROP17	AC013652.1	0.580931	0.603	0.422	0.000574088	0.0346863
ROP17	AL390879.1	-0.316786	0.044	0.214	0.000579845	0.0349711
ROP17	AC092614.1	0.0195726	0.015	0.001	0.000582942	0.0350319
ROP17	EPOR	0.0195726	0.015	0.001	0.000582942	0.0350319
ROP17	STK38L	-0.531234	0.5	0.64	0.000587063	0.0352164
ROP17	NPAS2	-0.530441	0.265	0.455	0.000588991	0.035269
ROP17	SERF2	0.206911	1	1	0.000598246	0.0357593
ROP17	TFRC	-0.345576	0.632	0.777	0.00059974	0.0357848
ROP17	DONSON	-0.287701	0.103	0.296	0.000609171	0.036283
ROP17	IFT20	0.328714	0.75	0.618	0.000610849	0.0363036
ROP17	EXOG	-0.359271	0.294	0.496	0.000611681	0.0363036
ROP17	SPAG7	-0.342896	0.721	0.828	0.000613443	0.0363438
ROP17	MBOAT7	-0.356701	0.412	0.63	0.000619323	0.0366274
ROP17	FAHD1	-0.296521	0.118	0.308	0.000620593	0.0366379
ROP17	XRN1	0.530181	0.706	0.602	0.00062752	0.0369818
ROP17	IL7R	-0.417046	0.088	0.28	0.000634909	0.0373516
ROP17	CSTF3	-0.344557	0.265	0.467	0.000647284	0.0380129
ROP17	MRPL17	-0.354481	0.75	0.867	0.000670064	0.0392819
ROP17	PIGL	-0.324838	0.206	0.426	0.000676473	0.0395278
ROP17	TLN2	-0.527058	0.618	0.721	0.000676616	0.0395278
ROP17	PGP	-0.503862	0.412	0.599	0.000677805	0.0395284
ROP17	ACLY	-0.568251	0.765	0.847	0.000680624	0.0396239
ROP17	MCM5	-0.373888	0.191	0.38	0.00068424	0.0397653
ROP17	C1orf35	-0.332948	0.191	0.399	0.000687193	0.0398679
ROP17	ATF6	-0.341935	0.412	0.624	0.000694339	0.0402069
ROP17	GSN	0.432166	0.912	0.836	0.000695434	0.0402069
ROP17	MFSD14B	-0.328299	0.206	0.41	0.000698261	0.0403009
ROP17	EIF3G	0.331496	0.971	0.907	0.000699984	0.0403309
ROP17	TPT1	0.205255	1	1	0.000702094	0.0403831
ROP17	SPART-AS1	0.128012	0.162	0.062	0.000703847	0.0404146
ROP17	ELOVL6	-0.459423	0.25	0.433	0.000708075	0.0405879
ROP17	ANAPC15	-0.34257	0.338	0.566	0.000710471	0.0406238
ROP17	C11orf24	-0.340577	0.397	0.6	0.000711126	0.0406238
ROP17	RAB18	0.312357	0.853	0.785	0.000719987	0.0410566
ROP17	LRP10	0.35593	0.779	0.696	0.000722099	0.0410566
ROP17	AATF	-0.348746	0.324	0.528	0.000722375	0.0410566
ROP17	DIMT1	-0.376272	0.456	0.634	0.000725624	0.0411085
ROP17	TGM2	0.46846	0.574	0.367	0.000725739	0.0411085
ROP17	PCLAF	-0.680889	0.206	0.405	0.000731127	0.0413438
ROP17	TENM3	-0.822472	0.809	0.843	0.000733311	0.0413975
ROP17	CCT7	-0.334743	0.794	0.889	0.000767912	0.043278
ROP17	TRIM24	-0.356198	0.191	0.38	0.000769984	0.0433035
ROP17	VPS28	0.345181	0.956	0.871	0.000772002	0.0433035
ROP17	AL355574.1	0.0195106	0.015	0.001	0.00077353	0.0433035
ROP17	VEGFD	0.0195106	0.015	0.001	0.00077353	0.0433035
ROP17	RPA3	-0.342724	0.382	0.572	0.000775491	0.0433409
ROP17	CENPP	-0.290107	0.132	0.331	0.000779077	0.0434689
ROP17	OIP5-AS1	-0.347722	0.338	0.543	0.000785846	0.0437507
ROP17	RHOC	0.387478	0.941	0.856	0.000786738	0.0437507
ROP17	PHAX	-0.351042	0.5	0.666	0.000790107	0.0438653
ROP17	EPS8	0.533564	0.691	0.565	0.000796099	0.0440549
ROP17	WASH2P	0.050969	0.044	0.008	0.000796149	0.0440549
ROP17	GBP1P1	0.072869	0.074	0.018	0.000801284	0.0442141
ROP17	ACAT2	-0.815864	0.779	0.82	0.000802965	0.0442141
ROP17	SMTN	-0.382118	0.235	0.421	0.000802982	0.0442141
ROP17	GABPB1	-0.330962	0.103	0.283	0.000813338	0.0446673
ROP17	MED14	-0.275564	0.147	0.362	0.000813877	0.0446673
ROP17	SDHAF3	-0.299568	0.132	0.318	0.000824493	0.045176
ROP17	CDIP1	-0.289784	0.088	0.264	0.000829115	0.0452529
ROP17	TENM4	-0.579602	0.397	0.594	0.000830063	0.0452529
ROP17	CASP3	-0.351188	0.25	0.443	0.00083106	0.0452529
ROP17	RRP1B	-0.341397	0.338	0.545	0.000833334	0.0452529
ROP17	COL5A1	0.315603	0.941	0.811	0.000834446	0.0452529
ROP17	TNFRSF1A	0.348649	0.809	0.655	0.000834693	0.0452529
ROP17	MIR503HG	-0.491538	0.191	0.391	0.000835342	0.0452529
ROP17	DTYMK	-0.384657	0.294	0.508	0.000842101	0.0455455
ROP17	SPON2	0.412732	0.559	0.399	0.000865444	0.0466809
ROP17	OSGEP	-0.235366	0.176	0.396	0.00086588	0.0466809
ROP17	SRSF5	0.363259	0.882	0.821	0.000869165	0.0467829
ROP17	POP7	-0.356497	0.368	0.556	0.00087522	0.0470333
ROP17	DDX60	0.294767	0.309	0.168	0.000880982	0.0472672
ROP17	CENPV	-0.430275	0.294	0.489	0.000885522	0.0474069
ROP17	PRPS2	-0.297404	0.176	0.377	0.000886414	0.0474069
ROP17	SCARB1	-0.325696	0.147	0.34	0.000904366	0.04829
ROP17	CCT2	-0.329818	0.868	0.921	0.000908891	0.048422
ROP17	POSTN	0.918584	0.441	0.285	0.000911668	0.048422
ROP17	MIRLET7BHG	-0.305303	0.132	0.324	0.00091181	0.048422
ROP17	CSK	-0.258687	0.132	0.329	0.000913496	0.048422
ROP17	EVA1B	0.396625	0.912	0.843	0.000914059	0.048422
ROP17	SPCS3	-0.3101	0.75	0.877	0.00092359	0.0488302
ROP17	LONRF2	-0.34513	0.044	0.208	0.000924677	0.0488302
ROP17	NOLC1	-0.3472	0.382	0.592	0.000928275	0.0489257
ROP17	NDUFS4	0.257295	0.912	0.841	0.000929402	0.0489257
ROP17	C1QTNF1	-0.403257	0.603	0.732	0.00093153	0.0489608
ROP17	TNFRSF21	-0.286192	0.191	0.395	0.000936483	0.0491441
ROP17	BCLAF1	-0.339292	0.632	0.754	0.00094376	0.0494486
ROP17	CXCL12	0.528459	0.691	0.564	0.00095591	0.0498934
ROP17	LINC01909	0.0505995	0.044	0.008	0.000957201	0.0498934
ROP17	GLRX3	-0.311974	0.544	0.721	0.000957309	0.0498934
ROP17	CDCA7	-0.284581	0.074	0.25	0.0009582	0.0498934
ROP17	USP10	-0.338764	0.426	0.604	0.000959841	0.0499013
ROP17	MDN1	-0.24824	0.25	0.482	0.000962007	0.0499365
ROP17	PARP9	0.339038	0.353	0.208	0.000965707	0.0500511
ROP17	PPP2R5B	0.15145	0.191	0.082	0.000968526	0.0501197
ROP17	KIAA1217	-0.403297	0.103	0.281	0.000970736	0.0501567
ROP17	AKR1B1	0.189285	0.897	0.765	0.000973276	0.0502106
ROP17	ZFP37	0.150764	0.191	0.082	0.000984526	0.0507129
ROP17	PUF60	-0.383031	0.471	0.656	0.000993839	0.0511141
ROP17	ADPRH	0.0194486	0.015	0.001	0.00100578	0.0516493
ROP17	SMG9	-0.243401	0.044	0.204	0.0010086	0.0517148
ROP17	BCAT2	-0.303924	0.162	0.35	0.00102008	0.0522235
ROP17	CSRP2	-0.462736	0.912	0.928	0.00102429	0.0523593
ROP17	PDIA6	-0.319506	1	0.997	0.00103201	0.0526733
ROP17	IRF9	0.0505995	0.044	0.008	0.00104466	0.0532377
ROP17	SLC7A1	-0.441961	0.574	0.688	0.00104751	0.053302
ROP17	DDX58	0.482021	0.5	0.354	0.00105123	0.05338
ROP17	CDC42EP5	0.377476	0.75	0.683	0.00105222	0.05338
ROP17	EGR2	-0.269208	0.132	0.333	0.00106626	0.0540103
ROP17	PRPSAP1	-0.349097	0.574	0.707	0.00107975	0.0546113
ROP17	RPL30	0.187693	1	1	0.00109118	0.0550513
ROP17	SYF2	0.371399	0.868	0.82	0.00109173	0.0550513
ROP17	IFI35	0.280769	0.397	0.241	0.00109453	0.0551093
ROP17	UQCRH	-0.229144	1	0.999	0.00110213	0.0553789
ROP17	CCDC88A	-0.404228	0.574	0.703	0.00110319	0.0553789
ROP17	RPLP0	-0.189434	1	1	0.00110538	0.055406
ROP17	RHBDF1	0.216187	0.353	0.197	0.00110965	0.055502
ROP17	EXOSC7	-0.285877	0.265	0.463	0.00111262	0.055502
ROP17	WISP1	0.245966	0.324	0.177	0.00111268	0.055502
ROP17	TMX4	-0.332198	0.382	0.554	0.00111391	0.055502
ROP17	CIRBP	0.355341	0.912	0.853	0.00112993	0.0562167
ROP17	CCNE2	-0.398179	0.162	0.351	0.00114669	0.0569546
ROP17	ORAI1	-0.356344	0.324	0.526	0.00114816	0.0569546
ROP17	CHCHD10	0.309588	0.735	0.582	0.00115522	0.0571552
ROP17	PKM	-0.267969	1	0.999	0.00115562	0.0571552
ROP17	CNPY3	-0.278438	0.309	0.538	0.00116662	0.0576146
ROP17	FAM110B	-0.521969	0.309	0.492	0.00117103	0.0577027
ROP17	CALM1	-0.307125	1	0.999	0.00117257	0.0577027
ROP17	DHTKD1	-0.232358	0.059	0.233	0.00117357	0.0577027
ROP17	PSPC1	-0.338195	0.324	0.524	0.00118043	0.0578556
ROP17	N4BP2L2	0.269526	0.897	0.873	0.00118178	0.0578556
ROP17	PVT1	-0.419632	0.603	0.725	0.00118185	0.0578556
ROP17	RANBP17	-0.444033	0.368	0.548	0.00118479	0.0579149
ROP17	PDE7A	-0.324708	0.147	0.338	0.00119152	0.0581589
ROP17	CH25H	-0.364479	0.118	0.296	0.00119588	0.0582871
ROP17	LARP1B	-0.407192	0.456	0.658	0.00120514	0.0586116
ROP17	IK	0.267284	0.868	0.792	0.00120604	0.0586116
ROP17	PRPF4	-0.266284	0.162	0.348	0.00121192	0.0588125
ROP17	ITGA8	0.524168	0.397	0.257	0.00122095	0.0591651
ROP17	CACYBP	-0.362819	0.603	0.77	0.00122796	0.0593791
ROP17	CDC7	-0.243227	0.029	0.179	0.00123023	0.0593791
ROP17	PTGIS	0.542875	0.765	0.611	0.00123068	0.0593791
ROP17	PGPEP1	0.239552	0.353	0.203	0.00124222	0.0598495
ROP17	CMTM6	-0.314929	0.5	0.695	0.00124844	0.0600439
ROP17	TP53I11	-0.307349	0.191	0.379	0.00124983	0.0600439
ROP17	QSER1	-0.337292	0.397	0.583	0.00125184	0.0600534
ROP17	SERPINB1	0.370675	0.368	0.23	0.00125361	0.0600534
ROP17	RNF227	-0.210004	0.015	0.157	0.0012565	0.0601056
ROP17	PPHLN1	-0.324319	0.456	0.648	0.00127573	0.0607813
ROP17	CMIP	-0.383424	0.368	0.563	0.00127629	0.0607813
ROP17	IFIT5	0.247341	0.368	0.216	0.00127648	0.0607813
ROP17	MTHFD1	-0.321688	0.294	0.496	0.00127787	0.0607813
ROP17	HIST4H4	0.0193866	0.015	0.001	0.00128423	0.0609431
ROP17	AL390066.1	0.0193245	0.015	0.001	0.00128491	0.0609431
ROP17	C1R	0.402204	0.941	0.88	0.00129773	0.0614643
ROP17	XPO1	-0.351445	0.574	0.731	0.0013172	0.0622336
ROP17	LAMTOR4	0.276292	0.971	0.91	0.00131768	0.0622336
ROP17	PGGHG	0.0745121	0.074	0.019	0.00131974	0.0622433
ROP17	TIMELESS	-0.26334	0.059	0.218	0.00133774	0.0630032
ROP17	SCARB2	0.374245	0.735	0.623	0.00135473	0.0637139
ROP17	PRRX2	0.327335	0.853	0.71	0.00135871	0.0638117
ROP17	TAX1BP1	0.292402	0.971	0.931	0.00136718	0.0640408
ROP17	CISD2	-0.33521	0.544	0.753	0.00136794	0.0640408
ROP17	VDAC1	-0.277627	0.941	0.978	0.00136932	0.0640408
ROP17	ISCU	0.266822	0.985	0.905	0.00137426	0.0641827
ROP17	PTGIR	0.24391	0.397	0.241	0.00138904	0.0647824
ROP17	TRAF1	-0.492601	0.176	0.362	0.0014025	0.0653194
ROP17	BOLA3	-0.316642	0.515	0.691	0.00141213	0.0656768
ROP17	SCO1	-0.303559	0.294	0.474	0.00141607	0.065769
ROP17	DST	0.327858	1	0.985	0.00142159	0.0659081
ROP17	PHF19	-0.314599	0.176	0.366	0.0014234	0.0659081
ROP17	WIPI1	0.368913	0.618	0.47	0.00142497	0.0659081
ROP17	AC113346.2	0.157753	0.176	0.075	0.00142847	0.0659538
ROP17	NR2C2AP	-0.297507	0.103	0.269	0.00142996	0.0659538
ROP17	SLC15A4	-0.234474	0.059	0.221	0.00143186	0.0659538
ROP17	CENPI	-0.297372	0.044	0.199	0.00144105	0.0662865
ROP17	SLC30A4	0.153597	0.221	0.103	0.00146703	0.0673887
ROP17	M6PR	-0.35024	0.5	0.672	0.00147336	0.0675871
ROP17	MRPS12	-0.368593	0.618	0.74	0.00147595	0.0676137
ROP17	PGRMC1	0.355971	0.971	0.95	0.00148595	0.0679785
ROP17	MIPEP	-0.289802	0.103	0.273	0.00148947	0.0680468
ROP17	DLAT	-0.328082	0.147	0.32	0.00150762	0.0687822
ROP17	SMIM13	-0.302125	0.25	0.437	0.00151234	0.0689038
ROP17	ACOX1	0.229616	0.426	0.263	0.00151716	0.0690296
ROP17	TSPAN11	-0.267506	0.044	0.195	0.00151947	0.0690413
ROP17	CA4	0.0341433	0.029	0.004	0.00152251	0.0690859
ROP17	ADAM15	-0.294181	0.25	0.454	0.00153186	0.0694161
ROP17	ENPP1	-0.418138	0.324	0.498	0.00153595	0.0695076
ROP17	STK17A	0.413802	0.588	0.452	0.00154333	0.0697471
ROP17	MTHFD2	-0.424375	0.721	0.839	0.00155447	0.070156
ROP17	TAF15	-0.361122	0.794	0.865	0.00155837	0.0702116
ROP17	SRRT	-0.363908	0.368	0.527	0.00156474	0.0702116
ROP17	AC124798.1	-0.230337	0.044	0.199	0.00156491	0.0702116
ROP17	METTL23	0.269121	0.559	0.399	0.00156565	0.0702116
ROP17	COL4A1	-0.498715	0.721	0.824	0.00156617	0.0702116
ROP17	KPNA2	-0.375657	0.721	0.857	0.00157187	0.0703732
ROP17	FLOT2	0.193119	0.368	0.208	0.00157478	0.0704096
ROP17	NUDT8	-0.40948	0.309	0.502	0.00158154	0.0706177
ROP17	COX20	-0.318847	0.779	0.868	0.00158621	0.0707321
ROP17	LDLRAD3	-0.343199	0.235	0.434	0.00159065	0.0708124
ROP17	SHMT1	-0.221016	0.015	0.152	0.00159224	0.0708124
ROP17	TIPARP-AS1	0.0193245	0.015	0.001	0.00161324	0.0715917
ROP17	MYO9B	-0.401706	0.618	0.715	0.00161539	0.0715917
ROP17	MRPS16	-0.306242	0.588	0.729	0.00161638	0.0715917
ROP17	SLCO2A1	-0.451862	0.132	0.301	0.00161934	0.0715917
ROP17	KRTAP1-5	0.21782	0.147	0.059	0.00162213	0.0715917
ROP17	KIF22	-0.305062	0.162	0.352	0.00162257	0.0715917
ROP17	HSBP1L1	0.292062	0.338	0.198	0.00162958	0.0718064
ROP17	HNRNPF	-0.32438	0.897	0.93	0.00163452	0.0718742
ROP17	LMBR1	-0.322676	0.176	0.357	0.00163867	0.0718742
ROP17	GNPNAT1	-0.276036	0.353	0.571	0.00163943	0.0718742
ROP17	ABHD12	-0.332529	0.294	0.489	0.00164188	0.0718742
ROP17	CCDC107	0.368131	0.618	0.542	0.001643	0.0718742
ROP17	GCSH	-0.403395	0.603	0.708	0.00164601	0.0718742
ROP17	YWHAG	-0.400231	0.706	0.818	0.00164612	0.0718742
ROP17	CD44	0.253677	1	0.999	0.00165099	0.071993
ROP17	PTPN13	0.40037	0.956	0.832	0.00165409	0.0720344
ROP17	CD248	0.352842	0.647	0.551	0.00165947	0.0721752
ROP17	MLEC	-0.328796	0.926	0.92	0.00167008	0.0725424
ROP17	MCM2	-0.19194	0.015	0.155	0.00167887	0.072788
ROP17	MIR137HG	0.0960618	0.118	0.041	0.00168007	0.072788
ROP17	MSRB3	-0.359993	0.941	0.975	0.00168942	0.0730494
ROP17	CHD1L	-0.296873	0.309	0.499	0.00169046	0.0730494
ROP17	HSPA4	-0.304672	0.721	0.813	0.00170196	0.0734516
ROP17	UTRN	0.331405	0.897	0.726	0.00172277	0.0742542
ROP17	ATP6V0A2	-0.279127	0.191	0.379	0.0017334	0.0746164
ROP17	RPA1	-0.317079	0.206	0.39	0.00173866	0.0747468
ROP17	DSP	0.731801	0.5	0.357	0.00174113	0.074757
ROP17	TTL	-0.355168	0.397	0.575	0.00174378	0.0747751
ROP17	FBL	-0.348765	0.471	0.619	0.00174615	0.0747811
ROP17	VASH2	-0.248466	0.015	0.15	0.0017657	0.0755218
ROP17	PNPT1	-0.3066	0.221	0.396	0.00176854	0.0755357
ROP17	TIMP3	-0.366284	0.971	0.982	0.00177053	0.0755357
ROP17	HMBS	-0.272945	0.147	0.325	0.00179237	0.0763706
ROP17	EGR4	-0.353329	0.059	0.209	0.00179847	0.0765332
ROP17	COL5A3	-0.450071	0.574	0.718	0.00180342	0.0766463
ROP17	ARHGAP10	-0.384216	0.706	0.777	0.00181036	0.0768381
ROP17	DOT1L	-0.309864	0.206	0.396	0.00181251	0.0768381
ROP17	SRFBP1	-0.283807	0.279	0.472	0.00183605	0.0777376
ROP17	FASN	-0.544153	0.559	0.665	0.00183845	0.077741
ROP17	COL4A4	-0.353658	0.015	0.149	0.00184347	0.0777674
ROP17	SFRP1	-0.373774	0.618	0.731	0.00184371	0.0777674
ROP17	NIPA2	-0.32354	0.382	0.558	0.00184839	0.0778236
ROP17	EIF2S1	-0.300382	0.515	0.714	0.00184968	0.0778236
ROP17	RPL10	0.193883	1	1	0.00185499	0.077949
ROP17	CDCA4	-0.240147	0.074	0.235	0.00185773	0.0779667
ROP17	DHX34	-0.250142	0.074	0.234	0.0018612	0.0780145
ROP17	JPT2	-0.297575	0.176	0.352	0.00187377	0.0784432
ROP17	HPF1	-0.299635	0.279	0.482	0.00193513	0.0808233
ROP17	PTX3	0.429518	0.397	0.258	0.00193544	0.0808233
ROP17	MTAP	-0.273188	0.25	0.449	0.00193795	0.0808275
ROP17	NEDD9	-0.356274	0.221	0.392	0.0019473	0.0811167
ROP17	FAM168B	-0.262238	0.279	0.492	0.0019547	0.0813237
ROP17	PNO1	-0.345273	0.309	0.469	0.00197388	0.08202
ROP17	GAB2	-0.481492	0.382	0.548	0.0019821	0.0821643
ROP17	CYBRD1	0.334877	0.882	0.78	0.00198225	0.0821643
ROP17	PIGC	0.287639	0.441	0.29	0.00198591	0.0822144
ROP17	FKBP15	-0.275403	0.221	0.389	0.0019923	0.0822211
ROP17	TMEM181	-0.273744	0.353	0.572	0.00199559	0.0822211
ROP17	SSUH2	0.0192625	0.015	0.001	0.00199696	0.0822211
ROP17	AL603840.1	0.0192006	0.015	0.001	0.00199794	0.0822211
ROP17	SERPINB2	-0.500261	0.029	0.17	0.00199834	0.0822211
ROP17	TNFSF12	0.299743	0.382	0.239	0.00201899	0.0829689
ROP17	DDX55	-0.268645	0.103	0.264	0.00202292	0.0830261
ROP17	UBA2	-0.301819	0.603	0.749	0.00202533	0.0830261
ROP17	PHLDA3	0.35261	0.691	0.588	0.00202868	0.0830618
ROP17	UBE2S	-0.523649	0.603	0.729	0.00203162	0.083081
ROP17	VARS	-0.258089	0.162	0.339	0.00203614	0.0831642
ROP17	EXOSC8	-0.379746	0.515	0.667	0.00205473	0.0838214
ROP17	EIPR1	-0.244329	0.132	0.316	0.00206967	0.0843285
ROP17	TTI1	-0.23723	0.074	0.232	0.00207712	0.0845293
ROP17	PDCD11	-0.366015	0.368	0.551	0.00208125	0.0845947
ROP17	MYPOP	0.19946	0.235	0.119	0.00209206	0.0849312
ROP17	PLAT	-0.503298	0.309	0.484	0.00209545	0.0849657
ROP17	SHOX2	0.277542	0.456	0.302	0.00209835	0.0849807
ROP17	ATP6V1F	0.252993	0.956	0.923	0.00211752	0.0856135
ROP17	ENOX1	-0.665463	0.309	0.478	0.0021231	0.0856135
ROP17	CEP290	-0.313548	0.265	0.464	0.00212327	0.0856135
ROP17	WDR12	-0.311787	0.309	0.476	0.00212419	0.0856135
ROP17	CDK4	-0.293449	0.662	0.818	0.00212847	0.085683
ROP17	NUP188	-0.281309	0.206	0.394	0.00213464	0.0858283
ROP17	UFD1	0.296096	0.971	0.88	0.0021402	0.0859491
ROP17	XRN2	-0.257349	0.897	0.948	0.00215127	0.0862902
ROP17	PARP2	-0.27421	0.118	0.283	0.00220176	0.0882098
ROP17	AP001831.1	0.113551	0.147	0.059	0.0022127	0.0885423
ROP17	PANK2	-0.285091	0.397	0.57	0.00222805	0.0890318
ROP17	PM20D2	-0.194531	0.015	0.145	0.00223135	0.0890318
ROP17	COTL1	-0.387552	0.75	0.821	0.00223541	0.0890318
ROP17	IRF3	-0.303095	0.529	0.701	0.00223685	0.0890318
ROP17	NT5M	-0.197095	0.015	0.145	0.00223945	0.0890318
ROP17	PNP	-0.328545	0.191	0.364	0.00224086	0.0890318
ROP17	AP001453.2	-0.292042	0.176	0.362	0.00225207	0.0893714
ROP17	ABHD2	-0.37232	0.294	0.458	0.00226318	0.0897059
ROP17	DPY19L1	-0.259804	0.118	0.287	0.00227044	0.0898876
ROP17	PRKG1	0.36556	0.985	0.822	0.00228244	0.0902558
ROP17	RAC3	-0.2629	0.059	0.207	0.00228752	0.0903503
ROP17	FOXO1	-0.486107	0.353	0.534	0.00230283	0.0907852
ROP17	CYGB	0.238893	0.206	0.099	0.00230395	0.0907852
ROP17	AP001528.2	0.0915713	0.103	0.035	0.00230933	0.0908904
ROP17	TMEM50B	0.298136	0.559	0.421	0.00231838	0.0910925
ROP17	RAP1B	-0.308472	0.971	0.982	0.00231989	0.0910925
ROP17	RBPJ	-0.295227	0.882	0.941	0.00232716	0.0912601
ROP17	FAF1	-0.37768	0.647	0.739	0.0023296	0.0912601
ROP17	PPP1R9B	0.158396	0.265	0.137	0.00233957	0.0915437
ROP17	MT-ND6	-0.441807	0.485	0.631	0.00234711	0.0917316
ROP17	RORA	0.509704	0.662	0.526	0.00236168	0.0921936
ROP17	EIF2B3	-0.292682	0.338	0.538	0.00236702	0.0922757
ROP17	BAX	0.323414	0.912	0.868	0.00236929	0.0922757
ROP17	PEX13	0.300554	0.382	0.249	0.00238223	0.0925762
ROP17	LMO4	0.327554	0.721	0.634	0.00238253	0.0925762
ROP17	DPP3	-0.258	0.103	0.261	0.00239547	0.0929715
ROP17	ASS1	0.287804	0.691	0.551	0.00240125	0.0930856
ROP17	ABHD3	-0.340968	0.132	0.297	0.00240396	0.0930856
ROP17	TTC27	-0.293251	0.191	0.375	0.00242191	0.0933583
ROP17	PUM2	-0.305119	0.515	0.682	0.00242675	0.0933583
ROP17	HACD4	-0.29381	0.25	0.427	0.00242806	0.0933583
ROP17	POLR2B	-0.29199	0.426	0.612	0.0024286	0.0933583
ROP17	FADS1	-0.49227	0.809	0.897	0.00242987	0.0933583
ROP17	C4orf48	0.290101	1	0.959	0.00243513	0.0933583
ROP17	AL162231.2	0.0192006	0.015	0.001	0.00243932	0.0933583
ROP17	AC025165.2	0.0192006	0.015	0.001	0.00243932	0.0933583
ROP17	PAH	0.0192006	0.015	0.001	0.00243932	0.0933583
ROP17	C1orf115	0.0191386	0.015	0.001	0.00244047	0.0933583
ROP17	B4GALT6	0.0188906	0.015	0.001	0.00244163	0.0933583
ROP17	DSN1	-0.268281	0.147	0.322	0.00246133	0.0940043
ROP17	NRP1	0.287209	0.941	0.88	0.00247504	0.0944203
ROP17	TUBG1	-0.281987	0.279	0.486	0.00247875	0.0944544
ROP17	TNFAIP3	-0.244691	0.221	0.428	0.00248398	0.0945463
ROP17	SLC7A7	0.0995091	0.118	0.043	0.0025034	0.0951774
ROP17	GPRASP1	0.082437	0.088	0.028	0.00250896	0.0952809
ROP17	MPG	0.487669	0.765	0.677	0.00251673	0.0954141
ROP17	NEU1	-0.31731	0.191	0.364	0.00251816	0.0954141
ROP17	HLA-C	0.23976	1	0.99	0.00252324	0.0954509
ROP17	LXN	-0.42688	0.926	0.936	0.00252482	0.0954509
ROP17	REXO2	0.335051	1	0.971	0.0025281	0.095467
ROP17	OLA1	-0.290647	0.868	0.914	0.00254451	0.0959786
ROP17	CPSF6	-0.302162	0.412	0.593	0.00257013	0.0968363
ROP17	ZNFX1	0.304689	0.721	0.593	0.00257362	0.0968588
ROP17	AXL	0.278589	0.794	0.663	0.00259108	0.0974067
ROP17	PDCD5	-0.264022	0.985	0.992	0.00259958	0.0976166
ROP17	EZR	-0.393162	0.706	0.777	0.00260522	0.0976224
ROP17	S100A11	0.198346	1	1	0.00260555	0.0976224
ROP17	NUP153	-0.31767	0.368	0.559	0.00260881	0.0976334
ROP17	UCP2	-0.383339	0.147	0.311	0.00261167	0.0976334
ROP17	CTCF	-0.317047	0.309	0.481	0.00262215	0.0979158
ROP17	PRKAR2A	-0.293939	0.485	0.665	0.00263097	0.0980298
ROP17	WDHD1	-0.285375	0.162	0.343	0.00263355	0.0980298
ROP17	RPP25	-0.252634	0.059	0.211	0.00263397	0.0980298
ROP17	GPHN	-0.481141	0.574	0.694	0.00263773	0.0980609
ROP17	AGAP1	-0.452921	0.691	0.79	0.0026535	0.0985379
ROP17	WDR89	-0.264127	0.088	0.24	0.00266669	0.0989183
ROP17	IDH2	-0.313087	0.426	0.621	0.00267361	0.0990656
ROP17	ST3GAL5	-0.310999	0.118	0.279	0.00268391	0.0993373
ROP17	MAPK1IP1L	-0.310551	0.471	0.611	0.00269792	0.0995902
ROP17	DNAJC6	-0.367748	0.176	0.352	0.00269952	0.0995902
ROP17	ZFAT	-0.216221	0.059	0.212	0.00270514	0.0995902
ROP17	COL1A1	0.321391	1	0.999	0.00270779	0.0995902
ROP17	ZFYVE28	0.205007	0.25	0.131	0.00270944	0.0995902
ROP17	GYPC	-0.334584	0.912	0.929	0.00271132	0.0995902
ROP17	DECR1	0.39093	0.765	0.658	0.00271153	0.0995902
ROP17	IFI27L2	0.308367	0.926	0.915	0.00274825	0.100764
ROP17	AK2	-0.324412	0.368	0.528	0.00274949	0.100764
ROP17	AL031428.1	-0.174161	0	0.117	0.00275864	0.100988
ROP17	VOPP1	0.256521	0.941	0.84	0.00276577	0.101139
ROP17	FAM161A	-0.245915	0.074	0.226	0.00277166	0.101244
ROP17	PRMT5	-0.235602	0.118	0.284	0.00278863	0.101753
ROP17	RNASEH2B	-0.297636	0.368	0.555	0.0027958	0.101904
ROP17	PPP1R12C	-0.217742	0.074	0.227	0.00282184	0.102741
ROP17	BRAP	-0.245138	0.103	0.261	0.00286492	0.104197
ROP17	STT3B	-0.320187	0.397	0.58	0.00287259	0.104362
ROP17	BRIX1	-0.357588	0.426	0.563	0.00288198	0.10459
ROP17	ULBP1	-0.33924	0.118	0.269	0.00290917	0.105463
ROP17	SNRNP40	-0.287917	0.412	0.569	0.00291648	0.105586
ROP17	NAA15	-0.302284	0.397	0.579	0.00291887	0.105586
ROP17	PHLPP2	-0.308399	0.235	0.425	0.00294478	0.106197
ROP17	AC007220.1	0.0190146	0.015	0.001	0.00294528	0.106197
ROP17	MYO1H	0.0183329	0.015	0.001	0.00294798	0.106197
ROP17	VPS8	0.347388	0.471	0.338	0.00295143	0.106197
ROP17	ATP11C	-0.344355	0.353	0.539	0.00295159	0.106197
ROP17	ACACA	-0.380168	0.735	0.825	0.00297071	0.10677
ROP17	SYNJ2	-0.339434	0.588	0.713	0.00298903	0.107274
ROP17	MOB3B	-0.210451	0	0.115	0.00299113	0.107274
ROP17	SCLY	-0.16782	0	0.115	0.0030016	0.107535
ROP17	INPP5A	-0.217195	0.118	0.292	0.00302959	0.108422
ROP17	LINC00511	-0.439278	0.397	0.576	0.00303978	0.10867
ROP17	RHBDD2	0.367674	0.618	0.499	0.00306297	0.109383
ROP17	HEPH	0.0879775	0.103	0.036	0.00307694	0.109501
ROP17	MED31	-0.417023	0.588	0.746	0.00307742	0.109501
ROP17	RPS29	-0.206815	1	1	0.00307906	0.109501
ROP17	NETO2	-0.425338	0.309	0.487	0.00307935	0.109501
ROP17	JAK2	0.488757	0.412	0.28	0.00309739	0.109856
ROP17	ALKBH7	0.353028	0.662	0.581	0.00309883	0.109856
ROP17	C5orf38	0.382706	0.382	0.254	0.00309916	0.109856
ROP17	MGAT5	-0.444305	0.471	0.608	0.00310421	0.109919
ROP17	VDR	0.363946	0.382	0.256	0.0031084	0.109951
ROP17	FZD7	-0.363533	0.25	0.399	0.0031239	0.110299
ROP17	CCT4	-0.249063	0.882	0.914	0.00312482	0.110299
ROP17	RUFY2	-0.221219	0.25	0.453	0.00314564	0.110832
ROP17	AURKA	-0.477263	0.103	0.258	0.00315201	0.110832
ROP17	POLD1	-0.166382	0	0.114	0.00315224	0.110832
ROP17	GRB10	-0.378015	0.324	0.5	0.00315588	0.110832
ROP17	RPF2	-0.244728	0.353	0.555	0.00315642	0.110832
ROP17	SYNCRIP	-0.291399	0.868	0.923	0.00316379	0.110974
ROP17	ARHGAP42	-0.268982	0.147	0.329	0.00318487	0.111597
ROP17	STIP1	-0.310352	0.456	0.637	0.00319029	0.111599
ROP17	NAA25	-0.327947	0.324	0.48	0.0031916	0.111599
ROP17	SELENOM	0.197742	1	0.999	0.00319544	0.111603
ROP17	PIP4P1	-0.334545	0.206	0.378	0.00319836	0.111603
ROP17	PIM3	-0.399321	0.309	0.483	0.00320223	0.111622
ROP17	NCAPH2	-0.247838	0.088	0.237	0.00321023	0.111653
ROP17	EIF4E	-0.315002	0.471	0.662	0.00321182	0.111653
ROP17	SCAF4	-0.28232	0.191	0.361	0.0032131	0.111653
ROP17	TGIF2	-0.243536	0.147	0.314	0.00322093	0.111809
ROP17	ZCCHC10	-0.287827	0.25	0.426	0.00322427	0.111809
ROP17	SRP68	-0.309778	0.294	0.457	0.00322917	0.111864
ROP17	NUP54	-0.285632	0.309	0.498	0.00324625	0.112339
ROP17	TOP3A	-0.260681	0.103	0.254	0.00325508	0.112528
ROP17	C8orf31	0.0979627	0.118	0.044	0.00326493	0.112753
ROP17	NIT2	-0.306252	0.412	0.576	0.00327077	0.112838
ROP17	TRIM37	-0.276345	0.294	0.453	0.00328387	0.113054
ROP17	HK1	0.361284	0.632	0.524	0.0032858	0.113054
ROP17	DNM1	0.253519	0.456	0.306	0.00328713	0.113054
ROP17	HPRT1	-0.29652	0.529	0.715	0.00329587	0.113238
ROP17	CCT3	-0.247982	0.941	0.984	0.00330748	0.113521
ROP17	EHD2	0.404253	0.662	0.584	0.00331529	0.113673
ROP17	CD47	0.298683	0.941	0.874	0.00331897	0.113682
ROP17	PPT1	-0.233924	0.191	0.369	0.00333256	0.113975
ROP17	SIGIRR	0.252889	0.456	0.304	0.00333431	0.113975
ROP17	TM7SF2	-0.71621	0.382	0.523	0.00335898	0.114701
ROP17	EGLN3	-0.331271	0.103	0.261	0.0033669	0.114855
ROP17	DIAPH2-AS1	-0.198801	0.015	0.137	0.00337476	0.114913
ROP17	CEMIP	0.504162	0.515	0.376	0.00337547	0.114913
ROP17	HES6	-0.504919	0.103	0.259	0.00338036	0.114963
ROP17	SAMD9	0.459328	0.294	0.179	0.00338795	0.115075
ROP17	VMA21	-0.318413	0.412	0.549	0.00339053	0.115075
ROP17	TM9SF4	-0.269251	0.279	0.463	0.00340365	0.115404
ROP17	DNAJC7	0.233664	0.897	0.814	0.00341131	0.115547
ROP17	STARD13	0.392763	0.706	0.588	0.00342485	0.115888
ROP17	NDUFB5	0.337965	0.75	0.686	0.0034541	0.11676
ROP17	ARL17A	-0.28669	0.162	0.324	0.00346103	0.116877
ROP17	FAM49B	-0.338002	0.294	0.45	0.00347492	0.117228
ROP17	OSR2	0.44035	0.559	0.428	0.00348093	0.117313
ROP17	TMEM179B	0.311387	0.794	0.674	0.00348752	0.117364
ROP17	PXN-AS1	-0.242384	0.088	0.239	0.00348944	0.117364
ROP17	AC012363.1	0.0190766	0.015	0.001	0.00351412	0.117656
ROP17	PCDHGB6	0.0190766	0.015	0.001	0.00351412	0.117656
ROP17	AC011451.3	0.0190766	0.015	0.001	0.00351412	0.117656
ROP17	CACNA1D	0.0189526	0.015	0.001	0.00351568	0.117656
ROP17	PLXDC1	0.0190146	0.015	0.001	0.00351568	0.117656
ROP17	ADAMTS6	-0.714662	0.426	0.565	0.00352502	0.117851
ROP17	NUP43	-0.189792	0.044	0.183	0.00354885	0.118529
ROP17	TWIST2	0.223821	1	0.995	0.00356004	0.118678
ROP17	GRK5	0.290484	0.574	0.413	0.00356037	0.118678
ROP17	IMMT	-0.282784	0.544	0.708	0.00358993	0.119544
ROP17	MRPL57	-0.280386	0.897	0.932	0.00360135	0.119665
ROP17	PEG10	-0.733618	0.279	0.44	0.00360187	0.119665
ROP17	MSH6	-0.356218	0.456	0.582	0.00360427	0.119665
ROP17	F2R	0.429252	0.471	0.344	0.00362062	0.120089
ROP17	HNRNPL	-0.346929	0.456	0.618	0.00363144	0.120266
ROP17	VAV2	-0.281802	0.206	0.386	0.00363311	0.120266
ROP17	KLHDC1	0.184725	0.279	0.153	0.00364742	0.120562
ROP17	BRIP1	-0.352101	0.059	0.202	0.00364927	0.120562
ROP17	PRMT3	-0.291921	0.279	0.461	0.00365344	0.120582
ROP17	TMEM123	-0.31398	0.897	0.937	0.00366998	0.121008
ROP17	DOCK10	-0.465448	0.662	0.759	0.00367523	0.121062
ROP17	RBMX	-0.323452	0.853	0.935	0.00368916	0.121402
ROP17	SELENOP	0.187517	0.132	0.054	0.00370204	0.121684
ROP17	DRAM2	0.414171	0.456	0.338	0.003705	0.121684
ROP17	RPL4	-0.1788	1	0.999	0.00371137	0.121774
ROP17	ADIPOR2	-0.310194	0.294	0.457	0.00373751	0.122512
ROP17	C20orf27	-0.236891	0.265	0.457	0.00374495	0.122636
ROP17	SAT2	0.311403	0.735	0.635	0.00375724	0.122919
ROP17	ATP1B1	-0.329648	0.206	0.383	0.00376267	0.122976
ROP17	NIP7	-0.290134	0.279	0.439	0.00380354	0.124074
ROP17	TRMT10C	-0.299754	0.412	0.585	0.00380367	0.124074
ROP17	XRCC5	-0.235473	0.971	0.994	0.00382429	0.124552
ROP17	RBBP4	-0.284607	0.735	0.818	0.00382575	0.124552
ROP17	NDUFS5	-0.217593	1	0.999	0.00383521	0.124739
ROP17	FANCI	-0.268869	0.059	0.199	0.00384795	0.125032
ROP17	GPT2	-0.198892	0.029	0.156	0.00392324	0.12732
ROP17	POGLUT1	-0.312328	0.353	0.533	0.00392596	0.12732
ROP17	IFIT1	0.216063	0.206	0.102	0.00395848	0.128251
ROP17	ZNRF3	-0.225013	0.088	0.244	0.00396368	0.128296
ROP17	AAMDC	0.298047	0.632	0.509	0.00397796	0.128522
ROP17	AC009041.2	-0.244609	0.059	0.196	0.00398189	0.128522
ROP17	LMNTD1	-0.51908	0.074	0.211	0.00398217	0.128522
ROP17	NMRK1	0.200051	0.338	0.204	0.00398932	0.128534
ROP17	ZBTB1	-0.320792	0.441	0.587	0.00399322	0.128534
ROP17	C16orf70	-0.170652	0.015	0.133	0.00399405	0.128534
ROP17	SUMO1	-0.228461	0.985	0.951	0.0040232	0.129348
ROP17	U2SURP	-0.259646	0.618	0.775	0.00403624	0.129589
ROP17	EEF1E1	-0.287105	0.397	0.563	0.00403843	0.129589
ROP17	MYO1E	-0.205492	0.529	0.674	0.0040583	0.130102
ROP17	IPO4	-0.162678	0.044	0.181	0.00406231	0.130107
ROP17	PLEKHG1	-0.35603	0.103	0.257	0.00406664	0.130121
ROP17	TUBB2A	-0.354444	0.706	0.77	0.00408241	0.130404
ROP17	PER3	-0.402071	0.324	0.485	0.00408506	0.130404
ROP17	USP11	-0.21682	0.324	0.515	0.00408716	0.130404
ROP17	TMED9	0.258508	0.956	0.896	0.00410562	0.130776
ROP17	SHISA5	0.358362	0.721	0.663	0.00410662	0.130776
ROP17	RILPL1	-0.254591	0.25	0.428	0.00412446	0.13122
ROP17	SHOC2	0.255601	0.721	0.579	0.004143	0.131685
ROP17	ZFP2	0.0190146	0.015	0.001	0.0041529	0.131703
ROP17	LSMEM1	0.0190146	0.015	0.001	0.0041529	0.131703
ROP17	USP13	-0.305577	0.191	0.348	0.00416257	0.131703
ROP17	HNRNPA3	-0.259134	0.912	0.957	0.00416321	0.131703
ROP17	TXNL4A	-0.265798	0.838	0.899	0.0041659	0.131703
ROP17	POGZ	-0.283211	0.353	0.559	0.00417288	0.131703
ROP17	ARL4A	-0.306219	0.176	0.333	0.00417333	0.131703
ROP17	IMP4	-0.314428	0.412	0.576	0.00417501	0.131703
ROP17	ZNF441	0.0965368	0.118	0.045	0.00419435	0.132189
ROP17	GLG1	0.277142	0.868	0.801	0.0042456	0.133679
ROP17	BCAS2	-0.271643	0.324	0.501	0.00426612	0.134173
ROP17	TERF2	-0.231595	0.176	0.354	0.0042693	0.134173
ROP17	WDR43	-0.337285	0.676	0.763	0.00427959	0.13437
ROP17	ZNF354A	-0.208688	0.074	0.218	0.00430754	0.135062
ROP17	QTRT2	-0.25117	0.118	0.265	0.00430967	0.135062
ROP17	GCLM	0.45314	0.735	0.626	0.00431724	0.135173
ROP17	HMGN3	0.221833	0.853	0.716	0.00434842	0.136022
ROP17	ACSS2	-0.324124	0.235	0.397	0.00436592	0.136442
ROP17	ZNF317	-0.167496	0.015	0.131	0.00439111	0.137102
ROP17	ZC3H12C	-0.410503	0.191	0.345	0.00439565	0.137116
ROP17	GNG12	0.280213	0.853	0.87	0.00440172	0.137177
ROP17	TMEM231	-0.240614	0.074	0.216	0.00441221	0.137377
ROP17	ARPC5	-0.249337	0.956	0.977	0.00442254	0.13757
ROP17	ZNF721	-0.258498	0.235	0.418	0.0044489	0.138052
ROP17	RAPGEF1	-0.288989	0.265	0.43	0.00444971	0.138052
ROP17	CCDC171	-0.330712	0.132	0.28	0.00445293	0.138052
ROP17	LYPD6	-0.29437	0.103	0.253	0.0044593	0.138052
ROP17	ARMCX4	-0.254282	0.162	0.324	0.00446295	0.138052
ROP17	MRPL42	-0.290263	0.456	0.628	0.00446493	0.138052
ROP17	UBE2N	-0.279849	0.706	0.791	0.00446684	0.138052
ROP17	POLE	-0.220731	0.074	0.216	0.00447353	0.138132
ROP17	GTF2H3	-0.280154	0.309	0.468	0.00448144	0.138248
ROP17	PLGRKT	-0.386735	0.441	0.557	0.00448896	0.138353
ROP17	SUCO	-0.214824	0.235	0.424	0.00450908	0.138846
ROP17	NUAK1	0.135527	0.397	0.241	0.00451772	0.138968
ROP17	NDUFB7	0.259488	0.985	0.94	0.00452466	0.138968
ROP17	PITHD1	-0.254927	0.25	0.421	0.0045255	0.138968
ROP17	MFSD4B	0.109458	0.147	0.063	0.00453372	0.139093
ROP17	ANXA4	0.302852	0.721	0.592	0.00455782	0.139705
ROP17	NUP85	-0.255335	0.176	0.344	0.00458221	0.140325
ROP17	INPP4B	0.494964	0.603	0.483	0.00460643	0.140938
ROP17	GAL	-0.67754	0.132	0.274	0.00462958	0.141516
ROP17	TACSTD2	0.0325388	0.029	0.005	0.00465307	0.142105
ROP17	APOC1	-0.50687	0.221	0.385	0.00466879	0.142455
ROP17	FBLN5	0.309358	0.75	0.62	0.00468535	0.142831
ROP17	DDX18	-0.275403	0.838	0.882	0.0047008	0.143025
ROP17	SLC20A2	-0.382642	0.529	0.67	0.00470164	0.143025
ROP17	FAR1	-0.390172	0.456	0.567	0.00470452	0.143025
ROP17	TMEM201	-0.151482	0	0.105	0.00473082	0.143628
ROP17	NRM	-0.179428	0.029	0.152	0.00473292	0.143628
ROP17	TMA16	-0.274415	0.471	0.673	0.0047477	0.143946
ROP17	MFSD14C	-0.273505	0.324	0.512	0.00477917	0.14477
ROP17	NFIB	-0.220277	0.074	0.221	0.00481355	0.145543
ROP17	RN7SL2	-0.350642	0.147	0.296	0.00481739	0.145543
ROP17	PTTG1	-0.491659	0.147	0.293	0.00481911	0.145543
ROP17	CALCOCO2	0.254681	0.809	0.699	0.00482206	0.145543
ROP17	MLST8	-0.253354	0.147	0.299	0.00483062	0.14567
ROP17	CPEB2	-0.356506	0.132	0.282	0.00483729	0.145685
ROP17	ENPP2	0.335164	0.456	0.315	0.00483979	0.145685
ROP17	CRISPLD2	-0.213748	0.132	0.301	0.00485593	0.146039
ROP17	LAPTM4B	-0.349501	0.426	0.561	0.00487008	0.1462
ROP17	BRI3	0.345948	0.912	0.914	0.00487439	0.1462
ROP17	AC083837.1	0.743869	0.294	0.174	0.00487803	0.1462
ROP17	NOC3L	-0.243558	0.397	0.584	0.0048787	0.1462
ROP17	HLTF	-0.288309	0.309	0.481	0.00488475	0.14625
ROP17	EEF2KMT	-0.230872	0.103	0.247	0.00490415	0.14655
ROP17	SGPL1	-0.247664	0.221	0.398	0.00490767	0.14655
ROP17	KIAA1755	0.168011	0.147	0.065	0.0049107	0.14655
ROP17	TSPAN2	-0.179104	0	0.104	0.0049142	0.14655
ROP17	TEX29	0.158796	0.176	0.084	0.00491662	0.14655
ROP17	TM7SF3	-0.309985	0.294	0.456	0.00492907	0.146791
ROP17	AC109326.1	0.0873266	0.147	0.063	0.00494192	0.146993
ROP17	AKAP11	-0.280338	0.353	0.539	0.00494463	0.146993
ROP17	CPNE7	-0.179006	0.029	0.154	0.00497038	0.147628
ROP17	PPP1R16A	-0.187175	0.044	0.172	0.00498823	0.148027
ROP17	UBE2F-SCLY	-0.155723	0	0.104	0.00500285	0.148329
ROP17	SFXN1	-0.220911	0.279	0.479	0.005011	0.14844
ROP17	MCM6	-0.316751	0.338	0.488	0.00503373	0.148981
ROP17	CD3EAP	-0.215165	0.059	0.191	0.00503907	0.149008
ROP17	HNRNPU	-0.299324	0.912	0.971	0.00504879	0.149033
ROP17	MAST2	-0.425948	0.515	0.621	0.0050488	0.149033
ROP17	SIK2	-0.325046	0.426	0.591	0.00505389	0.149052
ROP17	SERINC1	0.280468	0.779	0.706	0.00508478	0.149831
ROP17	THOC1	-0.26228	0.294	0.484	0.00510463	0.150259
ROP17	PFDN2	-0.260132	0.941	0.944	0.00511652	0.150259
ROP17	ZNF672	-0.185114	0.088	0.237	0.00511678	0.150259
ROP17	OXCT1	-0.343068	0.309	0.475	0.00511722	0.150259
ROP17	MME	-0.276169	0.912	0.924	0.00514809	0.151033
ROP17	UTP25	-0.243743	0.147	0.303	0.00515389	0.151071
ROP17	EXOC6	-0.331898	0.324	0.494	0.00517618	0.15149
ROP17	TGS1	-0.282373	0.353	0.504	0.00518057	0.15149
ROP17	C2CD2	-0.304178	0.294	0.479	0.00518174	0.15149
ROP17	CITED4	-0.491634	0.191	0.332	0.00519224	0.151665
ROP17	SAMD11	0.0974548	0.132	0.055	0.00522448	0.152474
ROP17	CD58	-0.294163	0.309	0.478	0.00523559	0.152665
ROP17	ALDH18A1	-0.224637	0.191	0.364	0.00529016	0.154122
ROP17	HBEGF	-0.245107	0.044	0.17	0.00532512	0.154915
ROP17	CSNK2B	0.280013	0.882	0.808	0.0053266	0.154915
ROP17	UQCR10	0.180584	0.985	0.987	0.00533493	0.155023
ROP17	ENOSF1	-0.304532	0.368	0.529	0.00536606	0.155792
ROP17	HLA-E	0.324353	0.897	0.824	0.0053942	0.156261
ROP17	RELL1	-0.279671	0.338	0.495	0.0053951	0.156261
ROP17	ZNF584	-0.204774	0.059	0.19	0.00539617	0.156261
ROP17	CNOT9	-0.265476	0.309	0.486	0.00541565	0.156689
ROP17	CNOT1	-0.328679	0.456	0.598	0.00545944	0.15782
ROP17	GGTA1P	0.0780348	0.088	0.03	0.00546881	0.157955
ROP17	KLHL42	-0.285902	0.382	0.547	0.00551316	0.159062
ROP17	KPNA1	-0.283224	0.412	0.597	0.00551663	0.159062
ROP17	PCYT2	-0.325836	0.235	0.393	0.00554601	0.159772
ROP17	MAPKAPK3	-0.20513	0.162	0.323	0.0055737	0.160385
ROP17	GBP4	0.266733	0.147	0.066	0.00557685	0.160385
ROP17	ARHGAP26	0.545129	0.426	0.302	0.00559881	0.160878
ROP17	CKAP4	-0.194781	0.956	0.97	0.00560529	0.160926
ROP17	ZNF483	0.124163	0.147	0.065	0.0056367	0.16169
ROP17	MINAR1	0.0188286	0.015	0.002	0.00564891	0.161812
ROP17	AC099518.3	0.0183948	0.015	0.002	0.00565121	0.161812
ROP17	ZNF146	-0.20551	0.294	0.502	0.00565542	0.161812
ROP17	RRP12	-0.269938	0.132	0.279	0.00566088	0.16183
ROP17	RAD17P2	0.0592475	0.059	0.016	0.00566797	0.161894
ROP17	PNN	-0.307047	0.794	0.854	0.00572145	0.163283
ROP17	COLEC12	0.482535	0.838	0.696	0.00573553	0.163546
ROP17	PYCARD	0.252475	0.529	0.36	0.00574331	0.163628
ROP17	UQCRB	0.210272	1	0.996	0.00575073	0.1637
ROP17	UTP4	-0.214317	0.206	0.379	0.00577084	0.164134
ROP17	CAMKK2	-0.244176	0.221	0.389	0.00577832	0.164207
ROP17	C16orf91	-0.218196	0.118	0.265	0.00578961	0.164389
ROP17	FAM219B	-0.257207	0.191	0.346	0.00581155	0.164872
ROP17	AC099343.3	0.0944598	0.118	0.047	0.0058173	0.164884
ROP17	ARAF	-0.222552	0.103	0.243	0.00582182	0.164884
ROP17	EFEMP2	0.30326	0.971	0.921	0.00585134	0.165581
ROP17	BAZ1B	-0.2857	0.824	0.851	0.00588163	0.16598
ROP17	SAC3D1	-0.339671	0.25	0.408	0.0058823	0.16598
ROP17	TMEM33	-0.266315	0.235	0.391	0.00588447	0.16598
ROP17	NSDHL	-0.312207	0.324	0.495	0.00588524	0.16598
ROP17	APTX	-0.179562	0.353	0.539	0.00591471	0.16667
ROP17	RNU4-2	0.0939855	0.118	0.047	0.00593828	0.167194
ROP17	TUBB2B	-0.577566	0.162	0.303	0.00595802	0.167583
ROP17	RPLP2	-0.0976731	1	1	0.0059662	0.167583
ROP17	SMIM8	-0.164279	0.059	0.196	0.00596709	0.167583
ROP17	CFL1	-0.162572	1	0.999	0.005983	0.167889
ROP17	ATP5F1B	-0.204882	0.912	0.937	0.00600986	0.168502
ROP17	MAP2K3	-0.288575	0.294	0.463	0.00604045	0.169218
ROP17	STRN4	0.21085	0.368	0.237	0.00604966	0.169335
ROP17	MYO3B	-0.193452	0	0.1	0.00607183	0.169725
ROP17	CDHR3	-0.285147	0.147	0.303	0.00607371	0.169725
ROP17	SUZ12	-0.328543	0.559	0.665	0.00609486	0.170057
ROP17	2002-03-01	-0.240162	0.103	0.244	0.00609575	0.170057
ROP17	FAM107B	-0.385926	0.662	0.744	0.006106	0.170201
ROP17	EFNB2	-0.329315	0.279	0.429	0.0061127	0.170247
ROP17	ADAT1	-0.11939	0.044	0.176	0.00613423	0.170705
ROP17	ATAD3B	-0.195076	0.059	0.188	0.00615509	0.171143
ROP17	CAPRIN1	-0.27651	0.721	0.844	0.00617224	0.171285
ROP17	AL139095.2	-0.158535	0.015	0.124	0.00617321	0.171285
ROP17	TMEM70	-0.29691	0.397	0.535	0.0061755	0.171285
ROP17	DBF4	-0.257401	0.25	0.422	0.00618211	0.171326
ROP17	ITGA2	-0.424158	0.25	0.412	0.00621162	0.172002
ROP17	RPTOR	-0.265711	0.279	0.446	0.00623398	0.172432
ROP17	PPP2CA	-0.281961	0.412	0.559	0.00623745	0.172432
ROP17	PRR7	-0.164443	0.015	0.124	0.00625848	0.172871
ROP17	EFNA5	-0.407522	0.044	0.164	0.00626952	0.173034
ROP17	IKBKE	0.144753	0.235	0.126	0.00629303	0.17354
ROP17	GALT	0.140578	0.235	0.125	0.00630323	0.173584
ROP17	PRPF31	-0.25744	0.338	0.522	0.006305	0.173584
ROP17	TRAF3	-0.357749	0.559	0.681	0.00631578	0.173738
ROP17	ARIH2	-0.29642	0.559	0.693	0.00633089	0.174011
ROP17	DHX9	-0.294341	0.75	0.804	0.00638089	0.175242
ROP17	RUVBL2	-0.269579	0.279	0.453	0.00639696	0.175539
ROP17	SMIM14	0.197484	0.735	0.587	0.00643081	0.176224
ROP17	LY6E-DT	0.157204	0.294	0.168	0.00643241	0.176224
ROP17	LINC-PINT	0.305201	0.397	0.267	0.0064551	0.176364
ROP17	SORBS3	0.225889	0.632	0.485	0.00645524	0.176364
ROP17	SLC16A1	-0.21373	0.294	0.471	0.0064578	0.176364
ROP17	STAT1	0.599341	0.691	0.652	0.00645858	0.176364
ROP17	PSIP1	-0.321558	0.735	0.85	0.00646829	0.176486
ROP17	MRPL47	-0.253249	0.544	0.692	0.00649196	0.176988
ROP17	TUT7	-0.37083	0.515	0.639	0.00650726	0.177261
ROP17	MEI1	0.0183329	0.015	0.002	0.00651367	0.177291
ROP17	PTTG1IP	0.253762	0.824	0.791	0.00652798	0.177516
ROP17	NBR2	-0.171472	0.029	0.146	0.00653253	0.177516
ROP17	LARP1	-0.289747	0.588	0.718	0.00655021	0.177853
ROP17	GRPEL1	-0.292866	0.441	0.601	0.00655994	0.177959
ROP17	PICALM	-0.382475	0.838	0.897	0.00656473	0.177959
ROP17	TGFB1I1	0.257941	0.882	0.798	0.00658042	0.178116
ROP17	AC068587.4	-0.300233	0.221	0.382	0.00658116	0.178116
ROP17	ESD	0.258546	0.941	0.868	0.00659189	0.178263
ROP17	SLC1A2	-0.32591	0.118	0.259	0.00660284	0.178415
ROP17	UBE3D	-0.27545	0.103	0.237	0.00660866	0.178428
ROP17	SUZ12P1	-0.295538	0.324	0.48	0.00662189	0.17858
ROP17	FOXP2	0.181428	0.235	0.125	0.00662493	0.17858
ROP17	RNF24	0.36099	0.676	0.653	0.00665792	0.179257
ROP17	HMOX2	-0.270757	0.353	0.508	0.00666074	0.179257
ROP17	PTH1R	0.110534	0.118	0.048	0.00667292	0.179416
ROP17	ZNRF1	-0.243593	0.353	0.542	0.00667734	0.179416
ROP17	NAA50	-0.306182	0.676	0.756	0.00668594	0.179503
ROP17	PRKAR1B	-0.195171	0.088	0.227	0.00670159	0.179661
ROP17	OAS3	0.296537	0.235	0.134	0.00670254	0.179661
ROP17	TRIM28	-0.291968	0.618	0.755	0.00673262	0.180296
ROP17	LYAR	-0.194344	0.206	0.387	0.00673875	0.180296
ROP17	ZC3H18	-0.24352	0.279	0.451	0.00674235	0.180296
ROP17	NONO	-0.276965	0.882	0.902	0.00678014	0.181162
ROP17	TGFB1	0.257872	0.515	0.393	0.00680943	0.1818
ROP17	ANKRD12	0.383473	0.691	0.667	0.00683118	0.182235
ROP17	LPCAT3	-0.249442	0.118	0.255	0.00684468	0.18245
ROP17	C15orf53	0.223021	0.235	0.128	0.00686591	0.182871
ROP17	VAMP3	0.304409	0.721	0.627	0.00688744	0.183299
ROP17	ACTR3B	-0.238005	0.088	0.221	0.00689353	0.183316
ROP17	OST4	0.170924	1	0.999	0.00690236	0.183405
ROP17	DHRS7B	-0.223536	0.176	0.337	0.00691098	0.183488
ROP17	TBX5	0.366047	0.603	0.475	0.00692744	0.18378
ROP17	OGFR	0.288192	0.471	0.343	0.00695377	0.184333
ROP17	CRYBG1	0.109006	0.235	0.123	0.00698299	0.184961
ROP17	VASN	0.300858	0.5	0.366	0.00701126	0.185563
ROP17	CYB5A	0.275105	0.897	0.83	0.00702164	0.185691
ROP17	ZNF788P	-0.223555	0.103	0.249	0.0070511	0.186231
ROP17	TOMM22	-0.268212	0.588	0.728	0.00705315	0.186231
ROP17	XYLB	-0.237758	0.147	0.299	0.00707057	0.186339
ROP17	EIF3K	0.208055	1	0.982	0.00707736	0.186339
ROP17	JPT1	-0.287847	0.868	0.897	0.00708665	0.186339
ROP17	LRPPRC	-0.309016	0.647	0.761	0.0070881	0.186339
ROP17	LMNA	0.217116	1	0.968	0.00708953	0.186339
ROP17	LIG1	-0.237332	0.088	0.223	0.0070906	0.186339
ROP17	CCNE1	-0.225395	0.088	0.224	0.00710826	0.186657
ROP17	NHS	0.234474	0.529	0.376	0.00711415	0.186666
ROP17	POLE3	-0.250516	0.279	0.451	0.00712751	0.18687
ROP17	SSRP1	-0.254555	0.426	0.618	0.00715448	0.18743
ROP17	TRIM2	0.307832	0.353	0.237	0.00717452	0.187734
ROP17	HEATR1	-0.261029	0.309	0.471	0.00717863	0.187734
ROP17	ZNF618	0.375553	0.456	0.324	0.00718288	0.187734
ROP17	BRMS1L	-0.238414	0.206	0.366	0.00719042	0.187785
ROP17	SLC39A11	-0.312854	0.235	0.379	0.00720367	0.187985
ROP17	RNF217	0.270301	0.588	0.453	0.00724004	0.188608
ROP17	POLR1A	-0.256294	0.206	0.359	0.00724057	0.188608
ROP17	ADK	-0.350647	0.824	0.899	0.00724838	0.188608
ROP17	GMPPB	-0.21593	0.103	0.242	0.00725006	0.188608
ROP17	LRRC37B	0.112296	0.191	0.094	0.00727349	0.189
ROP17	PVR	-0.200055	0.074	0.203	0.00728071	0.189
ROP17	RPS4X	0.16152	1	1	0.00728202	0.189
ROP17	COPZ2	0.234103	0.824	0.714	0.00730166	0.189363
ROP17	LYRM2	-0.258798	0.5	0.68	0.00731117	0.189463
ROP17	RPL19	0.150592	1	1	0.00731843	0.189505
ROP17	GINS1	-0.225715	0.044	0.163	0.00736144	0.190303
ROP17	APEH	-0.179181	0.162	0.334	0.0073645	0.190303
ROP17	BNIP3L	0.294659	0.912	0.848	0.00736629	0.190303
ROP17	RRP36	-0.32514	0.588	0.691	0.00739408	0.190449
ROP17	HAO2	-0.276958	0.029	0.144	0.00741671	0.190449
ROP17	SF3B3	-0.286253	0.441	0.592	0.0074181	0.190449
ROP17	TRMT1	-0.207434	0.147	0.297	0.00741989	0.190449
ROP17	AC073107.1	-0.244334	0.103	0.236	0.0074208	0.190449
ROP17	AMPD3	-0.280452	0.103	0.241	0.00742938	0.190449
ROP17	LINC00475	0.134214	0.132	0.057	0.00743868	0.190449
ROP17	PGM2L1	-0.276401	0.176	0.334	0.00743916	0.190449
ROP17	PCNX3	0.141176	0.25	0.138	0.00744019	0.190449
ROP17	LINC01094	0.0187667	0.015	0.002	0.00744261	0.190449
ROP17	AC139795.3	0.0187667	0.015	0.002	0.00744261	0.190449
ROP17	TCEANC	0.0187667	0.015	0.002	0.00744261	0.190449
ROP17	ZMYND8	-0.311199	0.279	0.438	0.00744575	0.190449
ROP17	AC020916.1	0.22007	0.338	0.205	0.00755091	0.192925
ROP17	AC109439.2	0.0332791	0.029	0.005	0.00755408	0.192925
ROP17	FAM118A	-0.262199	0.265	0.429	0.00756403	0.193032
ROP17	XPC	0.331614	0.706	0.633	0.00758403	0.193396
ROP17	RNASEH1-AS1	-0.152714	0.015	0.12	0.00761928	0.194015
ROP17	MORF4L1	0.204223	1	0.991	0.00762547	0.194015
ROP17	ABCF1	-0.268065	0.809	0.885	0.00763015	0.194015
ROP17	TFAP2A	-0.273258	0.294	0.447	0.00763145	0.194015
ROP17	PTGS1	-0.278091	0.206	0.355	0.00764235	0.194019
ROP17	YEATS4	-0.242924	0.176	0.329	0.00764319	0.194019
ROP17	RPN1	-0.265433	0.735	0.809	0.00766132	0.194332
ROP17	BCL9L	0.161329	0.309	0.182	0.00766853	0.194368
ROP17	NAGLU	-0.274767	0.294	0.445	0.00768929	0.194686
ROP17	MASTL	-0.230901	0.103	0.25	0.00769269	0.194686
ROP17	RGMB	0.265924	0.721	0.619	0.00775725	0.196068
ROP17	COX7A2L	0.251087	0.956	0.893	0.00776166	0.196068
ROP17	MEST	0.124364	0.118	0.048	0.00776483	0.196068
ROP17	SUCLA2	-0.271376	0.426	0.578	0.00777628	0.196209
ROP17	NFE2L3	-0.266917	0.147	0.287	0.00779844	0.19662
ROP17	UHRF1	-0.250797	0.074	0.199	0.00780958	0.196753
ROP17	SLC41A1	-0.207508	0.132	0.283	0.00783696	0.197207
ROP17	AL445472.1	0.143293	0.191	0.096	0.00784354	0.197207
ROP17	CDC6	-0.287174	0.059	0.18	0.00784523	0.197207
ROP17	PHF14	-0.320592	0.662	0.725	0.00786001	0.197286
ROP17	LSM5	-0.286858	0.706	0.797	0.00786015	0.197286
ROP17	HNRNPK	-0.214704	1	0.993	0.00787228	0.19735
ROP17	HAGHL	-0.238969	0.118	0.256	0.00787576	0.19735
ROP17	EIF4A3	-0.315297	0.515	0.663	0.00788033	0.19735
ROP17	ENDOV	0.176879	0.412	0.27	0.00788645	0.197355
ROP17	CCBE1	0.290798	0.5	0.39	0.0079329	0.19828
ROP17	PPP1R37	0.153801	0.25	0.14	0.00793524	0.19828
ROP17	PPA1	0.17767	0.985	0.974	0.00795805	0.198702
ROP17	AIFM1	-0.180284	0.176	0.346	0.00797002	0.198853
ROP17	RABEP1	-0.283654	0.618	0.759	0.00799186	0.19925
ROP17	CD320	-0.273658	0.647	0.772	0.00801049	0.199566
ROP17	PLEKHA3	-0.238342	0.426	0.571	0.00801649	0.199567
ROP17	CHRNA5	-0.172168	0.029	0.141	0.00804062	0.200019
ROP17	HNRNPDL	-0.259108	0.971	0.966	0.00805338	0.200188
ROP17	NEU3	0.103864	0.147	0.067	0.00811975	0.201689
ROP17	RUSC2	-0.318073	0.265	0.424	0.00813011	0.201796
ROP17	TOMM34	-0.242004	0.235	0.395	0.00814418	0.201996
ROP17	PRIM1	-0.212535	0.074	0.2	0.00815342	0.202076
ROP17	MAP1A	0.226099	0.75	0.608	0.00819014	0.202789
ROP17	CXorf56	0.124248	0.25	0.137	0.00820884	0.202789
ROP17	PITX1	0.55567	0.515	0.434	0.00821385	0.202789
ROP17	RIN2	0.315819	0.603	0.459	0.00821628	0.202789
ROP17	NOL10	-0.263911	0.338	0.517	0.00822351	0.202789
ROP17	EML6	-0.249352	0.059	0.18	0.00822416	0.202789
ROP17	BBX	0.306788	0.779	0.744	0.00822661	0.202789
ROP17	PLEKHA1	-0.217555	0.324	0.487	0.00823056	0.202789
ROP17	RRP15	-0.288299	0.397	0.531	0.00826224	0.20342
ROP17	RBFA	-0.278832	0.397	0.542	0.00827386	0.203556
ROP17	OPN3	-0.304326	0.294	0.433	0.00833376	0.204794
ROP17	SAE1	-0.239457	0.382	0.572	0.00833637	0.204794
ROP17	LRRC8A	-0.245052	0.235	0.398	0.00834304	0.204807
ROP17	PABPC5	0.0981588	0.132	0.058	0.00835472	0.20488
ROP17	HMGN2	-0.230537	0.985	0.975	0.0083582	0.20488
ROP17	AMOTL1	-0.287943	0.382	0.527	0.00839086	0.205295
ROP17	MLH1	-0.213649	0.206	0.359	0.00839177	0.205295
ROP17	AGPAT3	-0.284416	0.426	0.563	0.00839349	0.205295
ROP17	KLHL24	0.226791	0.441	0.295	0.00840804	0.205388
ROP17	TASP1	-0.249858	0.221	0.383	0.00840957	0.205388
ROP17	SLC19A1	-0.1349	0	0.093	0.0084278	0.205663
ROP17	C8orf37-AS1	0.0752075	0.088	0.032	0.00843308	0.205663
ROP17	ZNF454	0.0187047	0.015	0.002	0.00845807	0.205829
ROP17	RFESD	0.0185188	0.015	0.002	0.00846125	0.205829
ROP17	HIST1H3E	0.0186427	0.015	0.002	0.00846125	0.205829
ROP17	C4orf51	0.0184568	0.015	0.002	0.00846443	0.205829
ROP17	NKAIN2	0.0182709	0.015	0.002	0.00847079	0.205834
ROP17	RASSF8-AS1	-0.260722	0.676	0.778	0.00855763	0.207649
ROP17	WDR78	-0.191606	0.044	0.16	0.00855786	0.207649
ROP17	NORAD	0.272569	0.779	0.711	0.00856494	0.20767
ROP17	TAGLN2	0.196475	0.985	0.931	0.00857165	0.207683
ROP17	KRBOX1	-0.162367	0.015	0.117	0.00861591	0.208605
ROP17	SLC25A13	-0.256274	0.294	0.47	0.00862676	0.20871
ROP17	2004-03-01	-0.28472	0.074	0.202	0.00863716	0.20871
ROP17	ALKBH2	-0.1898	0.118	0.26	0.00864507	0.20871
ROP17	VPS51	0.269831	0.544	0.434	0.0086492	0.20871
ROP17	AC087521.2	-0.176976	0.029	0.139	0.00865138	0.20871
ROP17	WDR5	-0.158594	0.118	0.271	0.00866485	0.208884
ROP17	WARS2	-0.195036	0.176	0.339	0.00868548	0.209231
ROP17	AL031282.1	0.0916754	0.118	0.049	0.00869696	0.209301
ROP17	C19orf24	-0.3011	0.544	0.726	0.00871	0.209301
ROP17	PLCB1	-0.473005	0.574	0.639	0.00871387	0.209301
ROP17	MEOX1	-0.420566	0.25	0.394	0.00871853	0.209301
ROP17	ICK	0.182175	0.397	0.255	0.00871956	0.209301
ROP17	POLA1	-0.30079	0.25	0.407	0.00875596	0.210024
ROP17	UGGT2	-0.353427	0.706	0.766	0.00876334	0.210051
ROP17	INF2	-0.223003	0.147	0.288	0.00877216	0.210112
ROP17	NAA10	-0.301611	0.662	0.758	0.00878811	0.210344
ROP17	SECISBP2	-0.171478	0.294	0.489	0.00879548	0.21037
ROP17	DCAF4	-0.161556	0.044	0.163	0.00882312	0.210643
ROP17	SPARC	0.260205	1	0.997	0.00882331	0.210643
ROP17	WARS	0.57271	0.735	0.652	0.00882757	0.210643
ROP17	OSBP	0.236675	0.485	0.351	0.008832	0.210643
ROP17	PAPLN	-0.211187	0.059	0.182	0.00883945	0.21067
ROP17	HNRNPC	-0.248496	0.985	0.994	0.00887309	0.211322
ROP17	CSE1L	-0.274975	0.382	0.553	0.0088914	0.211473
ROP17	ZNF131	-0.215508	0.5	0.659	0.00889205	0.211473
ROP17	PLCE1	-0.305905	0.191	0.347	0.00890524	0.211637
ROP17	STK17B	-0.350962	0.338	0.469	0.0089508	0.212569
ROP17	SH3BGRL	0.2307	0.868	0.89	0.00897268	0.212938
ROP17	TPM4	-0.209478	0.985	1	0.00898076	0.212979
ROP17	RPSA	-0.154239	1	1	0.00899623	0.213102
ROP17	EMC8	-0.198408	0.265	0.433	0.00899866	0.213102
ROP17	OPA3	-0.242073	0.176	0.321	0.0090098	0.213162
ROP17	ATP1A1	-0.303725	0.691	0.754	0.0090139	0.213162
ROP17	TMED8	-0.209198	0.132	0.275	0.00902641	0.213307
ROP17	AC244131.2	-0.192257	0.044	0.162	0.00904239	0.213534
ROP17	OXSR1	-0.306134	0.441	0.591	0.00907802	0.214225
ROP17	LINC00324	0.116323	0.147	0.068	0.00911323	0.21474
ROP17	AC021078.1	0.201376	0.338	0.215	0.00912021	0.21474
ROP17	PYGO1	-0.287746	0.25	0.418	0.00912245	0.21474
ROP17	DDAH2	0.429778	0.588	0.5	0.00912548	0.21474
ROP17	LRRN4CL	0.165977	0.235	0.131	0.00913739	0.21487
ROP17	ADD3	0.284054	0.676	0.568	0.00917515	0.215586
ROP17	EMP3	-0.248011	1	0.999	0.00918072	0.215586
ROP17	PPP1R8	-0.213313	0.176	0.323	0.00918838	0.215615
ROP17	SPACA6	0.14221	0.279	0.162	0.00919799	0.21569
ROP17	PPIL3	-0.243753	0.206	0.35	0.00922737	0.216116
ROP17	GNG5	0.218556	0.632	0.474	0.00922906	0.216116
ROP17	TMEM91	0.103341	0.147	0.068	0.00928919	0.217372
ROP17	RNF187	0.268503	0.662	0.523	0.00932715	0.218108
ROP17	PPP1CA	-0.223473	0.603	0.711	0.00934511	0.218376
ROP17	SMARCA4	-0.216693	0.485	0.66	0.00936396	0.218664
ROP17	KAT6A	-0.269135	0.485	0.66	0.00937247	0.218711
ROP17	CCNB1IP1	-0.244304	0.75	0.828	0.00943586	0.220037
ROP17	TCEA3	0.218731	0.368	0.24	0.00944892	0.220088
ROP17	TMCO3	0.223796	0.662	0.526	0.00945445	0.220088
ROP17	SIM1	0.384133	0.441	0.312	0.00945777	0.220088
ROP17	HDDC2	-0.261333	0.706	0.779	0.00947023	0.220168
ROP17	DIAPH1	-0.270462	0.382	0.517	0.00947433	0.220168
ROP17	LRR1	-0.215926	0.088	0.214	0.0095117	0.220883
ROP17	MANF	-0.403903	0.647	0.751	0.00953268	0.221134
ROP17	BCKDK	-0.229011	0.25	0.412	0.00953568	0.221134
ROP17	PHF6	-0.277378	0.426	0.588	0.00954574	0.221177
ROP17	FAM177B	0.0186427	0.015	0.002	0.00955341	0.221177
ROP17	ZNF652	0.235586	0.529	0.404	0.0095579	0.221177
ROP17	2001-03-01	0.0184568	0.015	0.002	0.00956391	0.221177
ROP17	WDR7	-0.251924	0.235	0.38	0.00957641	0.221308
ROP17	EIF2A	0.240179	0.735	0.677	0.00958621	0.221308
ROP17	PRRT1	0.0574771	0.059	0.017	0.00958936	0.221308
ROP17	YARS	-0.255351	0.529	0.681	0.00959964	0.221393
ROP17	PRMT1	-0.271163	0.809	0.912	0.00963018	0.221856
ROP17	DBI	-0.259653	1	0.997	0.00964627	0.221856
ROP17	CTNNA1	-0.3014	0.956	0.969	0.00964933	0.221856
ROP17	PID1	0.563268	0.397	0.277	0.00964952	0.221856
ROP17	CHST10	-0.145708	0.015	0.115	0.0096584	0.221856
ROP17	SENP1	-0.235583	0.147	0.284	0.00965942	0.221856
ROP17	CPED1	0.265534	0.471	0.325	0.00972585	0.223096
ROP17	UBE2B	0.202431	0.926	0.923	0.00972672	0.223096
ROP17	HSPB3	-0.255884	0.294	0.451	0.00976979	0.223852
ROP17	KRT8	0.349557	0.471	0.372	0.00977302	0.223852
ROP17	TMEM140	0.1458	0.162	0.079	0.00978269	0.22392
ROP17	FTH1	0.208729	1	1	0.00979323	0.223946
ROP17	RABL3	-0.207955	0.132	0.273	0.00979716	0.223946
ROP17	NOP16	-0.251123	0.279	0.443	0.00984391	0.224861
ROP17	SSNA1	0.239267	0.824	0.7	0.00987123	0.225157
ROP17	DDX56	-0.166733	0.221	0.384	0.00987331	0.225157
ROP17	NUDT5	-0.283112	0.691	0.826	0.00987703	0.225157
ROP17	IFIH1	0.211288	0.235	0.134	0.00990107	0.225552
ROP17	RNPS1	-0.250866	0.544	0.709	0.00991649	0.22575
ROP17	PLEKHF1	0.138642	0.176	0.088	0.00995042	0.226369
ROP17	DTL	-0.22812	0.029	0.141	0.00996954	0.226411
ROP17	UHRF1BP1	-0.301815	0.221	0.351	0.00997201	0.226411
ROP17	DDA1	-0.266988	0.441	0.588	0.00997553	0.226411
ROP17	MYADM	-0.251119	0.397	0.574	0.00998351	0.226411
ROP17	AIG1	0.3229	0.544	0.422	0.00998606	0.226411
ROP17	FAM111B	-0.489292	0.088	0.216	0.0100146	0.226904
ROP17	PSENEN	0.218657	0.559	0.435	0.0100343	0.227199
ROP17	SP110	0.18537	0.412	0.271	0.0100452	0.227291
ROP17	ANKRD9	-0.284558	0.25	0.396	0.0100629	0.227308
ROP17	TEC	-0.242034	0.059	0.175	0.0100639	0.227308
ROP17	GMNN	-0.354708	0.279	0.418	0.0100663	0.227308
ROP17	PAQR4	-0.176508	0.059	0.18	0.0101162	0.228143
ROP17	MBTPS2	-0.222895	0.118	0.248	0.0101169	0.228143
ROP17	VRK1	-0.233571	0.103	0.236	0.0101564	0.22888
ROP17	GPR137C	-0.239968	0.059	0.178	0.0101741	0.228974
ROP17	ARAP1	0.132608	0.235	0.13	0.0101742	0.228974
ROP17	IFI44	0.223807	0.162	0.081	0.0102	0.229401
ROP17	DROSHA	-0.214128	0.191	0.344	0.0102156	0.229505
ROP17	CARMN	0.502317	0.382	0.267	0.0102183	0.229505
ROP17	GUCD1	-0.226033	0.191	0.339	0.010239	0.229815
ROP17	COX7A1	0.387027	0.603	0.534	0.0102556	0.230035
ROP17	HSPBAP1	-0.142846	0.029	0.139	0.0102685	0.23017
ROP17	CKS2	-0.472849	0.618	0.696	0.01028	0.230189
ROP17	LPCAT2	0.199432	0.353	0.227	0.0102831	0.230189
ROP17	GSTK1	0.265277	0.765	0.703	0.0103367	0.231235
ROP17	CANX	-0.240028	0.971	0.975	0.0103449	0.231263
ROP17	ERN1	-0.289138	0.265	0.405	0.0103589	0.231423
ROP17	AC074212.1	0.0831402	0.103	0.041	0.0103865	0.231802
ROP17	PTPN18	-0.209119	0.118	0.251	0.0103897	0.231802
ROP17	JPH2	-0.167397	0.029	0.135	0.0104113	0.232018
ROP17	NMT2	-0.265699	0.294	0.432	0.0104132	0.232018
ROP17	RASSF5	-0.184584	0.029	0.135	0.0104467	0.232609
ROP17	RTL6	-0.198127	0.103	0.234	0.0104545	0.232627
ROP17	TLK1	0.242125	0.75	0.656	0.0104668	0.232649
ROP17	RAB15	-0.12702	0	0.088	0.0104733	0.232649
ROP17	PCBP1	-0.189852	0.897	0.938	0.0104762	0.232649
ROP17	USP14	-0.273678	0.779	0.825	0.0104838	0.232662
ROP17	RPL5	0.156896	1	1	0.0105099	0.232968
ROP17	RMI1	-0.226367	0.206	0.37	0.0105115	0.232968
ROP17	WDR36	-0.249931	0.279	0.447	0.0105648	0.2339
ROP17	CGAS	-0.22591	0.191	0.344	0.0105682	0.2339
ROP17	RPS6KA2	-0.278229	0.206	0.362	0.0105747	0.2339
ROP17	HCFC1R1	0.421671	0.691	0.616	0.0105814	0.2339
ROP17	RAPH1	-0.322465	0.368	0.5	0.0105975	0.234102
ROP17	AKAP8	-0.219659	0.162	0.307	0.0106132	0.234293
ROP17	FANCA	-0.248019	0.132	0.275	0.0106266	0.234435
ROP17	TPM1	-0.303916	0.985	0.996	0.010637	0.234492
ROP17	IPP	-0.121607	0.088	0.229	0.0106432	0.234492
ROP17	QPCTL	-0.161661	0.044	0.159	0.0106733	0.235001
ROP17	LINC01588	-0.218442	0.191	0.345	0.010697	0.235368
ROP17	SLC1A4	-0.270962	0.176	0.309	0.0107085	0.235467
ROP17	SH2B3	-0.266651	0.191	0.336	0.0107256	0.235484
ROP17	SNRK-AS1	0.0185807	0.015	0.002	0.0107295	0.235484
ROP17	ZMAT1	0.0185188	0.015	0.002	0.0107333	0.235484
ROP17	TRPC6	-0.383279	0.074	0.192	0.0107373	0.235484
ROP17	XXYLT1	-0.257203	0.324	0.493	0.0107814	0.236218
ROP17	CPQ	0.277289	0.897	0.803	0.0107853	0.236218
ROP17	PEX26	-0.22733	0.176	0.317	0.0107919	0.236218
ROP17	ERCC6L2	-0.231496	0.324	0.49	0.0108009	0.236259
ROP17	BCL3	0.236322	0.382	0.255	0.010846	0.237092
ROP17	GBP2	0.570323	0.353	0.247	0.0108547	0.237127
ROP17	SMG1	-0.240486	0.382	0.58	0.0108794	0.237502
ROP17	AC114284.1	0.0824845	0.103	0.041	0.010886	0.237502
ROP17	PPP1R35	0.197337	0.279	0.168	0.0108944	0.23753
ROP17	SPG11	-0.208298	0.265	0.426	0.0110572	0.240922
ROP17	PHF13	-0.162045	0.118	0.268	0.0110643	0.240922
ROP17	ACTG2	-0.36327	0.044	0.156	0.0111053	0.241466
ROP17	SKP2	-0.143115	0.029	0.137	0.0111067	0.241466
ROP17	ATXN7L3	0.160215	0.279	0.167	0.0111109	0.241466
ROP17	SFXN3	0.206545	0.294	0.182	0.0111428	0.242002
ROP17	AL035071.2	-0.155697	0.029	0.134	0.0111594	0.242206
ROP17	PPIF	-0.291	0.265	0.407	0.0111717	0.242239
ROP17	GFPT2	-0.312099	0.353	0.482	0.0111825	0.242239
ROP17	POLR3K	-0.240795	0.309	0.473	0.0111826	0.242239
ROP17	LACTB2	-0.242347	0.176	0.312	0.0111916	0.242278
ROP17	MPC1	0.229533	0.588	0.463	0.0112331	0.243019
ROP17	RPL36A	-0.212579	0.971	0.984	0.011259	0.243421
ROP17	AC008105.3	-0.184955	0.029	0.133	0.0112982	0.24398
ROP17	ALDH1B1	-0.214279	0.118	0.249	0.0112993	0.24398
ROP17	TCF3	-0.251889	0.294	0.448	0.0113238	0.24435
ROP17	MTHFR	0.141009	0.265	0.153	0.0113324	0.244379
ROP17	SEC23IP	-0.267408	0.294	0.432	0.0113733	0.245103
ROP17	HNRNPH3	-0.292238	0.75	0.842	0.0113907	0.24532
ROP17	CHEK1	-0.265453	0.324	0.48	0.0114101	0.245581
ROP17	NCLN	-0.218744	0.221	0.367	0.0114383	0.245928
ROP17	INSR	-0.257833	0.25	0.388	0.0114465	0.245928
ROP17	PHB	-0.288534	0.794	0.883	0.0114483	0.245928
ROP17	SGK3	-0.189443	0.206	0.366	0.0114564	0.245947
ROP17	LRBA	-0.280562	0.309	0.448	0.0114741	0.246004
ROP17	RPS6KA3	-0.278189	0.544	0.684	0.0114772	0.246004
ROP17	WDR45	0.315431	0.574	0.479	0.0114811	0.246004
ROP17	TMEM219	0.285914	0.794	0.736	0.0115068	0.246396
ROP17	HTATSF1	-0.253598	0.412	0.588	0.0115152	0.24642
ROP17	HKR1	-0.215747	0.132	0.265	0.0115508	0.247023
ROP17	MYO19	-0.23218	0.294	0.46	0.011601	0.247939
ROP17	PXDN	0.270489	0.721	0.659	0.0116357	0.248522
ROP17	YME1L1	-0.233346	0.838	0.865	0.0116642	0.248973
ROP17	NPB	-0.155188	0.015	0.11	0.0116848	0.249253
ROP17	ATP2B1	-0.283114	0.926	0.934	0.0116925	0.24926
ROP17	ZRANB3	-0.173893	0.265	0.432	0.0117182	0.249649
ROP17	IDH1	0.220955	0.5	0.368	0.0117294	0.249728
ROP17	TMED7	-0.249148	0.279	0.425	0.0117393	0.249779
ROP17	WEE1	-0.204552	0.235	0.402	0.0117506	0.249862
ROP17	HIST1H1C	0.327125	0.426	0.317	0.0117793	0.250311
ROP17	COX17	-0.300565	0.75	0.822	0.0117887	0.250311
ROP17	LRRC45	-0.125598	0	0.085	0.0117941	0.250311
ROP17	TRAF3IP2-AS1	-0.271158	0.338	0.502	0.0118622	0.251598
ROP17	PCA3	-0.186758	0.029	0.132	0.011878	0.251711
ROP17	GSTP1	-0.220568	1	0.999	0.0118826	0.251711
ROP17	MVP	0.329646	0.515	0.409	0.011909	0.252112
ROP17	NPTN	-0.294318	0.559	0.682	0.0119209	0.252203
ROP17	KCNG1	-0.171159	0.044	0.153	0.0119411	0.252473
ROP17	GNPDA2	-0.245243	0.206	0.34	0.0119864	0.25289
ROP17	PROX1	0.0185188	0.015	0.002	0.0119868	0.25289
ROP17	CLCA2	0.0184568	0.015	0.002	0.011991	0.25289
ROP17	CEP72	0.0184568	0.015	0.002	0.011991	0.25289
ROP17	PYM1	0.196565	0.456	0.32	0.0120246	0.253278
ROP17	FAM129A	-0.363929	0.382	0.531	0.0120256	0.253278
ROP17	DKK3	0.301266	0.868	0.741	0.0120321	0.253278
ROP17	MICAL3	-0.27664	0.25	0.398	0.012067	0.253677
ROP17	HARS	-0.250439	0.397	0.544	0.0120732	0.253677
ROP17	ZBTB37	0.138472	0.176	0.091	0.0120737	0.253677
ROP17	PCDH7	-0.102897	0.044	0.159	0.0121515	0.255152
ROP17	SLC8A1-AS1	-0.227965	0.132	0.273	0.0122152	0.256328
ROP17	STX11	-0.144676	0.029	0.135	0.0122238	0.256347
ROP17	SNHG7	0.3443	0.75	0.658	0.0122361	0.256445
ROP17	AHCYL1	-0.272287	0.824	0.863	0.0122575	0.256733
ROP17	ERLIN1	-0.227727	0.25	0.405	0.0122975	0.257369
ROP17	FBXW4	-0.244335	0.176	0.312	0.0123064	0.257369
ROP17	FLVCR1	-0.25844	0.147	0.284	0.0123108	0.257369
ROP17	UCHL3	-0.246708	0.309	0.451	0.0123436	0.257753
ROP17	TMEM268	-0.151632	0.029	0.132	0.0123446	0.257753
ROP17	HIGD1A	-0.263521	0.368	0.528	0.0123774	0.258277
ROP17	DHX15	-0.272987	0.676	0.766	0.012411	0.258725
ROP17	NPLOC4	-0.255234	0.382	0.523	0.0124143	0.258725
ROP17	ZNF518A	-0.242267	0.191	0.327	0.0124736	0.259719
ROP17	INAFM1	-0.201844	0.191	0.338	0.0124775	0.259719
ROP17	DOCK5	-0.360696	0.485	0.611	0.0125367	0.260479
ROP17	LGALS3	0.306092	1	0.98	0.0125371	0.260479
ROP17	RUNDC3B	-0.163951	0.015	0.109	0.0125381	0.260479
ROP17	ARF3	-0.26145	0.5	0.655	0.0125451	0.260479
ROP17	RUNX2	0.301717	0.382	0.264	0.0125872	0.261191
ROP17	FAXC	-0.144214	0.015	0.109	0.0126123	0.261377
ROP17	EHD3	0.234306	0.309	0.198	0.0126131	0.261377
ROP17	KLHL5	-0.288241	0.765	0.828	0.0126388	0.261377
ROP17	TMEM165	0.387581	0.868	0.793	0.0126389	0.261377
ROP17	TEDC1	-0.126963	0	0.084	0.0126428	0.261377
ROP17	POLR2H	-0.285965	0.632	0.728	0.0126439	0.261377
ROP17	TAMM41	-0.190453	0.162	0.305	0.0126507	0.261377
ROP17	NEK6	-0.250811	0.426	0.578	0.0126799	0.261796
ROP17	SNRPD2	-0.183173	0.985	0.991	0.0126866	0.261796
ROP17	CENPU	-0.346789	0.132	0.259	0.0127085	0.261988
ROP17	DALRD3	0.171105	0.368	0.242	0.0127115	0.261988
ROP17	SSH2	-0.412375	0.544	0.635	0.0127201	0.262004
ROP17	ADAL	-0.188245	0.103	0.233	0.0127416	0.262286
ROP17	GTPBP10	-0.247614	0.176	0.304	0.0127578	0.262459
ROP17	RUVBL1	-0.249846	0.515	0.673	0.0128006	0.263053
ROP17	COL15A1	-0.211979	0.044	0.153	0.0128024	0.263053
ROP17	FANCL	-0.276304	0.176	0.301	0.0128146	0.263142
ROP17	PITPNB	-0.267434	0.809	0.873	0.0128452	0.263566
ROP17	NRP2	-0.303441	0.368	0.525	0.0128509	0.263566
ROP17	MT-ND2	-0.269059	1	0.994	0.0129057	0.264378
ROP17	RRN3P3	-0.121381	0	0.083	0.0129063	0.264378
ROP17	ABCB10	-0.170668	0.118	0.251	0.0129186	0.264469
ROP17	RABL6	-0.251038	0.441	0.581	0.0129583	0.264985
ROP17	NCOA7	-0.270353	0.75	0.878	0.0129596	0.264985
ROP17	NDUFAF6	-0.312112	0.368	0.53	0.0129907	0.265445
ROP17	GEMIN5	-0.205594	0.132	0.266	0.012998	0.265445
ROP17	UTP6	-0.240011	0.309	0.45	0.0130475	0.265952
ROP17	SLC25A25	-0.247563	0.265	0.422	0.0130554	0.265952
ROP17	PTHLH	-0.132183	0	0.083	0.0130555	0.265952
ROP17	SLC6A8	-0.158697	0.044	0.152	0.0130576	0.265952
ROP17	SLC25A5	-0.312676	0.956	0.958	0.0130647	0.265952
ROP17	SOX8	-0.159922	0.029	0.133	0.0130704	0.265952
ROP17	PPP1R14B	-0.317331	0.941	0.947	0.0131079	0.266555
ROP17	KCNMA1	-0.343332	0.132	0.265	0.0131619	0.267372
ROP17	USO1	0.234875	0.853	0.745	0.0131684	0.267372
ROP17	ITM2B	0.337075	0.985	0.993	0.013172	0.267372
ROP17	PLSCR4	0.244067	0.441	0.32	0.0132495	0.268747
ROP17	PDE5A	0.229614	0.632	0.502	0.0132652	0.268747
ROP17	RPL26	0.129537	1	0.999	0.0132675	0.268747
ROP17	NDUFV2	-0.225566	0.221	0.366	0.0132719	0.268747
ROP17	GLT8D2	0.246793	0.485	0.366	0.0133263	0.269256
ROP17	ZNF350-AS1	0.0183948	0.015	0.002	0.0133303	0.269256
ROP17	CLSTN3	-0.288772	0.191	0.327	0.0133312	0.269256
ROP17	GRIP2	0.0183329	0.015	0.002	0.0133349	0.269256
ROP17	NKAPL	0.033094	0.029	0.006	0.0133371	0.269256
ROP17	HAT1	-0.284195	0.515	0.626	0.0133887	0.270112
ROP17	ABCA5	-0.302665	0.324	0.472	0.0133957	0.270112
ROP17	SMC1A	-0.290698	0.426	0.586	0.0134271	0.270583
ROP17	CDK6	-0.374407	0.824	0.865	0.0134837	0.271561
ROP17	SLC16A7	0.320071	0.588	0.466	0.0135059	0.271814
ROP17	CYP27A1	-0.153427	0.088	0.215	0.0135125	0.271814
ROP17	CSTB	0.215332	1	0.965	0.0135521	0.272449
ROP17	CEP78	-0.241462	0.176	0.31	0.0135748	0.272741
ROP17	PUM3	-0.263825	0.794	0.855	0.013714	0.275373
ROP17	KLHL2	-0.236745	0.191	0.329	0.0137434	0.27565
ROP17	SUV39H2	-0.189158	0.088	0.207	0.0137443	0.27565
ROP17	ETHE1	0.247115	0.838	0.723	0.0137728	0.276057
ROP17	FUOM	-0.247388	0.25	0.418	0.0137866	0.276168
ROP17	ZNF529	-0.19585	0.103	0.228	0.0138108	0.276347
ROP17	HSPB11	-0.303953	0.574	0.695	0.0138258	0.276347
ROP17	CREB3L2	-0.348774	0.706	0.792	0.0138266	0.276347
ROP17	TRIO	-0.354875	0.956	0.962	0.0138285	0.276347
ROP17	SLC16A1-AS1	-0.31917	0.397	0.549	0.0138834	0.27728
ROP17	DPYD	0.248116	0.882	0.769	0.0138955	0.277356
ROP17	TMEM245	0.177186	0.544	0.4	0.0139051	0.277383
ROP17	PARD3	0.281507	0.838	0.75	0.0139139	0.277394
ROP17	VCP	-0.242584	0.956	0.942	0.013948	0.277676
ROP17	OXTR	-0.411993	0.265	0.407	0.0139495	0.277676
ROP17	FABP3	-0.680887	0.294	0.429	0.013953	0.277676
ROP17	KRR1	-0.232266	0.5	0.652	0.0139691	0.277832
ROP17	MYL6B	0.267675	0.794	0.693	0.0139882	0.277973
ROP17	PFAS	-0.147609	0.029	0.129	0.0139928	0.277973
ROP17	TPGS1	0.292764	0.559	0.448	0.0140093	0.278137
ROP17	GRP	0.0284123	0.029	0.006	0.014023	0.278245
ROP17	CENPF	-0.501027	0.029	0.131	0.0140384	0.278386
ROP17	SH3BP5	0.283851	0.544	0.459	0.0140679	0.278806
ROP17	EMG1	-0.225491	0.338	0.498	0.0140898	0.279075
ROP17	TIAM2	0.216725	0.485	0.383	0.0141037	0.279185
ROP17	IFNAR1	0.229847	0.794	0.753	0.0141711	0.280354
ROP17	GOLPH3L	0.165964	0.338	0.218	0.0142181	0.280941
ROP17	AL132656.3	0.0936475	0.132	0.061	0.0142252	0.280941
ROP17	SRBD1	-0.223245	0.235	0.379	0.0142259	0.280941
ROP17	SBSPON	0.161125	0.176	0.091	0.0143231	0.282607
ROP17	DUS1L	-0.2216	0.206	0.342	0.0143271	0.282607
ROP17	NIPAL3	0.142453	0.279	0.166	0.0143603	0.283095
ROP17	CHML	-0.239593	0.162	0.289	0.0144574	0.284841
ROP17	ZC3H12A	0.105734	0.221	0.121	0.0144896	0.285308
ROP17	DTNBP1	0.21788	0.412	0.285	0.0145141	0.285574
ROP17	LUC7L2	-0.212885	0.235	0.385	0.0145201	0.285574
ROP17	FERMT2	-0.260734	0.985	0.957	0.0145435	0.285738
ROP17	SMIM4	-0.227022	0.485	0.617	0.0145455	0.285738
ROP17	TBL1XR1	0.335527	0.794	0.698	0.0146209	0.287028
ROP17	DNAJC27	-0.135608	0.015	0.106	0.0146283	0.287028
ROP17	DNAJA3	-0.180466	0.162	0.31	0.0146461	0.287209
ROP17	APEX2	-0.165766	0.132	0.27	0.0146689	0.287488
ROP17	TRPS1	0.0295731	0.941	0.77	0.0146836	0.287607
ROP17	GTPBP6	-0.230107	0.265	0.404	0.0147	0.287761
ROP17	CMAS	-0.187775	0.279	0.44	0.014726	0.287927
ROP17	UBE2R2-AS1	0.0183948	0.015	0.002	0.0147465	0.287927
ROP17	AC093249.6	0.0183948	0.015	0.002	0.0147465	0.287927
ROP17	CD2AP	-0.258317	0.397	0.549	0.0147513	0.287927
ROP17	LINC01358	0.0183329	0.015	0.002	0.0147514	0.287927
ROP17	PIGQ	-0.142647	0.029	0.128	0.0147724	0.288169
ROP17	2003-03-01	-0.202068	0.103	0.229	0.0148206	0.288881
ROP17	ICMT	-0.266277	0.382	0.513	0.0148261	0.288881
ROP17	GLMN	-0.199607	0.235	0.394	0.0148405	0.288986
ROP17	TKFC	-0.12863	0.015	0.105	0.0148541	0.288986
ROP17	C5orf34	-0.132253	0.029	0.131	0.0148574	0.288986
ROP17	HDAC2	-0.228758	0.706	0.8	0.0148695	0.289055
ROP17	XPO7	-0.207775	0.176	0.311	0.0148927	0.289337
ROP17	ULK3	-0.132598	0.015	0.105	0.0149394	0.289916
ROP17	NDUFA12	-0.270159	0.75	0.829	0.0149398	0.289916
ROP17	RASSF1	-0.260048	0.294	0.429	0.014982	0.290433
ROP17	PRKCA	-0.354154	0.853	0.92	0.0149837	0.290433
ROP17	MPDU1	-0.227965	0.206	0.34	0.0150095	0.290666
ROP17	PDE4D	-0.510127	0.382	0.498	0.0150131	0.290666
ROP17	FKBP14	-0.299116	0.441	0.572	0.0150383	0.290986
ROP17	DLD	-0.224739	0.309	0.458	0.0150488	0.291022
ROP17	OSBPL11	-0.234344	0.191	0.323	0.0150924	0.291696
ROP17	TMEM26	-0.197993	0.059	0.167	0.0152369	0.294321
ROP17	XPO6	-0.261404	0.426	0.603	0.0152616	0.294394
ROP17	KIDINS220	0.25263	0.559	0.456	0.0152653	0.294394
ROP17	AC091212.1	-0.130767	0	0.08	0.0152764	0.294394
ROP17	VEZF1	0.274691	0.456	0.363	0.0152781	0.294394
ROP17	RBM10	-0.238588	0.235	0.366	0.0152847	0.294394
ROP17	ERLEC1	0.208668	0.926	0.84	0.0153328	0.295152
ROP17	YAE1	-0.213254	0.162	0.291	0.0153723	0.295743
ROP17	ZNF449	0.0804002	0.103	0.043	0.015385	0.295793
ROP17	SLC49A3	0.0329089	0.029	0.006	0.0153978	0.295793
ROP17	AC022217.3	0.148161	0.176	0.092	0.0154014	0.295793
ROP17	GLI2	-0.166362	0.235	0.398	0.0154159	0.295902
ROP17	THAP11	0.125316	0.309	0.19	0.0154258	0.295923
ROP17	NME3	0.294702	0.779	0.679	0.0154496	0.296211
ROP17	TMEM53	-0.186657	0.118	0.246	0.0154776	0.296546
ROP17	ZFP36	0.190178	0.412	0.28	0.0154848	0.296546
ROP17	SNRPF	-0.23368	0.912	0.944	0.0155223	0.297095
ROP17	KHK	-0.14294	0.015	0.104	0.0155506	0.297245
ROP17	TUSC3	-0.246588	0.603	0.716	0.0155519	0.297245
ROP17	ATAD2	-0.425162	0.294	0.448	0.0155568	0.297245
ROP17	SEMA3B	0.130694	0.206	0.113	0.0156232	0.298344
ROP17	GNL3	-0.197073	0.691	0.806	0.0156389	0.298475
ROP17	FUT10	-0.148362	0.162	0.316	0.0156527	0.298569
ROP17	TIMMDC1	-0.240664	0.632	0.759	0.0156672	0.298674
ROP17	MSRB2	0.315332	0.632	0.525	0.0156898	0.298936
ROP17	FAM189B	-0.241591	0.191	0.322	0.0157113	0.299012
ROP17	CAMKMT	-0.362521	0.324	0.452	0.0157116	0.299012
ROP17	RELT	-0.114116	0	0.079	0.0157614	0.299789
ROP17	MMS22L	-0.257844	0.118	0.247	0.0157988	0.30033
ROP17	PLPP1	-0.288063	0.544	0.688	0.0158128	0.300426
ROP17	CYP1B1	-0.323632	0.382	0.497	0.0158488	0.300938
ROP17	BICC1	0.307135	0.985	0.918	0.0158641	0.301
ROP17	AC016831.7	0.389918	0.441	0.33	0.01587	0.301
ROP17	RCC2	-0.224841	0.309	0.466	0.0158863	0.30114
ROP17	ZNF236	-0.236819	0.191	0.325	0.0159156	0.3014
ROP17	NR2F6	-0.244649	0.382	0.568	0.015918	0.3014
ROP17	LRRC49	-0.234856	0.206	0.343	0.0159359	0.301567
ROP17	OSBPL6	-0.287438	0.235	0.364	0.0159755	0.302005
ROP17	CFAP97	-0.254288	0.721	0.789	0.015977	0.302005
ROP17	IFNAR2	-0.221117	0.191	0.32	0.0160035	0.302335
ROP17	TRAF4	-0.211921	0.191	0.332	0.0160589	0.30315
ROP17	HMCES	-0.19735	0.176	0.314	0.0160647	0.30315
ROP17	UNC5B	-0.252499	0.191	0.33	0.0160759	0.303191
ROP17	ALYREF	-0.234325	0.265	0.4	0.0160908	0.303302
ROP17	PLEKHO1	-0.26787	0.471	0.607	0.0162109	0.305006
ROP17	NFIX	0.272178	0.662	0.589	0.0162115	0.305006
ROP17	ZNF169	-0.13271	0.015	0.103	0.0162187	0.305006
ROP17	GTPBP4	-0.223399	0.574	0.698	0.0162305	0.305006
ROP17	TIMM23B	-0.218661	0.191	0.334	0.0162437	0.305006
ROP17	GFRA2	0.0183329	0.015	0.002	0.0162488	0.305006
ROP17	KCNS2	0.0183329	0.015	0.002	0.0162488	0.305006
ROP17	AL021707.6	0.0182709	0.015	0.002	0.016254	0.305006
ROP17	LOX	0.493012	0.882	0.76	0.0163513	0.30666
ROP17	FRY	-0.452172	0.471	0.574	0.0163685	0.306811
ROP17	NR2C2	-0.267215	0.235	0.361	0.0163881	0.307007
ROP17	IGBP1	0.3051	0.735	0.65	0.016485	0.308622
ROP17	LYSMD1	0.0799838	0.103	0.043	0.0164993	0.308622
ROP17	IFITM2	0.251045	0.985	0.982	0.0165019	0.308622
ROP17	ZNF700	-0.113255	0	0.078	0.016554	0.309167
ROP17	GNA14	-0.218835	0.029	0.127	0.0165561	0.309167
ROP17	C17orf53	-0.11509	0	0.078	0.0165587	0.309167
ROP17	PRPS1	-0.21828	0.147	0.272	0.0165948	0.309318
ROP17	GCNA	-0.15136	0.029	0.125	0.0165972	0.309318
ROP17	TWSG1	-0.297136	0.794	0.838	0.0165978	0.309318
ROP17	GLRB	-0.153789	0.044	0.146	0.016604	0.309318
ROP17	AGO2	-0.181915	0.397	0.562	0.0166206	0.309318
ROP17	LPXN	-0.229727	0.147	0.271	0.0166222	0.309318
ROP17	OTUD6B	-0.171943	0.088	0.207	0.0166326	0.30934
ROP17	MPP6	-0.264916	0.235	0.36	0.0166732	0.309684
ROP17	EMC3-AS1	-0.207009	0.088	0.202	0.0166767	0.309684
ROP17	NPM3	-0.248381	0.397	0.535	0.0166878	0.309684
ROP17	CASP4	0.260304	0.588	0.497	0.016688	0.309684
ROP17	ZCCHC4	-0.139037	0.029	0.125	0.016709	0.309903
ROP17	TMEM204	0.143777	0.221	0.126	0.0167396	0.310297
ROP17	CALU	-0.158953	1	0.998	0.0167872	0.311009
ROP17	HNRNPH1	-0.179946	0.588	0.744	0.0168143	0.311182
ROP17	ARL13B	-0.261451	0.25	0.382	0.0168174	0.311182
ROP17	SEMA4B	0.079389	0.103	0.044	0.0168244	0.311182
ROP17	TARBP2	-0.165001	0.074	0.185	0.0169712	0.313724
ROP17	EVL	-0.302153	0.574	0.691	0.0170182	0.314181
ROP17	APOL3	0.0965753	0.118	0.053	0.0170192	0.314181
ROP17	DDX11-AS1	-0.116236	0	0.077	0.0170241	0.314181
ROP17	CLEC16A	-0.296609	0.353	0.478	0.0171099	0.315591
ROP17	SH3PXD2A	0.29616	0.809	0.691	0.0171357	0.315894
ROP17	ATR	-0.262432	0.368	0.522	0.0172096	0.317082
ROP17	AC023043.1	0.110831	0.147	0.073	0.017269	0.31793
ROP17	AC125257.1	0.0860048	0.118	0.053	0.0172746	0.31793
ROP17	DAB1	-0.421398	0.118	0.244	0.0172867	0.317978
ROP17	AL132780.2	0.0719661	0.088	0.035	0.0173001	0.31805
ROP17	PTDSS2	-0.171887	0.132	0.265	0.0173662	0.319091
ROP17	AC022893.1	-0.115434	0	0.077	0.0174271	0.320035
ROP17	LINC01515	-0.257334	0.132	0.261	0.017447	0.320225
ROP17	RFWD3	-0.25192	0.176	0.303	0.0174814	0.32068
ROP17	ETF1	-0.203231	0.706	0.772	0.0174987	0.320822
ROP17	TP53INP1	-0.143434	0.132	0.264	0.0175583	0.321674
ROP17	DIAPH2	-0.370157	0.75	0.819	0.0175784	0.321674
ROP17	PPA2	-0.193591	0.353	0.51	0.0175899	0.321674
ROP17	COL14A1	0.38948	0.353	0.246	0.0175921	0.321674
ROP17	FARSA	-0.198708	0.25	0.4	0.0175976	0.321674
ROP17	KLRD1	0.134684	0.118	0.053	0.0176027	0.321674
ROP17	NUP155	-0.161357	0.118	0.248	0.0176794	0.322899
ROP17	LINC00665	-0.165826	0.074	0.184	0.0176896	0.32291
ROP17	MGRN1	-0.177464	0.235	0.377	0.01771	0.323072
ROP17	GTF2H2	-0.168144	0.074	0.184	0.0177178	0.323072
ROP17	ZFP91	-0.188507	0.368	0.514	0.0177366	0.323239
ROP17	GNA12	-0.246992	0.368	0.507	0.0177504	0.323316
ROP17	ELP1	-0.199533	0.132	0.256	0.0177745	0.323579
ROP17	ATE1	-0.254752	0.397	0.543	0.0177963	0.3238
ROP17	SIAH1	-0.198178	0.191	0.332	0.0178339	0.324207
ROP17	CMTM8	0.018209	0.015	0.002	0.017838	0.324207
ROP17	CD34	0.0180231	0.015	0.002	0.0178493	0.324237
ROP17	HIST3H2A	-0.191685	0.176	0.306	0.0179057	0.324995
ROP17	PPIB	0.227679	1	1	0.0179173	0.324995
ROP17	DMPK	0.167087	0.338	0.223	0.0179201	0.324995
ROP17	CLASP2	-0.267757	0.382	0.544	0.0179465	0.325297
ROP17	EEF1B2	-0.148598	1	0.999	0.0179659	0.325473
ROP17	PNRC1	0.281799	0.824	0.781	0.0180687	0.327158
ROP17	LAMP2	0.191923	0.912	0.828	0.0180912	0.327389
ROP17	NDUFA1	0.223294	0.971	0.977	0.0182157	0.329465
ROP17	TCHP	-0.237293	0.221	0.348	0.018234	0.329618
ROP17	EPC2	-0.262379	0.338	0.459	0.018268	0.32982
ROP17	C12orf29	-0.160419	0.176	0.323	0.0182716	0.32982
ROP17	NFIC	-0.202821	0.897	0.93	0.0182747	0.32982
ROP17	BAHD1	-0.136845	0.029	0.123	0.0183125	0.330324
ROP17	CHD4	-0.246299	0.426	0.572	0.0183504	0.330829
ROP17	ARPC2	-0.175389	1	0.999	0.0183787	0.330998
ROP17	RBM14-RBM4	-0.160402	0.059	0.164	0.0183795	0.330998
ROP17	EIF2S2P4	-0.109232	0	0.076	0.0183945	0.331092
ROP17	HMGN5	-0.156085	0.044	0.144	0.0184368	0.331402
ROP17	DCTN2	0.297141	0.75	0.703	0.0184439	0.331402
ROP17	GRK3	-0.118868	0	0.076	0.0184554	0.331402
ROP17	FNDC4	0.173486	0.265	0.161	0.0184618	0.331402
ROP17	ZDHHC14	-0.275322	0.485	0.617	0.0184762	0.331402
ROP17	STXBP6	-0.306595	0.191	0.317	0.0184836	0.331402
ROP17	SLC6A6	0.403775	0.544	0.451	0.0185032	0.331402
ROP17	JAG1	-0.157321	0.162	0.298	0.0185083	0.331402
ROP17	RTL5	0.0851797	0.118	0.053	0.0185091	0.331402
ROP17	CCDC47	-0.255792	0.544	0.676	0.0185106	0.331402
ROP17	SLC15A3	0.145231	0.162	0.084	0.018547	0.331876
ROP17	DENND6A	-0.215566	0.206	0.333	0.0185703	0.331951
ROP17	CNN3	-0.22662	0.941	0.973	0.0185709	0.331951
ROP17	MEX3B	-0.131872	0.015	0.1	0.0185863	0.332048
ROP17	COPRS	-0.28478	0.779	0.802	0.0186562	0.332994
ROP17	METAP1	-0.163457	0.338	0.503	0.0186612	0.332994
ROP17	SELENOI	-0.248895	0.294	0.435	0.018669	0.332994
ROP17	TM9SF2	0.232393	0.75	0.676	0.0186898	0.333187
ROP17	MCM10	-0.199757	0.029	0.124	0.0187181	0.333515
ROP17	RAD52	-0.132703	0.044	0.147	0.0187332	0.333605
ROP17	SPTLC3	0.132409	0.103	0.044	0.01875	0.333728
ROP17	SSTR2	-0.160179	0.015	0.1	0.0187614	0.333755
ROP17	RXYLT1	-0.197531	0.309	0.46	0.0187965	0.3342
ROP17	DMAC1	-0.215766	0.485	0.644	0.0188295	0.334611
ROP17	C1QTNF6	-0.134814	0.029	0.123	0.0188477	0.334757
ROP17	AC016876.1	-0.119613	0.029	0.125	0.0189949	0.337192
ROP17	NCR3LG1	-0.199193	0.176	0.324	0.0190128	0.337332
ROP17	MLXIP	-0.176059	0.279	0.435	0.0191064	0.338692
ROP17	PAFAH1B2	-0.250734	0.485	0.633	0.0191197	0.338692
ROP17	PPTC7	-0.200946	0.132	0.253	0.0191314	0.338692
ROP17	AC008731.1	0.0959641	0.162	0.083	0.0191318	0.338692
ROP17	HADHB	-0.231766	0.632	0.769	0.01914	0.338692
ROP17	PTPN1	-0.22187	0.412	0.576	0.0191506	0.3387
ROP17	DIDO1	-0.258819	0.338	0.468	0.0191734	0.338926
ROP17	ACBD6	0.186971	0.809	0.749	0.0192596	0.34027
ROP17	CRIP2	-0.118576	0.015	0.102	0.0192757	0.340376
ROP17	SLCO4A1	-0.153201	0.044	0.143	0.0193982	0.342358
ROP17	FAT4	-0.282538	0.191	0.316	0.0194213	0.342448
ROP17	FAM120AOS	0.227434	0.574	0.455	0.0194237	0.342448
ROP17	SRGAP3	0.018209	0.015	0.002	0.0194967	0.343553
ROP17	METTL3	-0.135507	0.118	0.247	0.0195551	0.344227
ROP17	LRRC75A-AS1	0.216654	1	0.999	0.0195554	0.344227
ROP17	LYPLA1	-0.237207	0.515	0.641	0.019623	0.344968
ROP17	AC073896.2	-0.13377	0.029	0.122	0.0196319	0.344968
ROP17	RECK	0.284776	0.75	0.662	0.0196351	0.344968
ROP17	C21orf58	-0.173797	0.044	0.142	0.0196483	0.344968
ROP17	UBE3C	-0.293967	0.515	0.631	0.019649	0.344968
ROP17	NOL11	-0.234091	0.294	0.426	0.0196986	0.345512
ROP17	SRPK1	-0.25477	0.691	0.762	0.0197053	0.345512
ROP17	AGTPBP1	-0.234876	0.132	0.247	0.0197108	0.345512
ROP17	TOB2	0.280128	0.5	0.399	0.0197265	0.345606
ROP17	C5orf51	-0.219659	0.191	0.318	0.0197628	0.345947
ROP17	TCP11L2	0.144031	0.206	0.117	0.0197741	0.345947
ROP17	ATP23	-0.118025	0.029	0.124	0.0197769	0.345947
ROP17	AC017101.1	-0.221424	0.132	0.257	0.0197991	0.345983
ROP17	MFAP4	0.312595	0.706	0.585	0.0197997	0.345983
ROP17	CDC37	-0.23722	0.926	0.929	0.0198338	0.34616
ROP17	PLAG1	0.201228	0.441	0.313	0.0198374	0.34616
ROP17	CALCOCO1	0.255632	0.5	0.382	0.0198407	0.34616
ROP17	HOXA10-AS	0.0898503	0.132	0.063	0.0198514	0.346166
ROP17	DRG1	-0.212366	0.353	0.511	0.0199326	0.347308
ROP17	SETD3	-0.189929	0.353	0.503	0.0199376	0.347308
ROP17	PGLS	0.226467	0.926	0.877	0.0199599	0.347516
ROP17	HACL1	-0.207214	0.147	0.269	0.0200296	0.348548
ROP17	CIR1	0.287265	0.735	0.672	0.020048	0.348688
ROP17	SETMAR	-0.151879	0.059	0.162	0.0200591	0.3487
ROP17	XYLT2	-0.167732	0.074	0.181	0.0200975	0.349187
ROP17	HLA-A	0.211936	1	1	0.0201252	0.349216
ROP17	DCN	0.566246	1	0.952	0.020126	0.349216
ROP17	PSMD14	-0.228033	0.838	0.893	0.0201305	0.349216
ROP17	FTLP3	0.148758	0.191	0.106	0.0201424	0.349243
ROP17	AHNAK2	0.0858303	0.132	0.063	0.0201899	0.349886
ROP17	AC108134.2	-0.239016	0.088	0.201	0.0202044	0.349956
ROP17	VPS13A	-0.29427	0.515	0.635	0.0202168	0.34999
ROP17	AP4B1	-0.103408	0	0.073	0.0202308	0.350051
ROP17	SUCLG1	0.257516	0.735	0.662	0.0202774	0.350504
ROP17	MAB21L1	0.348287	0.309	0.214	0.0202778	0.350504
ROP17	RPL13A	-0.208297	1	1	0.02038	0.351941
ROP17	KATNB1	-0.186895	0.132	0.253	0.020382	0.351941
ROP17	BOK	-0.215619	0.235	0.365	0.0204035	0.352132
ROP17	TGOLN2	0.18271	0.941	0.848	0.0204524	0.352488
ROP17	STC2	-0.307974	0.426	0.574	0.0204526	0.352488
ROP17	POMP	-0.177615	1	0.998	0.0204557	0.352488
ROP17	SLC7A2	-0.185829	0.029	0.123	0.0204983	0.35304
ROP17	TYW1	0.222165	0.441	0.333	0.0205356	0.353228
ROP17	C1S	0.231101	0.897	0.81	0.0205357	0.353228
ROP17	HBP1	0.210005	0.529	0.388	0.0205408	0.353228
ROP17	HSPH1	-0.195522	0.735	0.844	0.020556	0.35327
ROP17	CAPN1	0.221277	0.515	0.39	0.0205643	0.35327
ROP17	RCAN3	-0.28075	0.132	0.254	0.020612	0.353908
ROP17	BABAM1	0.22296	0.544	0.442	0.0206306	0.354046
ROP17	PAWR	-0.24954	0.515	0.647	0.0206474	0.354153
ROP17	GUCY1B1	-0.280091	0.132	0.242	0.0207795	0.356237
ROP17	STAMBPL1	-0.191364	0.176	0.308	0.0208162	0.356684
ROP17	LSM14A	0.267225	0.824	0.706	0.0208357	0.356835
ROP17	DARS	-0.161984	0.691	0.821	0.0208698	0.357237
ROP17	CCL11	-1.02195	0.838	0.838	0.0209614	0.358622
ROP17	UBTF	-0.254842	0.485	0.609	0.0209788	0.358737
ROP17	RBFOX2	-0.20979	0.971	0.975	0.0210328	0.359477
ROP17	PTGS2	-0.367911	0.265	0.421	0.0210656	0.359653
ROP17	ZNF326	-0.307335	0.588	0.696	0.0210675	0.359653
ROP17	MRPS36	0.185338	0.721	0.649	0.0210833	0.359653
ROP17	SEC22C	-0.191888	0.309	0.466	0.021086	0.359653
ROP17	NPHP4	-0.151115	0.044	0.141	0.021116	0.359981
ROP17	YAP1	-0.273262	0.882	0.903	0.0211525	0.360374
ROP17	DYRK2	0.153591	0.324	0.211	0.021174	0.360374
ROP17	BTN2A3P	0.0779031	0.103	0.045	0.021182	0.360374
ROP17	C8orf58	0.0779031	0.103	0.045	0.021182	0.360374
ROP17	TARBP1	-0.199456	0.103	0.214	0.0212091	0.360509
ROP17	APOO	-0.144014	0.088	0.205	0.021213	0.360509
ROP17	ARHGAP32	-0.188798	0.309	0.436	0.0212222	0.360509
ROP17	HIF1A-AS1	0.018147	0.015	0.002	0.0212412	0.360648
ROP17	AC009387.1	0.0179612	0.015	0.002	0.0212541	0.360685
ROP17	RDH10-AS1	-0.149298	0.015	0.097	0.021267	0.360722
ROP17	FAM81A	-0.104621	0	0.072	0.0212919	0.360867
ROP17	ATRIP	-0.118564	0.059	0.164	0.0212971	0.360867
ROP17	ZXDC	-0.207526	0.191	0.321	0.0213505	0.361589
ROP17	ZNF397	-0.148286	0.059	0.161	0.0213749	0.361687
ROP17	MYBL1	-0.194209	0.029	0.119	0.0213779	0.361687
ROP17	MOXD1	-0.146384	0.779	0.859	0.0213941	0.361738
ROP17	ATP5MC3	-0.219153	0.985	0.99	0.0214025	0.361738
ROP17	GTF3C4	-0.194944	0.147	0.268	0.0214313	0.362043
ROP17	HACD2	-0.255383	0.265	0.382	0.0214559	0.362275
ROP17	WDR75	-0.173584	0.235	0.381	0.0214859	0.3626
ROP17	ALG6	-0.13772	0.059	0.164	0.0215284	0.362975
ROP17	ZKSCAN1	-0.248197	0.5	0.647	0.0215451	0.362975
ROP17	ELMSAN1	-0.202483	0.235	0.369	0.02155	0.362975
ROP17	NLN	-0.210018	0.221	0.357	0.0215514	0.362975
ROP17	GRK6	-0.174229	0.162	0.297	0.0216114	0.363804
ROP17	THOP1	-0.182061	0.147	0.272	0.0216393	0.36409
ROP17	FMOD	-0.165297	0.059	0.162	0.0216771	0.364543
ROP17	RBBP7	-0.243758	0.618	0.724	0.0217003	0.36475
ROP17	MATN2	-0.223812	0.074	0.179	0.0217218	0.364929
ROP17	PRDX1	-0.191971	1	0.999	0.0217884	0.365863
ROP17	PANO1	-0.121956	0.015	0.097	0.0218016	0.365902
ROP17	C1RL	0.258569	0.397	0.289	0.021983	0.368606
[truncated: 735,727+ more rows]
