# Supplementary material for: High-throughput identification of pathogen effector proteins that target host transcription by dual perturb-seq
Source: Cell Host Microbe. Author manuscript; Available in PMC 2026 Apr 9. (PMC12033024; doi:10.1016/j.chom.2023.09.003)
Supplement: Suppl files [file EMS212870-supplement-Suppl_files.zip › 1-s2.0-S1931312823003700-mmc11.xlsx]

## Sheet: Sheet1
NUMBER	NAME	DESCRIPTION	SEQUENCE
1	sgRNA-CS1-F	Insert capture sequence 1 into hairpin 2 of the sgRNA transcript by inverse PCR	GCCGCTTTAAGGCCGGTCCTAGCAAGGCCAAGTGGCACCGAGTCGG
2	sgRNA-CS1-R	Insert capture sequence 1 into hairpin 2 of the sgRNA transcript by inverse PCR	CAAGTTGATAACGGACTAGCCTTATTTAAAC
3	sgRNA-CS2-F	Insert capture sequence 2 into the 3' end of the sgRNA transcript by inverse PCR	GCTCACCTATTAGCGGCTAAGGTTTTTTGAGCTCCAGCTTTTGTTC
4	sgRNA-CS2-R	Insert capture sequence 2 into the 3' end of the sgRNA transcript by inverse PCR	GCACCGACTCGGTGCC
5	sgRNA-Protospacer-R	Modify the protospacer of pCas9-sgRNA by inverse PCR	AACTTGACATCCCCATTTAC
6	sgRNA-Protospacer-F-UPRT	Modify the protospacer of pCas9-sgRNA by inverse PCR	GAGGAGGCGAATCAGGCGGTGTTTAAGAGCTATGCTGGAAAC
7	sgRNA-Protospacer-F-MYR1	Modify the protospacer of pCas9-sgRNA by inverse PCR	GGGACAACACGCCTCTACGGGTTTAAGAGCTATGCTGGAAAC
8	sgRNA-Protospacer-F-HCE1	Modify the protospacer of pCas9-sgRNA by inverse PCR	GCTATCATTGCCAACACACTGTTTAAGAGCTATGCTGGAAAC
9	sgRNA-Protospacer-F-IST	Modify the protospacer of pCas9-sgRNA by inverse PCR	GATGCAGGCCAGGCGCTTGGGTTTAAGAGCTATGCTGGAAAC
10	sgRNA-Protospacer-F-GRA16	Modify the protospacer of pCas9-sgRNA by inverse PCR	GTGGCGTCGGAGGCGATCCGGTTTAAGAGCTATGCTGGAAAC
11	sgRNA-Protospacer-F-GRA24	Modify the protospacer of pCas9-sgRNA by inverse PCR	GATCCAGACTCTCGTTCCTTGTTTAAGAGCTATGCTGGAAAC
12	sgRNA-Protospacer-F-GRA28	Modify the protospacer of pCas9-sgRNA by inverse PCR	GCTAGTTGGCGAGTGCGCTGGTTTAAGAGCTATGCTGGAAAC
13	sgRNA-Protospacer-F-ROP16	Modify the protospacer of pCas9-sgRNA by inverse PCR	GCTGAAGTAGGTCTCGGTGCGTTTAAGAGCTATGCTGGAAAC
14	sgRNA-Protospacer-F-GRA6	Modify the protospacer of pCas9-sgRNA by inverse PCR	GTCGCTGTCGCAGCAGACAGGTTTAAGAGCTATGCTGGAAAC
15	sgRNA-Protospacer-F-GRA7	Modify the protospacer of pCas9-sgRNA by inverse PCR	GCTGGTGGTGAGGTGATCGTGTTTAAGAGCTATGCTGGAAAC
16	sgRNA-Protospacer-F-ROP18	Modify the protospacer of pCas9-sgRNA by inverse PCR	GCCTCTGTCGTACGGACAGAGTTTAAGAGCTATGCTGGAAAC
17	sgRNA-Protospacer-F-GRA15	Modify the protospacer of pCas9-sgRNA by inverse PCR	GCGATCTGTCCGACTCAGTGGTTTAAGAGCTATGCTGGAAAC
18	sgRNA-Protospacer-F-GRA18	Modify the protospacer of pCas9-sgRNA by inverse PCR	GAATCGCGGTGAATGCGGAGGTTTAAGAGCTATGCTGGAAAC
19	sgRNA-Protospacer-F-GRA25	Modify the protospacer of pCas9-sgRNA by inverse PCR	GGAAGAGTATGACTCCATGGGTTTAAGAGCTATGCTGGAAAC
20	sgRNA-Protospacer-F-ROP1	Modify the protospacer of pCas9-sgRNA by inverse PCR	GCCTACGGAAGAGCAACAGGGTTTAAGAGCTATGCTGGAAAC
21	sgRNA-Protospacer-F-ROP47	Modify the protospacer of pCas9-sgRNA by inverse PCR	GAAGTGCGTCGGCAGATATAGTTTAAGAGCTATGCTGGAAAC
22	sgRNA-Protospacer-F-GRA14	Modify the protospacer of pCas9-sgRNA by inverse PCR	GCTTCTAACGAGTGAAGCAGGTTTAAGAGCTATGCTGGAAAC
23	sgRNA-Protospacer-F-PP2CHN	Modify the protospacer of pCas9-sgRNA by inverse PCR	GCATGGAGCACTGCGAAGAGGTTTAAGAGCTATGCTGGAAAC
24	sgRNA-Protospacer-F-202200	Modify the protospacer of pCas9-sgRNA by inverse PCR	GTGCGTGTACGCACAGGAGAGTTTAAGAGCTATGCTGGAAAC
25	sgRNA-Protospacer-F-202620	Modify the protospacer of pCas9-sgRNA by inverse PCR	GCGCTCCTGGCTCTACCAGGGTTTAAGAGCTATGCTGGAAAC
26	sgRNA-Protospacer-F-217530	Modify the protospacer of pCas9-sgRNA by inverse PCR	GGTCAGCGTGTGCCTCACTCGTTTAAGAGCTATGCTGGAAAC
27	sgRNA-Protospacer-F-262400	Modify the protospacer of pCas9-sgRNA by inverse PCR	GCTTGCACACGTTGCAGGAGGTTTAAGAGCTATGCTGGAAAC
28	sgRNA-Protospacer-F-304955	Modify the protospacer of pCas9-sgRNA by inverse PCR	GCCGGCCGCGCATGTGTCTGGTTTAAGAGCTATGCTGGAAAC
29	sgRNA-Protospacer-F-GRA59	Modify the protospacer of pCas9-sgRNA by inverse PCR	GCGACGGGATAAGGTACGTGGTTTAAGAGCTATGCTGGAAAC
30	pCAS9-T2A-HXGPRT CAS9 F	Illumina nested PCR 1 F	TGATCATCAAGCTGCCTAAGTACTC
31	pCAS9-T2A-HXGPRT 1481 R	Illumina nested PCR 1 R	TAATCCTGTTACCAGTGGCTGC
32	Dual Indexing F1	Illumina nested PCR 2 indexing primer F1	AATGATACGGCGACCACCGAGATCTACACTGAACCTTACACTCTTTCCCTACACGACGCTCTTCCGATCTTTCACCTCGTCCCCGAAGG
33	Dual Indexing R1	Illumina nested PCR 2 indexing primer R1	CAAGCAGAAGACGGCATACGAGATAAGTAGAGGTGACTGGAGTTCAGACGTGTGCTCTTCCGATCTTAGTCAGTGAGCGAGGAAGC
34	GRA69-CT-Protospacer-F	Modify the protospapcer of pCas9-sgRNA by inverse PCR	GGAGATACCATTCAAGCGTTGTTTTAGAGCTAGAAATAGC
35	SOS1-CT-Protospacer-F	Modify the protospapcer of pCas9-sgRNA by inverse PCR	GACAGAATTCGCTTCGAGTGGTTTTAGAGCTAGAAATAGC
36	GRA59-HA-Repair-F	Amplify C-terminal HA-tagging repair construct with homology arms	GCAACCAACGGGTACCCCTCGTGACTACCCATACGATGTTCCAG
37	GRA59-HA-Repair-R	Amplify C-terminal HA-tagging repair construct with homology arms	CCAACTCATTCTAGAATGTGTCTACCGCAGCAGAGTTCCGCAAAAGCTGGAGCTCCAC
38	SOS1-HA-Repair-F	Amplify C-terminal HA-tagging repair construct with homology arms	CACAAAGCAAGACCAGAGACCAGTTGAAAGACACCACTTTTACCCATACGATGTTCCAG
39	SOS1-HA-Repair-R	Amplify C-terminal HA-tagging repair construct with homology arms	ACTAAGAAGCAGGGGACAGCGTGGCGATGACTCTGAAATACAAAAGCTGGAGCTCCAC
40	GRA59-HA-Analysis-F	Verify integration of C-terminal HA tagging repair construct into genome	ATTCAAACCTCCTCCGGAG
41	GRA59-HA-Analysis-R	Verify integration of C-terminal HA tagging repair construct into genome	CGTTTCAGAAGTGAACGTCC
42	SOS1-HA-Analysis-F	Verify integration of C-terminal HA tagging repair construct into genome	GATAGCAGTGGAATCGAATC
43	SOS1-HA-Analysis-R	Verify integration of C-terminal HA tagging repair construct into genome	AGAAAATACTATTCACGTAGAGC
44	MYR1-KO-Protospacer-F	Modify the protospapcer of pCas9-sgRNA by inverse PCR	GGGACAACACGCCTCTACGGGTTTTAGAGCTAGAAATAGC
45	GRA59-KO-Protospacer-F	Modify the protospapcer of pCas9-sgRNA by inverse PCR	GCGACGGGATAAGGTACGTGGTTTTAGAGCTAGAAATAGC
46	ROP16-KO-Protospacer-F	Modify the protospapcer of pCas9-sgRNA by inverse PCR	GCTGACTCCACCGCTCCTGGGTTTTAGAGCTAGAAATAGC
47	SOS1-KO-Protospacer-F	Modify the protospapcer of pCas9-sgRNA by inverse PCR	GGATTGTTCATGACTCAACGGTTTTAGAGCTAGAAATAGC
48	MYR1-KO-Repair-F	Amplify knockout repair construct with homology arms	ATCCGACGAGTCACTGAATCCGGAACAAGAAATCAGTGGATCGAAGGCTGTAGTACTGG
49	MYR1-KO-Repair-R	Amplify knockout repair construct with homology arms	AAAGTTGTTCGGGATTTCCCCTGGCACGTTCTCCTGCTTTGTCGACTGGAACTACGGTG
50	GRA59-KO-Repair-F	Amplify knockout repair construct with homology arms	TTTGTGTCTGTGCAGTGCGATTCGCATTTAATTCGCTGGTTCGAAGGCTGTAGTACTGG
51	GRA59-KO-Repair-R	Amplify knockout repair construct with homology arms	GCTAGACGATTAGGGAAGCGTTCTGCGATCGCACTCAGATGTCGACTGGAACTACGGTG
52	ROP16-KO-Repair-F	Amplify knockout repair construct with homology arms	GTAGGCAGTGGAAACTGCCTGTGATCTTGTTTGTCGCAAGTCGAAGGCTGTAGTACTGG
53	ROP16-KO-Repair-R	Amplify knockout repair construct with homology arms	GCGCACAAAAAAAATGGTGTTAAGGTGGGAACCTTACACCGTCGACTGGAACTACGGTG
54	SOS1-KO-Repair-F	Amplify knockout repair construct with homology arms	TGTGAACATCTGATCCAGATAATTTTTATGGTGTGTCCCCTCGAAGGCTGTAGTACTGG
55	SOS1-KO-Repair-R	Amplify knockout repair construct with homology arms	AGTATTATAGCCACACAAATTCCACGGCATACTTGACACCGTCGACTGGAACTACGGTG
56	MYR1-KO-Analysis-F	Verify integration of knockout repair construct into genome	TGTAGCGGCGACGGATG
57	MYR1-KO-Analysis-R	Verify integration of knockout repair construct into genome	AAACTGGACTAGGCGTCTC
58	GRA59-KO-Analysis-F	Verify integration of knockout repair construct into genome	CCAGTTGTAGCTGCCGTTTC
59	GRA69-KO-Analysis-R	Verify integration of knockout repair construct into genome	GTTCCGAACGCTTGAATGG
60	ROP16-KO-Analysis-F	Verify integration of knockout repair construct into genome	AAATCTTCGTCTGGAAACGG
61	ROP16-KO-Analysis-R	Verify integration of knockout repair construct into genome	AGACCGTTTCATGAACATGC
62	SOS1-KO-Analysis-F	Verify integration of knockout repair construct into genome	GATTCATGTGTCTGTAAGG
63	SOS1-KO-Analysis-R	Verify integration of knockout repair construct into genome	TCGTACATCAACAAATTTGG
64	GRA59-Gibson-F	Amplify coding sequence and 5' UTR for Gibson assembly into pUPRT	CCGCGATTCCGTCAGCGGTCTGTCAAAAAAACTAGAGACGCTGGGTCTTACAGAGACATG
65	GRA59-Gibson-R	Amplify coding sequence and 5' UTR for Gibson assembly into pUPRT	CGTCGTAGTCTTAAGCGTAATCTGGAACATCGTATGGGTAGTCACGAGGGGTACCCGTTG
66	SOS1-Gibson-F	Amplify coding sequence and 5' UTR for Gibson assembly into pUPRT	TCCGCGATTCCGTCAGCGGTCTGTCAAAAAAACTAGAGACAACAATGCTGTGTCAACATC
67	SOS1-Gibson-R	Amplify coding sequence and 5' UTR for Gibson assembly into pUPRT	CGTCGTAGTCTTAAGCGTAATCTGGAACATCGTATGGGTAAAAGTGGTGTCTTTCAACTG
68	GRA16-Gibson-F	Amplify coding sequence and 5' UTR for Gibson assembly into pUPRT	GTCTGTCAAAAAAACTAGAGACAACTTTTTAAAATAGAATTATCTTTGAATATGAGGATC
69	GRA16-Gibson-R	Amplify coding sequence and 5' UTR for Gibson assembly into pUPRT	CGTAGTCTTAAGCGTAATCTGGAACATCGTATGGGTACATCTGATCATTTTTCCGCTTCG
70	IST-Gibson-F	Amplify coding sequence and 5' UTR for Gibson assembly into pUPRT	CGATTCCGTCAGCGGTCTGTCAAAAAAACTAGAGACTTTGCCTCCGGATATGGATACCTC
71	IST-Gibson-R	Amplify coding sequence and 5' UTR for Gibson assembly into pUPRT	CGTCGTAGTCTTAAGCGTAATCTGGAACATCGTATGGGTAGACCCGCCGTTCACTACTCG
72	UPRT-Analysis F	Verify integration of pUPRT into UPRT locus	GCACGAAATCATCTTCACAG
73	pUPRT-GRA59-Analysis-R	Verify integration of pUPRT into UPRT locus	ATTCAAACCTCCTCCGGAG
74	pUPRT-SOS1-Analysis-R	Verify integration of pUPRT into UPRT locus	GATAGCAGTGGAATCGAATC
75	pUPRT-GRA16-Analysis-R	Verify integration of pUPRT into UPRT locus	ACGAAGATGATTTTGACTGTTC
76	pUPRT-IST-Analysis-R	Verify integration of pUPRT into UPRT locus	ATCAATTGGGTGCCAGTG
77	CEP-SOS1-Upstream-Protospacer-F	Modify the protospacer of pCas9-sgRNA by inverse PCR	GGCTGACTTTGTTTTAGAGCTAGAAATAGC
78	CEP-SOS1-Upstream-Protospacer-R	Modify the protospacer of pCas9-sgRNA by inverse PCR	TGGTAGTCATAACTTGACATCCCCATTTAC
79	CEP-SOS1-Downstream-Protospacer-F	Modify the protospacer of pCas9-sgRNA by inverse PCR	ACTATAGCTGGTTTTAGAGCTAGAAATAGC
80	CEP-SOS1-Downstream-Protospacer-R	Modify the protospacer of pCas9-sgRNA by inverse PCR	TTTCTGAATCAACTTGACATCCCCATTTAC
81	CEP-SOS1-Upstream-Homology-F	Amplify the 5' UTR of CEP SOS1 for cloning into pTKO2	ACCGCGGTGGCGGCCTGGTTGCCACTGGATTGCC
82	CEP-SOS1-Upstream-Homology-R	Amplify the 5' UTR of CEP SOS1 for cloning into pTKO2	CCCTGCAGTGCGGCCGGGGACACACCATAAAAATTATCTG
83	CEP-SOS1-Downstream-Homology-F	Amplify the 3' UTR of CEP SOS1 for cloning into pTKO2	CGAAGTTAATAAGCTTGGTGTCAAGTATGCCGTGG
84	CEP-SOS1-Downstream-Homology-R	Amplify the 3' UTR of CEP SOS1 for cloning into pTKO2	TAACGCTAGCAAGCTCCGGTGCGTGAAAGGATTGAC
85	CEP-SOS1-CDS-Analysis-F	Amplify a portion of the CDS of SOS1	ATGGTCTCCTGCTTGCACACCA
86	CEP-SOS1-CDS-Analysis-R	Amplify a portion of the CDS of SOS1	TCAAAAGTGGTGTCTTTCAACTGGTCTCTGG
87	CEP-SAG1-CDS-Analysis-F	Amplify a portion of the CDS of SAG1	CGCTGCACCACTTCATTATTT
88	CEP-SAG1-CDS-Analysis-R	Amplify a portion of the CDS of SAG1	TGTTCCAGCAGACGATTT
89	CEP-SOS1-qPCR-F	qPCR analysis of SOS1 mRNA expression	CAAACGCTTCACTCTCTTATTG
90	CEP-SOS1-qPCR-R	qPCR analysis of SOS1 mRNA expression	GATGAGGGAACGAGAGAAAC
91	TgActin-qPCR-F	qPCR analysis of T. gondii actin mRNA expression	GTCTATCGTCGGAAAGCCCAAGAA
92	TgActin-qPCR-R	qPCR analysis of T. gondii actin mRNA expression	TGACGATACCGTGCTCAATAGGGT
