# Supplementary material for: High-throughput identification of pathogen effector proteins that target host transcription by dual perturb-seq
Source: Cell Host Microbe. Author manuscript; Available in PMC 2026 Apr 9. (PMC12033024; doi:10.1016/j.chom.2023.09.003)
Supplement: Suppl files [file EMS212870-supplement-Suppl_files.zip › 1-s2.0-S1931312823003700-mmc12.xlsx]

## Sheet: Sheet1
NAME	DESCRIPTION	T. GONDII SELECTION
pCas9-GFP-T2A-HXGPRT::sgRNA-CS1(PacI-NcoI)	Perturb-seq vector with capture sequence 1 with Gibson cloning site	Mycophenolic acid plus xanthine
pCas9-GFP-T2A-HXGPRT::sgRNA-CS2(PacI-NcoI)	Perturb-seq vector with capture sequence 2 with Gibson cloning site	Mycophenolic acid plus xanthine
pCas9-GFP-T2A-HXGPRT::sgRNA-CS1(UPRT)	Perturb-seq vector with protospacer targeting UPRT	Mycophenolic acid plus xanthine
pCas9-GFP-T2A-HXGPRT::sgRNA-CS2(UPRT)	Perturb-seq vector with protospacer targeting UPRT	Mycophenolic acid plus xanthine
pCas9-GFP-T2A-HXGPRT::sgRNA-CS1(MYR1)	Perturb-seq vector with protospacer targeting MYR1	Mycophenolic acid plus xanthine
pCas9-GFP-T2A-HXGPRT::sgRNA-CS2(MYR1)	Perturb-seq vector with protospacer targeting MYR1	Mycophenolic acid plus xanthine
pCas9-GFP-T2A-HXGPRT::sgRNA-CS1(HCE1)	Perturb-seq vector with protospacer targeting HCE1	Mycophenolic acid plus xanthine
pCas9-GFP-T2A-HXGPRT::sgRNA-CS1(IST)	Perturb-seq vector with protospacer targeting IST	Mycophenolic acid plus xanthine
pCas9-GFP-T2A-HXGPRT::sgRNA-CS1(GRA16)	Perturb-seq vector with protospacer targeting GRA16	Mycophenolic acid plus xanthine
pCas9-GFP-T2A-HXGPRT::sgRNA-CS1(GRA24)	Perturb-seq vector with protospacer targeting GRA24	Mycophenolic acid plus xanthine
pCas9-GFP-T2A-HXGPRT::sgRNA-CS1(GRA28)	Perturb-seq vector with protospacer targeting GRA28	Mycophenolic acid plus xanthine
pCas9-GFP-T2A-HXGPRT::sgRNA-CS1(ROP16)	Perturb-seq vector with protospacer targeting ROP16	Mycophenolic acid plus xanthine
pCas9-GFP-T2A-HXGPRT::sgRNA-CS1(GRA6)	Perturb-seq vector with protospacer targeting GRA6	Mycophenolic acid plus xanthine
pCas9-GFP-T2A-HXGPRT::sgRNA-CS1(GRA7)	Perturb-seq vector with protospacer targeting GRA7	Mycophenolic acid plus xanthine
pCas9-GFP-T2A-HXGPRT::sgRNA-CS1(ROP18)	Perturb-seq vector with protospacer targeting ROP18	Mycophenolic acid plus xanthine
pCas9-GFP-T2A-HXGPRT::sgRNA-CS1(GRA15)	Perturb-seq vector with protospacer targeting GRA15	Mycophenolic acid plus xanthine
pCas9-GFP-T2A-HXGPRT::sgRNA-CS1(GRA18)	Perturb-seq vector with protospacer targeting GRA18	Mycophenolic acid plus xanthine
pCas9-GFP-T2A-HXGPRT::sgRNA-CS1(GRA25)	Perturb-seq vector with protospacer targeting GRA25	Mycophenolic acid plus xanthine
pCas9-GFP-T2A-HXGPRT::sgRNA-CS1(ROP1)	Perturb-seq vector with protospacer targeting ROP1	Mycophenolic acid plus xanthine
pCas9-GFP-T2A-HXGPRT::sgRNA-CS1(ROP47)	Perturb-seq vector with protospacer targeting ROP47	Mycophenolic acid plus xanthine
pCas9-GFP-T2A-HXGPRT::sgRNA-CS1(GRA14)	Perturb-seq vector with protospacer targeting GRA14	Mycophenolic acid plus xanthine
pCas9-GFP-T2A-HXGPRT::sgRNA-CS1(PP2CHN)	Perturb-seq vector with protospacer targeting PP2CHN	Mycophenolic acid plus xanthine
pCas9-GFP-T2A-HXGPRT::sgRNA-CS1(202200)	Perturb-seq vector with protospacer targeting 202200	Mycophenolic acid plus xanthine
pCas9-GFP-T2A-HXGPRT::sgRNA-CS1(202620)	Perturb-seq vector with protospacer targeting 202620	Mycophenolic acid plus xanthine
pCas9-GFP-T2A-HXGPRT::sgRNA-CS1(217630)	Perturb-seq vector with protospacer targeting 217630	Mycophenolic acid plus xanthine
pCas9-GFP-T2A-HXGPRT::sgRNA-CS1(262400)	Perturb-seq vector with protospacer targeting 262400	Mycophenolic acid plus xanthine
pCas9-GFP-T2A-HXGPRT::sgRNA-CS1(304955)	Perturb-seq vector with protospacer targeting 304955	Mycophenolic acid plus xanthine
pCas9-GFP-T2A-HXGPRT::sgRNA-CS1(GRA59)	Perturb-seq vector with protospacer targeting GRA59	Mycophenolic acid plus xanthine
pCas9-sgRNA(GRA59-CT)	Cas9-sgRNA vector targeting the 3' UTR of GRA59	None
pCas9-sgRNA(SOS1-CT)	Cas9-sgRNA vector targeting the 3' UTR of SOS1	None
pCas9-sgRNA(MYR1-KO)	Cas9-sgRNA vector targeting the coding sequence of MYR1	None
pCas9-sgRNA(GRA59-KO)	Cas9-sgRNA vector targeting the coding sequence of GRA59	None
pCas9-sgRNA(ROP16-KO)	Cas9-sgRNA vector targeting the coding sequence of ROP16	None
pCas9-sgRNA(SOS1-KO)	Cas9-sgRNA vector targeting the coding sequence of SOS1	None
pUPRT(GRA59-HA)	Vector for integration of GRA59-HA at the UPRT locus	5-Fluoro-2′-deoxyuridine
pUPRT(SOS1-HA)	Vector for integration of SOS1-HA at the UPRT locus	5-Fluoro-2′-deoxyuridine
pUPRT(GRA16-HA)	Vector for integration of GRA16-HA at the UPRT locus	5-Fluoro-2′-deoxyuridine
pUPRT(IST-HA)	Vector for integration of IST-HA at the UPRT locus	5-Fluoro-2′-deoxyuridine
pCas9-sgRNA(CEP-SOS1-KO)	Cas9-sgRNA vector with two sgRNAs targeting the 5' and 3' UTRs of SOS1 in the CEP strain	None
pTKO2-SOS1	Repair plasmid containing HXGPRT-mCherry flanked by homology arms to the 5' and 3' UTRs of SOS1 in the CEP strain	Mycophenolic acid plus xanthine
